# Supplementary material for: Transcriptome analysis of thermogenic Arum concinnatum reveals the molecular components of floral scent production
Source: Sci Rep. 2015 Mar 4;5:8753. doi: 10.1038/srep08753 (PMC5390080; doi:10.1038/srep08753)
Supplement: Supplementary Information — Supplementary Table S1 [file srep08753-s1.xls]

## Sheet: Sheet1
Supplementary Table S1. General statistics of the result of Illumina Hiseq2000 Sequencing.
	Pre-D-Day male	Pre-D-Day female	Pre-D-Day appendix	D-Day male	D-Day female	D-Day appendix	Total
Raw reads	64787650	63004068	58020862	60329074	52644206	61430606	360216466
Raw nucleotides	6478765000	6300406800	5802086200	6032907400	5264420600	6143060600	36021646600
Raw mean length	100	100	100	100	100	100	100
Clean and processed reads	64787650	63004068	58020862	60329074	52644206	61430606	360216466
Clean nucleotides	6154826750	5985386460	5511981890	5731262030	5001199570	5835907570	34220564270
reads processed	32393825	31502034	29010431	30164537	26322103	30715303	180108233
reads with at least one reported alignment	15,542,184 (47.98%)	15,974,582 (50.71%)	14,073,250 (48.51%)	14,174,665 (46.99%)	15,574,738 (59.17%)	13,702,944 (44.61%)
