# Supplementary material for: Transcriptome analysis of thermogenic Arum concinnatum reveals the molecular components of floral scent production
Source: Sci Rep. 2015 Mar 4;5:8753. doi: 10.1038/srep08753 (PMC5390080; doi:10.1038/srep08753)
Supplement: Supplementary Information — Supplementary Table S2 [file srep08753-s2.xls]

## Sheet: Pre-D-day Male Up
Supplementary Table S2. Enriched GO terms on the BLAST2GO program.
GO-ID	Term	Category	FDR	P-Value	#Test	#Ref	#notAnnotTest	#notAnnotRef	Over/Under
GO:0005576	extracellular region	C	5.10385e-31	6.48931e-35	369	2052	3045	37354	over
GO:0009832	plant-type cell wall biogenesis	P	1.45397e-08	3.69732e-12	66	265	3348	39141	over
GO:0042546	cell wall biogenesis	P	5.39977e-08	2.05967e-11	94	480	3320	38926	over
GO:0009699	phenylpropanoid biosynthetic process	P	2.15544e-07	1.09622e-10	47	165	3367	39241	over
GO:0071554	cell wall organization or biogenesis	P	2.48213e-06	1.89205e-09	188	1343	3226	38063	over
GO:0009698	phenylpropanoid metabolic process	P	2.48213e-06	1.96648e-09	60	272	3354	39134	over
GO:0009813	flavonoid biosynthetic process	P	2.48213e-06	2.47483e-09	53	225	3361	39181	over
GO:0009834	secondary cell wall biogenesis	P	2.48213e-06	2.52474e-09	24	52	3390	39354	over
GO:0009505	plant-type cell wall	C	2.88043e-06	3.29611e-09	66	320	3348	39086	over
GO:0044711	single-organism biosynthetic process	P	6.59098e-06	8.38014e-09	363	3064	3051	36342	over
GO:0005618	cell wall	C	1.00154e-05	1.40076e-08	139	940	3275	38466	over
GO:0031225	anchored to membrane	C	1.90017e-05	3.08302e-08	34	118	3380	39288	over
GO:0044550	secondary metabolite biosynthetic process	P	1.90017e-05	3.14078e-08	83	476	3331	38930	over
GO:0009812	flavonoid metabolic process	P	2.40167e-05	4.27506e-08	58	285	3356	39121	over
GO:0009808	lignin metabolic process	P	2.69328e-05	5.13659e-08	26	74	3388	39332	over
GO:0009805	coumarin biosynthetic process	P	0.000128365	2.77458e-07	27	88	3387	39318	over
GO:0009804	coumarin metabolic process	P	0.000128365	2.77458e-07	27	88	3387	39318	over
GO:0004553	hydrolase activity, hydrolyzing O-glycosyl compounds	F	0.000130427	2.98497e-07	81	489	3333	38917	over
GO:0009962	regulation of flavonoid biosynthetic process	P	0.000163196	3.94242e-07	32	121	3382	39285	over
GO:0071944	cell periphery	C	0.000183801	4.7171e-07	584	5503	2830	33903	over
GO:0046658	anchored to plasma membrane	C	0.000183801	5.11618e-07	21	57	3393	39349	over
GO:0006259	DNA metabolic process	P	0.000183801	5.14129e-07	579	5454	2835	33952	over
GO:0009809	lignin biosynthetic process	P	0.000382881	1.11968e-06	20	55	3394	39351	over
GO:0009718	anthocyanin-containing compound biosynthetic process	P	0.000401854	1.25616e-06	21	61	3393	39345	over
GO:0031226	intrinsic to plasma membrane	C	0.000401854	1.32506e-06	30	116	3384	39290	over
GO:0003964	RNA-directed DNA polymerase activity	F	0.000401854	1.32844e-06	259	2186	3155	37220	over
GO:0071669	plant-type cell wall organization or biogenesis	P	0.000481763	1.67133e-06	99	670	3315	38736	over
GO:1901617	organic hydroxy compound biosynthetic process	P	0.000481763	1.71511e-06	129	941	3285	38465	over
GO:0009696	salicylic acid metabolic process	P	0.000827681	3.05184e-06	57	323	3357	39083	over
GO:0016798	hydrolase activity, acting on glycosyl bonds	F	0.000837272	3.19366e-06	83	541	3331	38865	over
GO:0009697	salicylic acid biosynthetic process	P	0.000914483	3.60445e-06	55	309	3359	39097	over
GO:0045491	xylan metabolic process	P	0.000927722	3.77458e-06	40	194	3374	39212	over
GO:0048046	apoplast	C	0.00107193	4.49759e-06	89	599	3325	38807	over
GO:0034061	DNA polymerase activity	F	0.0010764	4.65322e-06	263	2267	3151	37139	over
GO:0052689	carboxylic ester hydrolase activity	F	0.00108914	4.8468e-06	49	265	3365	39141	over
GO:0030312	external encapsulating structure	C	0.0014482	6.62876e-06	139	1064	3275	38342	over
GO:0004091	carboxylesterase activity	F	0.00145995	6.86815e-06	24	88	3390	39318	over
GO:0010410	hemicellulose metabolic process	P	0.00180174	8.70514e-06	40	202	3374	39204	over
GO:0006278	RNA-dependent DNA replication	P	0.00194113	9.62545e-06	249	2151	3165	37255	over
GO:0044283	small molecule biosynthetic process	P	0.00200296	1.02131e-05	314	2814	3100	36592	over
GO:0045492	xylan biosynthetic process	P	0.00200296	1.0696e-05	38	189	3376	39217	over
GO:0010413	glucuronoxylan metabolic process	P	0.00200296	1.0696e-05	38	189	3376	39217	over
GO:0044036	cell wall macromolecule metabolic process	P	0.00237027	1.29589e-05	59	358	3355	39048	over
GO:0016053	organic acid biosynthetic process	P	0.00307658	1.76028e-05	257	2253	3157	37153	over
GO:0046394	carboxylic acid biosynthetic process	P	0.00307658	1.76028e-05	257	2253	3157	37153	over
GO:0070592	cell wall polysaccharide biosynthetic process	P	0.00325991	1.90662e-05	40	210	3374	39196	over
GO:0010073	meristem maintenance	P	0.00380769	2.27542e-05	70	460	3344	38946	over
GO:0009627	systemic acquired resistance	P	0.00428506	2.61516e-05	89	631	3325	38775	over
GO:0016779	nucleotidyltransferase activity	F	0.00559132	3.66426e-05	286	2577	3128	36829	over
GO:0015074	DNA integration	P	0.00559132	3.79856e-05	226	1967	3188	37439	over
GO:0010383	cell wall polysaccharide metabolic process	P	0.00559132	3.97022e-05	47	274	3367	39132	over
GO:0070589	cellular component macromolecule biosynthetic process	P	0.00559132	3.9802e-05	40	218	3374	39188	over
GO:0044038	cell wall macromolecule biosynthetic process	P	0.00559132	3.9802e-05	40	218	3374	39188	over
GO:0048196	plant extracellular matrix	C	0.00559132	4.0522e-05	6	4	3408	39402	over
GO:0045300	acyl-[acyl-carrier-protein] desaturase activity	F	0.00559132	4.0522e-05	6	4	3408	39402	over
GO:0046274	lignin catabolic process	P	0.00559132	4.0522e-05	6	4	3408	39402	over
GO:0046271	phenylpropanoid catabolic process	P	0.00559132	4.0522e-05	6	4	3408	39402	over
GO:0071704	organic substance metabolic process	P	0.00579713	4.2968e-05	2085	22701	1329	16705	over
GO:0006260	DNA replication	P	0.00579713	4.41225e-05	309	2822	3105	36584	over
GO:0046352	disaccharide catabolic process	P	0.00579713	4.42248e-05	15	44	3399	39362	over
GO:0071555	cell wall organization	P	0.00606804	4.71655e-05	119	922	3295	38484	over
GO:0019748	secondary metabolic process	P	0.00606804	4.78345e-05	128	1008	3286	38398	over
GO:0009963	positive regulation of flavonoid biosynthetic process	P	0.00668105	5.35163e-05	24	102	3390	39304	over
GO:0045552	dihydrokaempferol 4-reductase activity	F	0.00722903	5.88249e-05	5	2	3409	39404	over
GO:0010075	regulation of meristem growth	P	0.00797598	6.59172e-05	44	256	3370	39150	over
GO:0045229	external encapsulating structure organization	P	0.00852957	7.17882e-05	122	961	3292	38445	over
GO:0042537	benzene-containing compound metabolic process	P	0.00852957	7.34948e-05	64	427	3350	38979	over
GO:0000323	lytic vacuole	C	0.00852957	7.37458e-05	7	8	3407	39398	over
GO:0009313	oligosaccharide catabolic process	P	0.00935913	8.21081e-05	15	47	3399	39359	over
GO:0031012	extracellular matrix	C	0.0105842	9.51277e-05	10	21	3404	39385	over
GO:0015630	microtubule cytoskeleton	C	0.0105842	9.5547e-05	45	269	3369	39137	over
GO:0009888	tissue development	P	0.0123385	0.000112953	215	1895	3199	37511	over
GO:0005886	plasma membrane	C	0.012552	0.000118935	484	4720	2930	34686	over
GO:0010346	shoot axis formation	P	0.012552	0.000122064	7	9	3407	39397	over
GO:0010223	secondary shoot formation	P	0.012552	0.000122064	7	9	3407	39397	over
GO:0010087	phloem or xylem histogenesis	P	0.012552	0.000127131	25	116	3389	39290	over
GO:0031540	regulation of anthocyanin biosynthetic process	P	0.012552	0.000127829	8	13	3406	39393	over
GO:0055044	symplast	C	0.012552	0.000128611	188	1627	3226	37779	over
GO:0005911	cell-cell junction	C	0.012552	0.000128611	188	1627	3226	37779	over
GO:0009506	plasmodesma	C	0.012552	0.000128611	188	1627	3226	37779	over
GO:0072330	monocarboxylic acid biosynthetic process	P	0.012552	0.00012927	136	1112	3278	38294	over
GO:0030054	cell junction	C	0.0126979	0.000132388	188	1628	3226	37778	over
GO:0048507	meristem development	P	0.013104	0.000138287	108	844	3306	38562	over
GO:0048509	regulation of meristem development	P	0.0131593	0.000140544	53	342	3361	39064	over
GO:0030599	pectinesterase activity	F	0.0134819	0.000145703	15	50	3399	39356	over
GO:0046283	anthocyanin-containing compound metabolic process	P	0.0141312	0.000154518	26	125	3388	39281	over
GO:0035266	meristem growth	P	0.0148259	0.000163999	44	268	3370	39138	over
GO:0009705	plant-type vacuole membrane	C	0.0150478	0.000168367	21	90	3393	39316	over
GO:0030246	carbohydrate binding	F	0.0155827	0.000176333	44	269	3370	39137	over
GO:0016323	basolateral plasma membrane	C	0.0161456	0.000188861	4	1	3410	39405	over
GO:0045178	basal part of cell	C	0.0161456	0.000188861	4	1	3410	39405	over
GO:0009925	basal plasma membrane	C	0.0161456	0.000188861	4	1	3410	39405	over
GO:0001763	morphogenesis of a branching structure	P	0.0163406	0.00019322	7	10	3407	39396	over
GO:0000272	polysaccharide catabolic process	P	0.0167596	0.000200306	29	150	3385	39256	over
GO:0016740	transferase activity	F	0.0177964	0.00021496	765	7821	2649	31585	over
GO:0031312	extrinsic to organelle membrane	C	0.0179809	0.000219475	9	19	3405	39387	over
GO:0007017	microtubule-based process	P	0.0183101	0.000225821	78	574	3336	38832	over
GO:0010089	xylem development	P	0.0187669	0.000233841	18	72	3396	39334	over
GO:0044430	cytoskeletal part	C	0.0202729	0.000255183	55	369	3359	39037	over
GO:0005976	polysaccharide metabolic process	P	0.0227284	0.000288981	155	1324	3259	38082	over
GO:0043531	ADP binding	F	0.0237406	0.000307156	42	260	3372	39146	over
GO:0052716	hydroquinone:oxygen oxidoreductase activity	F	0.0237406	0.000307888	5	4	3409	39402	over
GO:0005874	microtubule	C	0.0247654	0.000324328	26	132	3388	39274	over
GO:0007018	microtubule-based movement	P	0.0254846	0.000336987	27	140	3387	39266	over
GO:0010166	wax metabolic process	P	0.0319284	0.000426253	11	32	3403	39374	over
GO:0002020	protease binding	F	0.0322147	0.000434172	7	12	3407	39394	over
GO:0009069	serine family amino acid metabolic process	P	0.0330384	0.000449474	75	561	3339	38845	over
GO:0015827	tryptophan transport	P	0.0358819	0.000506406	3	0	3411	39406	over
GO:0015810	aspartate transport	P	0.0358819	0.000506406	3	0	3411	39406	over
GO:0015801	aromatic amino acid transport	P	0.0358819	0.000506406	3	0	3411	39406	over
GO:0010430	fatty acid omega-oxidation	P	0.0358819	0.000506406	3	0	3411	39406	over
GO:0016772	transferase activity, transferring phosphorus-containing groups	F	0.0367972	0.000524003	534	5352	2880	34054	over
GO:0008447	L-ascorbate oxidase activity	F	0.0369297	0.000530586	4	2	3410	39404	over
GO:0044275	cellular carbohydrate catabolic process	P	0.0374328	0.000542573	27	145	3387	39261	over
GO:0044272	sulfur compound biosynthetic process	P	0.0383023	0.000560046	116	959	3298	38447	over
GO:0047560	3-dehydrosphinganine reductase activity	F	0.0386699	0.000575255	5	5	3409	39401	over
GO:2000027	regulation of organ morphogenesis	P	0.0386699	0.000575255	5	5	3409	39401	over
GO:0016742	hydroxymethyl-, formyl- and related transferase activity	F	0.0432349	0.000648661	11	34	3403	39372	over
GO:0010252	auxin homeostasis	P	0.0451552	0.000684069	8	18	3406	39388	over
GO:0009943	adaxial/abaxial axis specification	P	0.0451552	0.000688955	18	80	3396	39326	over

## Sheet: Pre-D-day Female Up
GO-ID	Term	Category	FDR	P-Value	#Test	#Ref	#notAnnotTest	#notAnnotRef	Over/Under
GO:0003676	nucleic acid binding	F	3.75887e-229	4.77923e-233	2082	8792	2381	29565	over
GO:0015074	DNA integration	P	3.03637e-182	7.72122e-186	712	1481	3751	36876	over
GO:0006259	DNA metabolic process	P	3.12304e-181	1.19124e-184	1331	4702	3132	33655	over
GO:1901363	heterocyclic compound binding	F	2.05269e-132	1.08316e-135	2647	15276	1816	23081	over
GO:0097159	organic cyclic compound binding	F	2.05269e-132	1.30495e-135	2649	15295	1814	23062	over
GO:0003964	RNA-directed DNA polymerase activity	F	1.72001e-131	1.31215e-134	675	1770	3788	36587	over
GO:0006278	RNA-dependent DNA replication	P	1.3818e-128	1.22983e-131	662	1738	3801	36619	over
GO:0034061	DNA polymerase activity	F	7.45714e-127	7.58514e-130	681	1849	3782	36508	over
GO:0016779	nucleotidyltransferase activity	F	2.85826e-106	3.27074e-109	696	2167	3767	36190	over
GO:0004523	ribonuclease H activity	F	9.40885e-105	1.19629e-107	426	893	4037	37464	over
GO:0016891	endoribonuclease activity, producing 5'-phosphomonoesters	F	3.75653e-101	5.25389e-104	431	944	4032	37413	over
GO:0016893	endonuclease activity, active with either ribo- or deoxyribonucleic acids and producing 5'-phosphomonoesters	F	8.27728e-100	1.2629e-102	432	960	4031	37397	over
GO:0004521	endoribonuclease activity	F	6.30946e-98	1.04289e-100	436	994	4027	37363	over
GO:0006260	DNA replication	P	1.39056e-96	2.47524e-99	717	2414	3746	35943	over
GO:0004519	endonuclease activity	F	3.5138e-96	6.70146e-99	461	1122	4002	37235	over
GO:0004540	ribonuclease activity	F	1.02656e-95	2.08835e-98	446	1059	4017	37298	over
GO:0016772	transferase activity, transferring phosphorus-containing groups	F	5.56901e-90	1.20373e-92	1092	4794	3371	33563	over
GO:0004518	nuclease activity	F	1.26086e-87	2.88563e-90	483	1313	3980	37044	over
GO:0003723	RNA binding	F	3.68481e-59	8.90164e-62	735	3173	3728	35184	over
GO:0090304	nucleic acid metabolic process	P	2.35634e-56	5.99195e-59	1633	9587	2830	28770	over
GO:0005488	binding	F	5.10505e-55	1.36308e-57	3099	21934	1364	16423	over
GO:0016788	hydrolase activity, acting on ester bonds	F	4.66916e-43	1.30606e-45	564	2456	3899	35901	over
GO:0006863	purine nucleobase transport	P	2.03065e-42	5.93834e-45	180	381	4283	37976	over
GO:0015851	nucleobase transport	P	4.49696e-42	1.37225e-44	180	384	4283	37973	over
GO:0070001	aspartic-type peptidase activity	F	1.70062e-38	5.62188e-41	136	238	4327	38119	over
GO:0004190	aspartic-type endopeptidase activity	F	1.70062e-38	5.62188e-41	136	238	4327	38119	over
GO:0016740	transferase activity	F	2.2869e-36	7.85075e-39	1236	7350	3227	31007	over
GO:0006139	nucleobase-containing compound metabolic process	P	5.5591e-35	1.97908e-37	1724	11196	2739	27161	over
GO:0004713	protein tyrosine kinase activity	F	1.80284e-33	6.64747e-36	267	900	4196	37457	over
GO:0046483	heterocycle metabolic process	P	1.00141e-24	3.81973e-27	1767	12092	2696	26265	over
GO:0043170	macromolecule metabolic process	P	5.37927e-24	2.12024e-26	2280	16399	2183	21958	over
GO:0034641	cellular nitrogen compound metabolic process	P	1.09999e-22	4.4755e-25	1760	12160	2703	26197	over
GO:0006725	cellular aromatic compound metabolic process	P	4.66173e-22	1.95597e-24	1801	12535	2662	25822	over
GO:0044260	cellular macromolecule metabolic process	P	2.11289e-20	9.13392e-23	2150	15544	2313	22813	over
GO:1901360	organic cyclic compound metabolic process	P	4.57485e-19	2.03585e-21	1827	12947	2636	25410	over
GO:0004674	protein serine/threonine kinase activity	F	1.03603e-14	4.74214e-17	328	1677	4135	36680	over
GO:0008270	zinc ion binding	F	3.63299e-14	1.7091e-16	487	2798	3976	35559	over
GO:0006807	nitrogen compound metabolic process	P	1.14494e-12	5.53184e-15	1820	13375	2643	24982	over
GO:0016787	hydrolase activity	F	3.58493e-11	1.77765e-13	992	6781	3471	31576	over
GO:0004672	protein kinase activity	F	4.59099e-11	2.3349e-13	350	1958	4113	36399	over
GO:0006468	protein phosphorylation	P	8.2218e-11	4.286e-13	365	2074	4098	36283	over
GO:0004175	endopeptidase activity	F	1.05342e-10	5.62538e-13	155	677	4308	37680	over
GO:0071705	nitrogen compound transport	P	7.69903e-07	4.20926e-09	228	1276	4235	37081	over
GO:0016773	phosphotransferase activity, alcohol group as acceptor	F	3.29714e-06	1.84455e-08	367	2310	4096	36047	over
GO:0008233	peptidase activity	F	6.16037e-06	3.52469e-08	202	1132	4261	37225	over
GO:0016310	phosphorylation	P	3.63275e-05	2.12468e-07	379	2463	4084	35894	over
GO:0016301	kinase activity	F	7.7113e-05	4.60815e-07	378	2477	4085	35880	over
GO:0001708	cell fate specification	P	0.000164105	1.00153e-06	35	107	4428	38250	over
GO:0070011	peptidase activity, acting on L-amino acid peptides	F	0.000173431	1.0805e-06	181	1047	4282	37310	over
GO:0045165	cell fate commitment	P	0.000515505	3.27721e-06	35	114	4428	38243	over
GO:0046914	transition metal ion binding	F	0.00165658	1.07419e-05	558	3981	3905	34376	over
GO:0010319	stromule	C	0.0498796	0.000329783	33	137	4430	38220	over

## Sheet: Pre-D-day Appendix Up
GO-ID	Term	Category	FDR	P-Value	#Test	#Ref	#notAnnotTest	#notAnnotRef	Over/Under
GO:0005840	ribosome	C	1.0675e-27	2.56131e-31	163	644	3069	38944	over
GO:0044445	cytosolic part	C	1.0675e-27	2.71457e-31	143	512	3089	39076	over
GO:0022626	cytosolic ribosome	C	1.33036e-27	5.07448e-31	132	446	3100	39142	over
GO:0003735	structural constituent of ribosome	F	2.48853e-26	1.26562e-29	137	496	3095	39092	over
GO:0030529	ribonucleoprotein complex	C	7.05683e-26	4.48622e-29	186	845	3046	38743	over
GO:0010333	terpene synthase activity	F	4.13417e-25	3.15385e-28	34	13	3198	39575	over
GO:0044391	ribosomal subunit	C	3.06921e-23	2.73166e-26	111	375	3121	39213	over
GO:0015934	large ribosomal subunit	C	6.77618e-21	6.8925e-24	76	198	3156	39390	over
GO:0022625	cytosolic large ribosomal subunit	C	1.45791e-20	1.69772e-23	65	145	3167	39443	over
GO:0006412	translation	P	1.45791e-20	1.85367e-23	203	1096	3029	38492	over
GO:0005198	structural molecule activity	F	2.80404e-20	3.92174e-23	160	766	3072	38822	over
GO:0001510	RNA methylation	P	1.58061e-19	2.41161e-22	93	313	3139	39275	over
GO:0016838	carbon-oxygen lyase activity, acting on phosphates	F	1.45164e-17	2.3994e-20	34	35	3198	39553	over
GO:0043232	intracellular non-membrane-bounded organelle	C	2.62381e-15	5.00408e-18	288	2010	2944	37578	over
GO:0043228	non-membrane-bounded organelle	C	2.62381e-15	5.00408e-18	288	2010	2944	37578	over
GO:0044464	cell part	C	1.5635e-13	3.37946e-16	2552	28717	680	10871	over
GO:0005623	cell	C	1.5635e-13	3.37946e-16	2552	28717	680	10871	over
GO:0032991	macromolecular complex	C	6.10098e-12	1.39628e-14	434	3616	2798	35972	over
GO:0044444	cytoplasmic part	C	6.1786e-12	1.4926e-14	1542	16156	1690	23432	over
GO:0005737	cytoplasm	C	3.27723e-11	8.33369e-14	1741	18650	1491	20938	over
GO:0043414	macromolecule methylation	P	1.09888e-10	2.93408e-13	158	1000	3074	38588	over
GO:0010334	sesquiterpene synthase activity	F	4.06639e-10	1.13745e-12	13	3	3219	39585	over
GO:0009451	RNA modification	P	7.88413e-10	2.3056e-12	122	717	3110	38871	over
GO:0000287	magnesium ion binding	F	1.29952e-09	3.96547e-12	64	269	3168	39319	over
GO:0032259	methylation	P	3.02275e-09	9.60824e-12	164	1106	3068	38482	over
GO:0005730	nucleolus	C	1.11061e-08	3.67143e-11	105	608	3127	38980	over
GO:1901566	organonitrogen compound biosynthetic process	P	1.97189e-08	6.76937e-11	309	2555	2923	37033	over
GO:0005622	intracellular	C	2.5215e-08	8.97674e-11	2357	26737	875	12851	over
GO:0006221	pyrimidine nucleotide biosynthetic process	P	2.96752e-08	1.09419e-10	69	332	3163	39256	over
GO:0072528	pyrimidine-containing compound biosynthetic process	P	3.40217e-08	1.29771e-10	73	364	3159	39224	over
GO:0034768	(E)-beta-ocimene synthase activity	F	3.56173e-08	1.44915e-10	12	5	3220	39583	over
GO:0050551	myrcene synthase activity	F	3.56173e-08	1.44915e-10	12	5	3220	39583	over
GO:0044424	intracellular part	C	5.36816e-08	2.25238e-10	2343	26606	889	12982	over
GO:0005829	cytosol	C	7.7682e-08	3.45424e-10	415	3706	2817	35882	over
GO:0042254	ribosome biogenesis	P	7.7682e-08	3.45692e-10	110	679	3122	38909	over
GO:0006220	pyrimidine nucleotide metabolic process	P	8.02697e-08	3.67414e-10	69	343	3163	39245	over
GO:0072527	pyrimidine-containing compound metabolic process	P	1.20757e-07	5.68089e-10	75	394	3157	39194	over
GO:0022613	ribonucleoprotein complex biogenesis	P	4.40184e-07	2.12676e-09	112	722	3120	38866	over
GO:0009220	pyrimidine ribonucleotide biosynthetic process	P	5.13454e-07	2.54605e-09	58	277	3174	39311	over
GO:0009507	chloroplast	C	6.65841e-07	3.38635e-09	667	6553	2565	33035	over
GO:0009218	pyrimidine ribonucleotide metabolic process	P	1.03806e-06	5.41136e-09	60	299	3172	39289	over
GO:1901293	nucleoside phosphate biosynthetic process	P	1.133e-06	6.05036e-09	123	837	3109	38751	over
GO:0009165	nucleotide biosynthetic process	P	1.33897e-06	7.32049e-09	122	831	3110	38757	over
GO:0006414	translational elongation	P	1.56248e-06	8.74112e-09	31	100	3201	39488	over
GO:0090407	organophosphate biosynthetic process	P	2.31055e-06	1.32199e-08	230	1889	3002	37699	over
GO:0004310	farnesyl-diphosphate farnesyltransferase activity	F	3.14967e-06	1.84215e-08	13	14	3219	39574	over
GO:0080027	response to herbivore	P	3.18722e-06	1.90463e-08	11	8	3221	39580	over
GO:0046390	ribose phosphate biosynthetic process	P	6.07842e-06	3.70965e-08	80	483	3152	39105	over
GO:0044710	single-organism metabolic process	P	6.90798e-06	4.30376e-08	897	9303	2335	30285	over
GO:0005576	extracellular region	C	7.09165e-06	4.50836e-08	254	2167	2978	37421	over
GO:0043226	organelle	C	8.12974e-06	5.27167e-08	2083	23633	1149	15955	over
GO:0009260	ribonucleotide biosynthetic process	P	8.51594e-06	5.68595e-08	79	480	3153	39108	over
GO:0043229	intracellular organelle	C	8.51594e-06	5.73865e-08	2082	23626	1150	15962	over
GO:0009536	plastid	C	9.3472e-06	6.41766e-08	688	6927	2544	32661	over
GO:0044446	intracellular organelle part	C	1.10105e-05	7.69967e-08	658	6596	2574	32992	over
GO:0044422	organelle part	C	1.31866e-05	9.38904e-08	659	6617	2573	32971	over
GO:0008299	isoprenoid biosynthetic process	P	1.68867e-05	1.22383e-07	122	880	3110	38708	over
GO:0008610	lipid biosynthetic process	P	1.73457e-05	1.27915e-07	228	1929	3004	37659	over
GO:0051762	sesquiterpene biosynthetic process	P	5.71244e-05	4.35787e-07	7	2	3225	39586	over
GO:0051761	sesquiterpene metabolic process	P	5.71244e-05	4.35787e-07	7	2	3225	39586	over
GO:0022627	cytosolic small ribosomal subunit	C	6.79004e-05	5.26627e-07	34	145	3198	39443	over
GO:0006720	isoprenoid metabolic process	P	7.37617e-05	5.81465e-07	122	910	3110	38678	over
GO:0010467	gene expression	P	7.78939e-05	6.23944e-07	574	5750	2658	33838	over
GO:0019825	oxygen binding	F	9.05816e-05	7.37091e-07	41	199	3191	39389	over
GO:0030054	cell junction	C	0.000228698	1.89007e-06	191	1625	3041	37963	over
GO:0048653	anther development	P	0.000293534	2.46322e-06	25	94	3207	39494	over
GO:0055044	symplast	C	0.000308779	2.70893e-06	190	1625	3042	37963	over
GO:0005911	cell-cell junction	C	0.000308779	2.70893e-06	190	1625	3042	37963	over
GO:0009506	plasmodesma	C	0.000308779	2.70893e-06	190	1625	3042	37963	over
GO:0009975	cyclase activity	F	0.000320929	2.85633e-06	11	17	3221	39571	over
GO:0003746	translation elongation factor activity	F	0.000413633	3.734e-06	24	90	3208	39498	over
GO:0004311	farnesyltranstransferase activity	F	0.000650965	5.95925e-06	14	33	3218	39555	over
GO:0019538	protein metabolic process	P	0.000722958	6.71023e-06	780	8243	2452	31345	over
GO:1901564	organonitrogen compound metabolic process	P	0.000764795	7.20673e-06	444	4411	2788	35177	over
GO:0006364	rRNA processing	P	0.000764795	7.29303e-06	76	525	3156	39063	over
GO:0005618	cell wall	C	0.00088039	8.50727e-06	121	958	3111	38630	over
GO:0015935	small ribosomal subunit	C	0.00113163	1.10788e-05	35	178	3197	39410	over
GO:0043227	membrane-bounded organelle	C	0.00119615	1.18627e-05	2021	23249	1211	16339	over
GO:0043231	intracellular membrane-bounded organelle	C	0.00127909	1.28478e-05	2020	23243	1212	16345	over
GO:0048367	shoot system development	P	0.00131962	1.34227e-05	245	2255	2987	37333	over
GO:0016072	rRNA metabolic process	P	0.00148025	1.55153e-05	76	538	3156	39050	over
GO:0008236	serine-type peptidase activity	F	0.00148025	1.56212e-05	46	271	3186	39317	over
GO:0017171	serine hydrolase activity	F	0.00148025	1.56212e-05	46	271	3186	39317	over
GO:0044428	nuclear part	C	0.00156046	1.6666e-05	153	1297	3079	38291	over
GO:0046246	terpene biosynthetic process	P	0.00170672	1.84452e-05	13	32	3219	39556	over
GO:0019288	isopentenyl diphosphate biosynthetic process, methylerythritol 4-phosphate pathway	P	0.00217403	2.42208e-05	76	546	3156	39042	over
GO:0019682	glyceraldehyde-3-phosphate metabolic process	P	0.00217403	2.42208e-05	76	546	3156	39042	over
GO:0006090	pyruvate metabolic process	P	0.00217403	2.45377e-05	78	565	3154	39023	over
GO:0016741	transferase activity, transferring one-carbon groups	F	0.00217403	2.46012e-05	72	509	3160	39079	over
GO:0019637	organophosphate metabolic process	P	0.00242812	2.77853e-05	305	2934	2927	36654	over
GO:0005853	eukaryotic translation elongation factor 1 complex	C	0.00255743	2.95901e-05	7	7	3225	39581	over
GO:0071944	cell periphery	C	0.00257326	3.01004e-05	538	5549	2694	34039	over
GO:0052578	alpha-farnesene synthase activity	F	0.00271097	3.24006e-05	4	0	3228	39588	over
GO:0042302	structural constituent of cuticle	F	0.00271097	3.24006e-05	4	0	3228	39588	over
GO:0031981	nuclear lumen	C	0.00281254	3.39721e-05	127	1052	3105	38536	over
GO:0044767	single-organism developmental process	P	0.002855	3.48481e-05	467	4751	2765	34837	over
GO:0008168	methyltransferase activity	F	0.0032113	3.96053e-05	67	471	3165	39117	over
GO:0007169	transmembrane receptor protein tyrosine kinase signaling pathway	P	0.00332272	4.1402e-05	29	144	3203	39444	over
GO:0005773	vacuole	C	0.00333299	4.19537e-05	191	1721	3041	37867	over
GO:0010016	shoot system morphogenesis	P	0.00334309	4.25059e-05	96	749	3136	38839	over
GO:0080017	alpha-humulene synthase activity	F	0.00347464	4.50621e-05	5	2	3227	39586	over
GO:0080016	(-)-E-beta-caryophyllene synthase activity	F	0.00347464	4.50621e-05	5	2	3227	39586	over
GO:0055086	nucleobase-containing small molecule metabolic process	P	0.00349942	4.58284e-05	226	2097	3006	37491	over
GO:0009240	isopentenyl diphosphate biosynthetic process	P	0.00363095	4.84742e-05	76	559	3156	39029	over
GO:0046490	isopentenyl diphosphate metabolic process	P	0.00363095	4.84742e-05	76	559	3156	39029	over
GO:0006753	nucleoside phosphate metabolic process	P	0.00363203	4.89504e-05	217	2003	3015	37585	over
GO:0009117	nucleotide metabolic process	P	0.00374088	5.12538e-05	216	1994	3016	37594	over
GO:0007167	enzyme linked receptor protein signaling pathway	P	0.00374088	5.13688e-05	29	146	3203	39442	over
GO:0048731	system development	P	0.00387143	5.36536e-05	458	4673	2774	34915	over
GO:0034470	ncRNA processing	P	0.00480057	6.71408e-05	88	681	3144	38907	over
GO:0007275	multicellular organismal development	P	0.00538692	7.60265e-05	569	5960	2663	33628	over
GO:0010073	meristem maintenance	P	0.00566741	8.07056e-05	65	465	3167	39123	over
GO:0048856	anatomical structure development	P	0.00685098	9.84311e-05	558	5850	2674	33738	over
GO:0031974	membrane-enclosed lumen	C	0.00777924	0.000112757	143	1250	3089	38338	over
GO:0016835	carbon-oxygen lyase activity	F	0.00815169	0.000119851	48	316	3184	39272	over
GO:0042214	terpene metabolic process	P	0.00815169	0.000120228	13	40	3219	39548	over
GO:0008825	cyclopropane-fatty-acyl-phospholipid synthase activity	F	0.00856667	0.000127438	8	14	3224	39574	over
GO:0006629	lipid metabolic process	P	0.00874076	0.000131139	298	2927	2934	36661	over
GO:0044281	small molecule metabolic process	P	0.00928041	0.000142603	603	6393	2629	33195	over
GO:0016053	organic acid biosynthetic process	P	0.00928041	0.000142775	238	2272	2994	37316	over
GO:0046394	carboxylic acid biosynthetic process	P	0.00928041	0.000142775	238	2272	2994	37316	over
GO:0004252	serine-type endopeptidase activity	F	0.00939228	0.000146176	33	189	3199	39399	over
GO:0009069	serine family amino acid metabolic process	P	0.00939228	0.000146885	74	562	3158	39026	over
GO:0048466	androecium development	P	0.0105745	0.000168232	38	233	3194	39355	over
GO:0048443	stamen development	P	0.0105745	0.000168232	38	233	3194	39355	over
GO:0008652	cellular amino acid biosynthetic process	P	0.0105745	0.000169407	148	1315	3084	38273	over
GO:0006598	polyamine catabolic process	P	0.0112242	0.000181243	19	82	3213	39506	over
GO:0016106	sesquiterpenoid biosynthetic process	P	0.0112331	0.000182814	18	75	3214	39513	over
GO:0048513	organ development	P	0.011859	0.000194509	308	3057	2924	36531	over
GO:0044707	single-multicellular organism process	P	0.0121885	0.000201462	586	6220	2646	33368	over
GO:0040008	regulation of growth	P	0.0133496	0.000227397	62	456	3170	39132	over
GO:0070013	intracellular organelle lumen	C	0.0133496	0.000229031	140	1241	3092	38347	over
GO:0043233	organelle lumen	C	0.0133496	0.000229031	140	1241	3092	38347	over
GO:0032502	developmental process	P	0.0133496	0.000229383	617	6588	2615	33000	over
GO:0044272	sulfur compound biosynthetic process	P	0.0133496	0.000233101	113	962	3119	38626	over
GO:0044267	cellular protein metabolic process	P	0.0133496	0.000235754	679	7311	2553	32277	over
GO:0009791	post-embryonic development	P	0.0133496	0.000237479	385	3931	2847	35657	over
GO:0016099	monoterpenoid biosynthetic process	P	0.0133496	0.000237628	5	4	3227	39584	over
GO:0016098	monoterpenoid metabolic process	P	0.0133496	0.000237628	5	4	3227	39584	over
GO:0004042	acetyl-CoA:L-glutamate N-acetyltransferase activity	F	0.0133496	0.000237628	5	4	3227	39584	over
GO:0032501	multicellular organismal process	P	0.0146006	0.000261753	603	6435	2629	33153	over
GO:1901576	organic substance biosynthetic process	P	0.0163063	0.000294643	1191	13396	2041	26192	over
GO:0006396	RNA processing	P	0.0163063	0.000296478	198	1868	3034	37720	over
GO:0008097	5S rRNA binding	F	0.0169355	0.000310071	7	12	3225	39576	over
GO:0010075	regulation of meristem growth	P	0.0181742	0.000335062	40	260	3192	39328	over
GO:0071555	cell wall organization	P	0.0184398	0.000343156	109	932	3123	38656	over
GO:0005886	plasma membrane	C	0.0184398	0.000344648	455	4749	2777	34839	over
GO:0048638	regulation of developmental growth	P	0.0195952	0.000368733	55	399	3177	39189	over
GO:1901605	alpha-amino acid metabolic process	P	0.0208207	0.000394441	154	1407	3078	38181	over
GO:0046608	carotenoid isomerase activity	F	0.0223781	0.000429224	4	2	3228	39586	over
GO:0016871	cycloartenol synthase activity	F	0.0223781	0.000429637	3	0	3229	39588	over
GO:1901607	alpha-amino acid biosynthetic process	P	0.0224224	0.000433338	113	980	3119	38608	over
GO:0006793	phosphorus metabolic process	P	0.0225627	0.000440736	548	5835	2684	33753	over
GO:0000272	polysaccharide catabolic process	P	0.0225627	0.000441787	27	152	3205	39436	over
GO:0042026	protein refolding	P	0.0240475	0.000473918	8	18	3224	39570	over
GO:0006520	cellular amino acid metabolic process	P	0.0244606	0.000485169	209	2008	3023	37580	over
GO:0020037	heme binding	F	0.0254293	0.000507617	55	405	3177	39183	over
GO:0000097	sulfur amino acid biosynthetic process	P	0.0261819	0.000525969	74	590	3158	38998	over
GO:0030312	external encapsulating structure	C	0.0272893	0.000551685	122	1081	3110	38507	over
GO:0043086	negative regulation of catalytic activity	P	0.0274701	0.000558833	28	163	3204	39425	over
GO:0007389	pattern specification process	P	0.0294691	0.000603244	78	633	3154	38955	over
GO:0044085	cellular component biogenesis	P	0.030781	0.000634014	274	2738	2958	36850	over
GO:0022414	reproductive process	P	0.0313418	0.00064955	359	3695	2873	35893	over
GO:0045229	external encapsulating structure organization	P	0.0316307	0.000659559	111	972	3121	38616	over
GO:0008152	metabolic process	P	0.0325946	0.000683804	2131	24983	1101	14605	over
GO:0009886	post-embryonic morphogenesis	P	0.0327595	0.000691427	93	788	3139	38800	over
GO:0009698	phenylpropanoid metabolic process	P	0.0341291	0.000724673	42	290	3190	39298	over
GO:0035266	meristem growth	P	0.0344731	0.000736361	40	272	3192	39316	over
GO:0046653	tetrahydrofolate metabolic process	P	0.0351281	0.000754818	10	31	3222	39557	over
GO:0009058	biosynthetic process	P	0.0356063	0.000769622	1223	13873	2009	25715	over
GO:0042402	cellular biogenic amine catabolic process	P	0.0364963	0.000793499	31	193	3201	39395	over
GO:0000096	sulfur amino acid metabolic process	P	0.0387496	0.000847642	84	702	3148	38886	over
GO:0009908	flower development	P	0.0387496	0.000852344	164	1543	3068	38045	over
GO:0006790	sulfur compound metabolic process	P	0.0390603	0.000872964	122	1096	3110	38492	over
GO:0090502	RNA phosphodiester bond hydrolysis, endonucleolytic	P	0.0390603	0.000874077	14	58	3218	39530	over
GO:0000478	endonucleolytic cleavage involved in rRNA processing	P	0.0390603	0.000874077	14	58	3218	39530	over
GO:0004659	prenyltransferase activity	F	0.0400746	0.000901869	17	80	3215	39508	over
GO:0009310	amine catabolic process	P	0.0406774	0.000920608	31	195	3201	39393	over
GO:0009662	etioplast organization	P	0.0413655	0.00094144	4	3	3228	39585	over
GO:0010817	regulation of hormone levels	P	0.0433221	0.000993371	88	747	3144	38841	over
GO:0044711	single-organism biosynthetic process	P	0.0433221	0.000996986	306	3121	2926	36467	over
GO:0000469	cleavage involved in rRNA processing	P	0.043535	0.00100742	14	59	3218	39529	over
GO:0048827	phyllome development	P	0.0448864	0.0010444	151	1411	3081	38177	over
GO:0006949	syncytium formation	P	0.0452836	0.00106189	8	21	3224	39567	over
GO:0009825	multidimensional cell growth	P	0.0452836	0.00106516	31	197	3201	39391	over
GO:0022622	root system development	P	0.0470949	0.00111375	116	1041	3116	38547	over
GO:0009664	plant-type cell wall organization	P	0.0473608	0.00112606	63	499	3169	39089	over
GO:0048438	floral whorl development	P	0.048309	0.00115475	91	782	3141	38806	over
GO:0046906	tetrapyrrole binding	F	0.0490578	0.00117888	58	451	3174	39137	over

## Sheet: D-day Male Up
GO-ID	Term	Category	FDR	P-Value	#Test	#Ref	#notAnnotTest	#notAnnotRef	Over/Under
GO:0044710	single-organism metabolic process	P	7.90037e-150	1.0045e-153	2331	7869	3868	28752	over
GO:0003824	catalytic activity	F	3.51778e-129	8.9454e-133	3879	16776	2320	19845	over
GO:0016491	oxidoreductase activity	F	4.57469e-120	1.74496e-123	960	2229	5239	34392	over
GO:0055114	oxidation-reduction process	P	1.9931e-100	1.01366e-103	1008	2648	5191	33973	over
GO:0044281	small molecule metabolic process	P	1.08855e-94	6.92019e-98	1608	5388	4591	31233	over
GO:0048037	cofactor binding	F	3.28109e-80	2.50306e-83	480	892	5719	35729	over
GO:1901564	organonitrogen compound metabolic process	P	8.3488e-78	7.43059e-81	1171	3684	5028	32937	over
GO:0050662	coenzyme binding	F	1.25213e-70	1.27363e-73	366	602	5833	36019	over
GO:0006082	organic acid metabolic process	P	5.19082e-69	5.93991e-72	1077	3418	5122	33203	over
GO:0043436	oxoacid metabolic process	P	1.31937e-68	1.67752e-71	1075	3417	5124	33204	over
GO:0005215	transporter activity	F	2.09375e-68	2.92832e-71	687	1774	5512	34847	over
GO:0019752	carboxylic acid metabolic process	P	2.89524e-68	4.41741e-71	1072	3411	5127	33210	over
GO:0030313	cell envelope	C	4.06879e-58	6.72527e-61	103	28	6096	36593	over
GO:0006520	cellular amino acid metabolic process	P	1.05396e-53	1.87609e-56	599	1618	5600	35003	over
GO:0044462	external encapsulating structure part	C	1.58301e-51	3.01908e-54	97	32	6102	36589	over
GO:0042597	periplasmic space	C	6.04416e-50	1.22958e-52	91	27	6108	36594	over
GO:0009570	chloroplast stroma	C	1.75206e-48	3.78704e-51	504	1310	5695	35311	over
GO:0016829	lyase activity	F	1.30081e-47	2.97707e-50	303	582	5896	36039	over
GO:0030288	outer membrane-bounded periplasmic space	C	1.32934e-46	3.21138e-49	84	24	6115	36597	over
GO:0009532	plastid stroma	C	1.36853e-46	3.48006e-49	506	1344	5693	35277	over
GO:0050660	flavin adenine dinucleotide binding	F	3.18357e-42	8.50032e-45	166	206	6033	36415	over
GO:0016614	oxidoreductase activity, acting on CH-OH group of donors	F	9.31761e-42	2.60632e-44	219	360	5980	36261	over
GO:0009081	branched-chain amino acid metabolic process	P	3.81577e-39	1.11586e-41	109	85	6090	36536	over
GO:1901565	organonitrogen compound catabolic process	P	2.12546e-38	6.48582e-41	416	1098	5783	35523	over
GO:0016887	ATPase activity	F	1.55763e-36	4.95116e-39	402	1068	5797	35553	over
GO:1901566	organonitrogen compound biosynthetic process	P	3.49613e-33	1.15575e-35	655	2209	5544	34412	over
GO:0044434	chloroplast part	C	4.52898e-33	1.55477e-35	663	2248	5536	34373	over
GO:0016616	oxidoreductase activity, acting on the CH-OH group of donors, NAD or NADP as acceptor	F	4.29222e-32	1.52806e-34	178	305	6021	36316	over
GO:0022804	active transmembrane transporter activity	F	9.47141e-32	3.49232e-34	318	803	5881	35818	over
GO:0009063	cellular amino acid catabolic process	P	1.03717e-30	3.95614e-33	184	335	6015	36286	over
GO:0044435	plastid part	C	3.59134e-30	1.41553e-32	671	2349	5528	34272	over
GO:0036094	small molecule binding	F	1.38054e-29	5.61694e-32	1550	6761	4649	29860	over
GO:1901605	alpha-amino acid metabolic process	P	1.92971e-29	8.09668e-32	399	1162	5800	35459	over
GO:0006551	leucine metabolic process	P	2.91676e-29	1.28129e-31	71	43	6128	36578	over
GO:0044712	single-organism catabolic process	P	2.91676e-29	1.29798e-31	346	948	5853	35673	over
GO:0022857	transmembrane transporter activity	F	7.685e-29	3.51761e-31	441	1350	5758	35271	over
GO:0032787	monocarboxylic acid metabolic process	P	9.33069e-29	4.39531e-31	607	2088	5592	34533	over
GO:0044283	small molecule biosynthetic process	P	9.33069e-29	4.50815e-31	684	2444	5515	34177	over
GO:0043168	anion binding	F	1.35079e-27	6.69812e-30	1341	5743	4858	30878	over
GO:0044711	single-organism biosynthetic process	P	2.68271e-27	1.36438e-29	730	2697	5469	33924	over
GO:0016820	hydrolase activity, acting on acid anhydrides, catalyzing transmembrane movement of substances	F	2.91014e-27	1.51705e-29	197	410	6002	36211	over
GO:0016054	organic acid catabolic process	P	3.22778e-27	1.76471e-29	293	767	5906	35854	over
GO:0046395	carboxylic acid catabolic process	P	3.22778e-27	1.76471e-29	293	767	5906	35854	over
GO:0016775	phosphotransferase activity, nitrogenous group as acceptor	F	1.79901e-26	1.00644e-28	76	62	6123	36559	over
GO:0042626	ATPase activity, coupled to transmembrane movement of substances	F	1.24566e-25	7.28547e-28	192	409	6007	36212	over
GO:0043492	ATPase activity, coupled to movement of substances	F	1.24566e-25	7.28547e-28	192	409	6007	36212	over
GO:1901265	nucleoside phosphate binding	F	1.70889e-25	1.04294e-27	1481	6560	4718	30061	over
GO:0000166	nucleotide binding	F	1.70889e-25	1.04294e-27	1481	6560	4718	30061	over
GO:0044282	small molecule catabolic process	P	1.85687e-25	1.15685e-27	301	824	5898	35797	over
GO:0004673	protein histidine kinase activity	F	2.32799e-25	1.47997e-27	74	62	6125	36559	over
GO:1901606	alpha-amino acid catabolic process	P	4.61493e-25	2.99251e-27	164	319	6035	36302	over
GO:0006552	leucine catabolic process	P	5.84639e-25	3.86538e-27	53	24	6146	36597	over
GO:0016053	organic acid biosynthetic process	P	6.16757e-25	4.23457e-27	558	1952	5641	34669	over
GO:0046394	carboxylic acid biosynthetic process	P	6.16757e-25	4.23457e-27	558	1952	5641	34669	over
GO:0044248	cellular catabolic process	P	2.87415e-24	2.0099e-26	798	3111	5401	33510	over
GO:0000155	phosphorelay sensor kinase activity	F	3.26779e-24	2.32672e-26	71	60	6128	36561	over
GO:0015405	P-P-bond-hydrolysis-driven transmembrane transporter activity	F	7.53961e-24	5.46418e-26	206	479	5993	36142	over
GO:0016877	ligase activity, forming carbon-sulfur bonds	F	1.0179e-23	7.50648e-26	79	80	6120	36541	over
GO:0051540	metal cluster binding	F	1.10655e-23	8.44158e-26	116	179	6083	36442	over
GO:0051536	iron-sulfur cluster binding	F	1.10655e-23	8.44158e-26	116	179	6083	36442	over
GO:0015399	primary active transmembrane transporter activity	F	1.30056e-23	1.0087e-25	206	482	5993	36139	over
GO:0016878	acid-thiol ligase activity	F	3.76574e-23	2.96855e-25	70	62	6129	36559	over
GO:0051179	localization	P	4.28319e-23	3.43091e-25	1363	6037	4836	30584	over
GO:0051234	establishment of localization	P	4.90573e-23	3.99194e-25	1303	5724	4896	30897	over
GO:0006810	transport	P	8.29404e-23	6.85458e-25	1273	5576	4926	31045	over
GO:0009083	branched-chain amino acid catabolic process	P	8.61073e-23	7.22579e-25	56	35	6143	36586	over
GO:0051186	cofactor metabolic process	P	1.24618e-22	1.06159e-24	386	1230	5813	35391	over
GO:0051287	NAD binding	F	1.97978e-22	1.7117e-24	97	133	6102	36488	over
GO:0009169	purine ribonucleoside monophosphate catabolic process	P	2.50602e-22	2.32599e-24	128	226	6071	36395	over
GO:0009158	ribonucleoside monophosphate catabolic process	P	2.50602e-22	2.32599e-24	128	226	6071	36395	over
GO:0009128	purine nucleoside monophosphate catabolic process	P	2.50602e-22	2.32599e-24	128	226	6071	36395	over
GO:0009125	nucleoside monophosphate catabolic process	P	2.50602e-22	2.32599e-24	128	226	6071	36395	over
GO:0006200	ATP catabolic process	P	2.50602e-22	2.32599e-24	128	226	6071	36395	over
GO:0016746	transferase activity, transferring acyl groups	F	2.66845e-22	2.51068e-24	196	461	6003	36160	over
GO:0005759	mitochondrial matrix	C	3.63583e-22	3.46709e-24	82	95	6117	36526	over
GO:0003995	acyl-CoA dehydrogenase activity	F	1.36569e-21	1.31967e-23	54	35	6145	36586	over
GO:0009123	nucleoside monophosphate metabolic process	P	4.45005e-21	4.3567e-23	175	398	6024	36223	over
GO:0009167	purine ribonucleoside monophosphate metabolic process	P	4.52559e-21	4.54573e-23	168	373	6031	36248	over
GO:0009126	purine nucleoside monophosphate metabolic process	P	4.52559e-21	4.54573e-23	168	373	6031	36248	over
GO:0009161	ribonucleoside monophosphate metabolic process	P	5.57108e-21	5.66671e-23	173	392	6026	36229	over
GO:0008652	cellular amino acid biosynthetic process	P	6.78561e-21	6.98836e-23	351	1112	5848	35509	over
GO:0016836	hydro-lyase activity	F	7.56949e-21	7.8919e-23	98	146	6101	36475	over
GO:0009056	catabolic process	P	1.51533e-20	1.59915e-22	981	4154	5218	32467	over
GO:0000156	phosphorelay response regulator activity	F	3.8048e-20	4.06362e-22	67	68	6132	36553	over
GO:0035435	phosphate ion transmembrane transport	P	4.62978e-20	5.00358e-22	27	1	6172	36620	over
GO:0004316	3-oxoacyl-[acyl-carrier-protein] reductase (NADPH) activity	F	8.68525e-20	9.4969e-22	34	8	6165	36613	over
GO:0055085	transmembrane transport	P	8.70904e-20	9.63364e-22	393	1320	5806	35301	over
GO:0055086	nucleobase-containing small molecule metabolic process	P	9.96484e-20	1.11495e-21	502	1821	5697	34800	over
GO:0009190	cyclic nucleotide biosynthetic process	P	1.05691e-19	1.21123e-21	33	7	6166	36614	over
GO:0009187	cyclic nucleotide metabolic process	P	1.05691e-19	1.21123e-21	33	7	6166	36614	over
GO:0005315	inorganic phosphate transmembrane transporter activity	F	1.05691e-19	1.22287e-21	43	21	6156	36600	over
GO:0051188	cofactor biosynthetic process	P	1.16377e-19	1.36131e-21	232	635	5967	35986	over
GO:0016818	hydrolase activity, acting on acid anhydrides, in phosphorus-containing anhydrides	F	1.57665e-19	1.86432e-21	507	1850	5692	34771	over
GO:0016817	hydrolase activity, acting on acid anhydrides	F	1.59277e-19	1.90363e-21	511	1869	5688	34752	over
GO:0046034	ATP metabolic process	P	1.64197e-19	1.98331e-21	150	326	6049	36295	over
GO:0016462	pyrophosphatase activity	F	5.68518e-19	6.93931e-21	502	1841	5697	34780	over
GO:0016849	phosphorus-oxygen lyase activity	F	7.97131e-19	9.83111e-21	35	11	6164	36610	over
GO:0000160	phosphorelay signal transduction system	P	1.27328e-18	1.58654e-20	114	212	6085	36409	over
GO:0016874	ligase activity	F	1.43136e-18	1.80171e-20	292	902	5907	35719	over
GO:0017111	nucleoside-triphosphatase activity	F	1.96156e-18	2.49404e-20	486	1780	5713	34841	over
GO:1901575	organic substance catabolic process	P	2.13962e-18	2.74764e-20	901	3827	5298	32794	over
GO:0016810	hydrolase activity, acting on carbon-nitrogen (but not peptide) bonds	F	2.36e-18	3.06065e-20	108	195	6091	36426	over
GO:0016405	CoA-ligase activity	F	2.55991e-18	3.35246e-20	57	53	6142	36568	over
GO:0009072	aromatic amino acid family metabolic process	P	7.88654e-18	1.04285e-19	160	381	6039	36240	over
GO:0060089	molecular transducer activity	F	1.19681e-17	1.613e-19	143	321	6056	36300	over
GO:0004871	signal transducer activity	F	1.19681e-17	1.613e-19	143	321	6056	36300	over
GO:0043648	dicarboxylic acid metabolic process	P	3.55681e-17	4.83889e-19	84	130	6115	36491	over
GO:0015698	inorganic anion transport	P	3.69161e-17	5.06922e-19	132	287	6067	36334	over
GO:0004872	receptor activity	F	5.77456e-17	8.00289e-19	101	184	6098	36437	over
GO:0008470	isovaleryl-CoA dehydrogenase activity	F	6.29515e-17	8.8044e-19	33	12	6166	36609	over
GO:0009082	branched-chain amino acid biosynthetic process	P	2.6984e-16	3.80829e-18	47	39	6152	36582	over
GO:0006753	nucleoside phosphate metabolic process	P	4.27114e-16	6.08223e-18	467	1753	5732	34868	over
GO:0006820	anion transport	P	4.96931e-16	7.13964e-18	241	731	5958	35890	over
GO:0009507	chloroplast	C	6.01821e-16	8.72315e-18	1283	5937	4916	30684	over
GO:0009055	electron carrier activity	F	8.07267e-16	1.18036e-17	185	504	6014	36117	over
GO:1901681	sulfur compound binding	F	1.42603e-15	2.10324e-17	48	44	6151	36577	over
GO:0016208	AMP binding	F	1.442e-15	2.14512e-17	36	20	6163	36601	over
GO:0008152	metabolic process	P	1.52371e-15	2.28605e-17	4218	22896	1981	13725	over
GO:0031975	envelope	C	1.6683e-15	2.52419e-17	476	1813	5723	34808	over
GO:0005507	copper ion binding	F	1.80746e-15	2.75773e-17	153	384	6046	36237	over
GO:0009064	glutamine family amino acid metabolic process	P	4.51461e-15	6.94556e-17	74	115	6125	36506	over
GO:0009117	nucleotide metabolic process	P	4.93307e-15	7.65206e-17	460	1750	5739	34871	over
GO:0016747	transferase activity, transferring acyl groups other than amino-acyl groups	F	5.70309e-15	8.91901e-17	150	379	6049	36242	over
GO:0006817	phosphate ion transport	P	9.01766e-15	1.42173e-16	39	28	6160	36593	over
GO:0019637	organophosphate metabolic process	P	9.2675e-15	1.4729e-16	633	2606	5566	34015	over
GO:1901607	alpha-amino acid biosynthetic process	P	1.10288e-14	1.76685e-16	259	834	5940	35787	over
GO:0042623	ATPase activity, coupled	F	1.4032e-14	2.26581e-16	264	858	5935	35763	over
GO:0009108	coenzyme biosynthetic process	P	1.51678e-14	2.4685e-16	148	377	6051	36244	over
GO:0006732	coenzyme metabolic process	P	1.72853e-14	2.8351e-16	274	904	5925	35717	over
GO:0016021	integral to membrane	C	2.56993e-14	4.24781e-16	437	1661	5762	34960	over
GO:0016830	carbon-carbon lyase activity	F	2.62944e-14	4.37961e-16	101	208	6098	36413	over
GO:0042440	pigment metabolic process	P	4.14396e-14	6.95489e-16	224	694	5975	35927	over
GO:0005506	iron ion binding	F	4.19159e-14	7.08814e-16	160	430	6039	36191	over
GO:0016627	oxidoreductase activity, acting on the CH-CH group of donors	F	4.46313e-14	7.60407e-16	98	200	6101	36421	over
GO:0072521	purine-containing compound metabolic process	P	4.61888e-14	7.92815e-16	246	790	5953	35831	over
GO:0016884	carbon-nitrogen ligase activity, with glutamine as amido-N-donor	F	4.76025e-14	8.23133e-16	46	46	6153	36575	over
GO:0038023	signaling receptor activity	F	6.17654e-14	1.07589e-15	80	142	6119	36479	over
GO:0016835	carbon-oxygen lyase activity	F	8.44708e-14	1.48213e-15	112	252	6087	36369	over
GO:0033013	tetrapyrrole metabolic process	P	1.62839e-13	2.8779e-15	170	479	6029	36142	over
GO:0018130	heterocycle biosynthetic process	P	2.97394e-13	5.29372e-15	972	4415	5227	32206	over
GO:0004497	monooxygenase activity	F	3.33842e-13	5.98497e-15	80	148	6119	36473	over
GO:0006811	ion transport	P	6.22554e-13	1.124e-14	427	1654	5772	34967	over
GO:0009536	plastid	C	9.6022e-13	1.74585e-14	1318	6297	4881	30324	over
GO:0030554	adenyl nucleotide binding	F	1.16999e-12	2.14212e-14	983	4502	5216	32119	over
GO:0046148	pigment biosynthetic process	P	2.33614e-12	4.30693e-14	179	535	6020	36086	over
GO:0009084	glutamine family amino acid biosynthetic process	P	3.97646e-12	7.38161e-14	49	63	6150	36558	over
GO:0043603	cellular amide metabolic process	P	6.26824e-12	1.17156e-13	68	120	6131	36501	over
GO:1901362	organic cyclic compound biosynthetic process	P	7.14513e-12	1.34454e-13	1090	5113	5109	31508	over
GO:0032559	adenyl ribonucleotide binding	F	1.35885e-11	2.58153e-13	966	4465	5233	32156	over
GO:0043649	dicarboxylic acid catabolic process	P	1.35885e-11	2.59157e-13	28	17	6171	36604	over
GO:0032553	ribonucleotide binding	F	1.44476e-11	2.7738e-13	1061	4974	5138	31647	over
GO:0097367	carbohydrate derivative binding	F	1.66691e-11	3.2215e-13	1068	5015	5131	31606	over
GO:0044271	cellular nitrogen compound biosynthetic process	P	1.76046e-11	3.42468e-13	940	4333	5259	32288	over
GO:0051537	2 iron, 2 sulfur cluster binding	F	1.89284e-11	3.70626e-13	43	51	6156	36570	over
GO:0031224	intrinsic to membrane	C	2.14685e-11	4.23091e-13	454	1835	5745	34786	over
GO:0033014	tetrapyrrole biosynthetic process	P	3.1914e-11	6.33006e-13	128	345	6071	36276	over
GO:1901657	glycosyl compound metabolic process	P	3.44947e-11	6.88579e-13	289	1049	5910	35572	over
GO:0009116	nucleoside metabolic process	P	3.90695e-11	7.84867e-13	215	714	5984	35907	over
GO:0006163	purine nucleotide metabolic process	P	4.96395e-11	1.00352e-12	219	734	5980	35887	over
GO:0042219	cellular modified amino acid catabolic process	P	7.42632e-11	1.51076e-12	20	6	6179	36615	over
GO:1901361	organic cyclic compound catabolic process	P	9.01786e-11	1.846e-12	292	1074	5907	35547	over
GO:0006778	porphyrin-containing compound metabolic process	P	1.05724e-10	2.17766e-12	158	476	6041	36145	over
GO:0005524	ATP binding	F	1.31961e-10	2.73485e-12	903	4182	5296	32439	over
GO:0019438	aromatic compound biosynthetic process	P	1.74033e-10	3.64627e-12	1001	4712	5198	31909	over
GO:0046700	heterocycle catabolic process	P	1.74033e-10	3.65103e-12	285	1049	5914	35572	over
GO:0006631	fatty acid metabolic process	P	1.83196e-10	3.86657e-12	251	892	5948	35729	over
GO:0016207	4-coumarate-CoA ligase activity	F	1.92824e-10	4.09429e-12	31	27	6168	36594	over
GO:0072523	purine-containing compound catabolic process	P	1.9298e-10	4.12215e-12	163	502	6036	36119	over
GO:0009110	vitamin biosynthetic process	P	1.96004e-10	4.21166e-12	65	123	6134	36498	over
GO:0022891	substrate-specific transmembrane transporter activity	F	1.98858e-10	4.29826e-12	291	1079	5908	35542	over
GO:0004312	fatty acid synthase activity	F	1.99398e-10	4.33529e-12	42	54	6157	36567	over
GO:0046482	para-aminobenzoic acid metabolic process	P	2.25181e-10	4.92448e-12	43	57	6156	36564	over
GO:0044429	mitochondrial part	C	2.26631e-10	4.98501e-12	184	594	6015	36027	over
GO:0009119	ribonucleoside metabolic process	P	3.18001e-10	7.03525e-12	199	663	6000	35958	over
GO:0015291	secondary active transmembrane transporter activity	F	3.57027e-10	7.97126e-12	118	321	6081	36300	over
GO:0044270	cellular nitrogen compound catabolic process	P	3.57027e-10	7.98941e-12	285	1058	5914	35563	over
GO:0004075	biotin carboxylase activity	F	3.69653e-10	8.31895e-12	24	14	6175	36607	over
GO:0006751	glutathione catabolic process	P	5.40392e-10	1.23246e-11	18	5	6181	36616	over
GO:0043171	peptide catabolic process	P	5.40392e-10	1.23246e-11	18	5	6181	36616	over
GO:0030170	pyridoxal phosphate binding	F	5.40392e-10	1.23675e-11	92	223	6107	36398	over
GO:0019439	aromatic compound catabolic process	P	8.03935e-10	1.85012e-11	281	1049	5918	35572	over
GO:0043167	ion binding	F	8.52261e-10	1.97217e-11	1983	10198	4216	26423	over
GO:0072330	monocarboxylic acid biosynthetic process	P	1.07155e-09	2.49325e-11	266	982	5933	35639	over
GO:0019748	secondary metabolic process	P	1.18299e-09	2.76758e-11	246	890	5953	35731	over
GO:0042364	water-soluble vitamin biosynthetic process	P	1.30961e-09	3.08449e-11	56	101	6143	36520	over
GO:0009164	nucleoside catabolic process	P	1.30961e-09	3.11377e-11	152	471	6047	36150	over
GO:0042454	ribonucleoside catabolic process	P	1.30961e-09	3.11377e-11	152	471	6047	36150	over
GO:1901658	glycosyl compound catabolic process	P	1.64928e-09	3.94234e-11	156	490	6043	36131	over
GO:0070298	negative regulation of phosphorelay signal transduction system	P	1.68918e-09	4.08066e-11	26	20	6173	36601	over
GO:0010105	negative regulation of ethylene mediated signaling pathway	P	1.68918e-09	4.08066e-11	26	20	6173	36601	over
GO:0042181	ketone biosynthetic process	P	2.24054e-09	5.44112e-11	49	81	6150	36540	over
GO:0017076	purine nucleotide binding	F	2.31471e-09	5.65066e-11	1029	4930	5170	31691	over
GO:0046130	purine ribonucleoside catabolic process	P	2.55303e-09	6.2649e-11	150	468	6049	36153	over
GO:0006766	vitamin metabolic process	P	3.6254e-09	8.9425e-11	90	226	6109	36395	over
GO:0016903	oxidoreductase activity, acting on the aldehyde or oxo group of donors	F	3.64768e-09	9.04384e-11	71	156	6128	36465	over
GO:0006152	purine nucleoside catabolic process	P	3.65267e-09	9.10265e-11	150	471	6049	36150	over
GO:0016726	oxidoreductase activity, acting on CH or CH2 groups, NAD or NADP as acceptor	F	4.36341e-09	1.09293e-10	20	10	6179	36611	over
GO:0006536	glutamate metabolic process	P	4.59395e-09	1.15652e-10	33	38	6166	36583	over
GO:0009736	cytokinin mediated signaling pathway	P	4.93122e-09	1.24769e-10	56	106	6143	36515	over
GO:0009150	purine ribonucleotide metabolic process	P	5.30818e-09	1.34982e-10	191	655	6008	35966	over
GO:0009166	nucleotide catabolic process	P	5.38985e-09	1.37744e-10	152	483	6047	36138	over
GO:1901677	phosphate transmembrane transporter activity	F	5.9778e-09	1.5353e-10	53	97	6146	36524	over
GO:0009236	cobalamin biosynthetic process	P	6.07385e-09	1.57542e-10	14	2	6185	36619	over
GO:0009235	cobalamin metabolic process	P	6.07385e-09	1.57542e-10	14	2	6185	36619	over
GO:0042579	microbody	C	7.40474e-09	1.93945e-10	125	371	6074	36250	over
GO:0005777	peroxisome	C	7.40474e-09	1.93945e-10	125	371	6074	36250	over
GO:1901292	nucleoside phosphate catabolic process	P	7.50534e-09	1.97534e-10	152	486	6047	36135	over
GO:0006749	glutathione metabolic process	P	7.6366e-09	2.0196e-10	28	27	6171	36594	over
GO:0006767	water-soluble vitamin metabolic process	P	8.02551e-09	2.13265e-10	56	108	6143	36513	over
GO:0004854	xanthine dehydrogenase activity	F	8.30311e-09	2.21698e-10	17	6	6182	36615	over
GO:0046128	purine ribonucleoside metabolic process	P	9.34e-09	2.50571e-10	187	643	6012	35978	over
GO:0009261	ribonucleotide catabolic process	P	1.08067e-08	2.92667e-10	145	459	6054	36162	over
GO:0009154	purine ribonucleotide catabolic process	P	1.08067e-08	2.92667e-10	145	459	6054	36162	over
GO:0018106	peptidyl-histidine phosphorylation	P	1.2363e-08	3.36386e-10	22	15	6177	36606	over
GO:0042278	purine nucleoside metabolic process	P	1.2451e-08	3.40365e-10	187	646	6012	35975	over
GO:0006779	porphyrin-containing compound biosynthetic process	P	1.29101e-08	3.54556e-10	116	338	6083	36283	over
GO:0071368	cellular response to cytokinin stimulus	P	1.30479e-08	3.60001e-10	56	110	6143	36511	over
GO:0003987	acetate-CoA ligase activity	F	1.32646e-08	3.68483e-10	18	8	6181	36613	over
GO:0032549	ribonucleoside binding	F	1.32646e-08	3.69351e-10	1015	4903	5184	31718	over
GO:0032555	purine ribonucleotide binding	F	1.33464e-08	3.73325e-10	1012	4887	5187	31734	over
GO:0090407	organophosphate biosynthetic process	P	1.42158e-08	3.99451e-10	408	1711	5791	34910	over
GO:0010181	FMN binding	F	1.43611e-08	4.06179e-10	51	94	6148	36527	over
GO:0001883	purine nucleoside binding	F	1.43611e-08	4.09012e-10	1011	4884	5188	31737	over
GO:0032550	purine ribonucleoside binding	F	1.43611e-08	4.09012e-10	1011	4884	5188	31737	over
GO:0001882	nucleoside binding	F	1.44498e-08	4.13377e-10	1015	4906	5184	31715	over
GO:1901136	carbohydrate derivative catabolic process	P	1.51605e-08	4.35634e-10	158	519	6041	36102	over
GO:0009207	purine ribonucleoside triphosphate catabolic process	P	1.69514e-08	4.93563e-10	144	459	6055	36162	over
GO:0009203	ribonucleoside triphosphate catabolic process	P	1.69514e-08	4.93563e-10	144	459	6055	36162	over
GO:0009146	purine nucleoside triphosphate catabolic process	P	1.69514e-08	4.93563e-10	144	459	6055	36162	over
GO:0009288	bacterial-type flagellum	C	1.96097e-08	5.80934e-10	11	0	6188	36621	over
GO:0001539	ciliary or bacterial-type flagellar motility	P	1.96097e-08	5.80934e-10	11	0	6188	36621	over
GO:0051674	localization of cell	P	1.96097e-08	5.80934e-10	11	0	6188	36621	over
GO:0048870	cell motility	P	1.96097e-08	5.80934e-10	11	0	6188	36621	over
GO:0009143	nucleoside triphosphate catabolic process	P	2.37361e-08	7.06199e-10	144	462	6055	36159	over
GO:0006081	cellular aldehyde metabolic process	P	3.00266e-08	8.9717e-10	203	729	5996	35892	over
GO:0030976	thiamine pyrophosphate binding	F	3.2658e-08	9.81544e-10	28	30	6171	36591	over
GO:0015994	chlorophyll metabolic process	P	3.2658e-08	9.87203e-10	132	413	6067	36208	over
GO:0045426	quinone cofactor biosynthetic process	P	3.2658e-08	1.00071e-09	45	78	6154	36543	over
GO:0042375	quinone cofactor metabolic process	P	3.2658e-08	1.00071e-09	45	78	6154	36543	over
GO:1901663	quinone biosynthetic process	P	3.2658e-08	1.00071e-09	45	78	6154	36543	over
GO:1901661	quinone metabolic process	P	3.2658e-08	1.00071e-09	45	78	6154	36543	over
GO:0016744	transferase activity, transferring aldehyde or ketonic groups	F	3.41244e-08	1.04998e-09	33	43	6166	36578	over
GO:0006195	purine nucleotide catabolic process	P	3.46023e-08	1.06909e-09	148	483	6051	36138	over
GO:0044255	cellular lipid metabolic process	P	3.89715e-08	1.20903e-09	502	2208	5697	34413	over
GO:0009205	purine ribonucleoside triphosphate metabolic process	P	4.38174e-08	1.37051e-09	168	574	6031	36047	over
GO:0009144	purine nucleoside triphosphate metabolic process	P	4.38174e-08	1.37051e-09	168	574	6031	36047	over
GO:0009308	amine metabolic process	P	4.40354e-08	1.38293e-09	117	352	6082	36269	over
GO:0009199	ribonucleoside triphosphate metabolic process	P	4.8221e-08	1.52051e-09	168	575	6031	36046	over
GO:0015706	nitrate transport	P	4.911e-08	1.55479e-09	64	144	6135	36477	over
GO:0044765	single-organism transport	P	5.23787e-08	1.66493e-09	1004	4884	5195	31737	over
GO:0015103	inorganic anion transmembrane transporter activity	F	6.27199e-08	2.00161e-09	48	90	6151	36531	over
GO:0046906	tetrapyrrole binding	F	6.71072e-08	2.15016e-09	124	385	6075	36236	over
GO:0016831	carboxy-lyase activity	F	7.09631e-08	2.28273e-09	55	114	6144	36507	over
GO:0070297	regulation of phosphorelay signal transduction system	P	7.71464e-08	2.50125e-09	26	27	6173	36594	over
GO:0010104	regulation of ethylene mediated signaling pathway	P	7.71464e-08	2.50125e-09	26	27	6173	36594	over
GO:0018202	peptidyl-histidine modification	P	8.03237e-08	2.61448e-09	22	18	6177	36603	over
GO:0016651	oxidoreductase activity, acting on NAD(P)H	F	8.04189e-08	2.63495e-09	77	195	6122	36426	over
GO:0009407	toxin catabolic process	P	8.04189e-08	2.64825e-09	86	230	6113	36391	over
GO:0090487	secondary metabolite catabolic process	P	8.04189e-08	2.64825e-09	86	230	6113	36391	over
GO:0015075	ion transmembrane transporter activity	F	8.71426e-08	2.88075e-09	240	916	5959	35705	over
GO:0003840	gamma-glutamyltransferase activity	F	9.06571e-08	3.00846e-09	14	4	6185	36617	over
GO:0009141	nucleoside triphosphate metabolic process	P	1.19689e-07	3.9871e-09	169	589	6030	36032	over
GO:0035639	purine ribonucleoside triphosphate binding	F	1.21461e-07	4.06156e-09	948	4604	5251	32017	over
GO:1901135	carbohydrate derivative metabolic process	P	1.27829e-07	4.29077e-09	570	2586	5629	34035	over
GO:0009279	cell outer membrane	C	1.304e-07	4.41281e-09	13	3	6186	36618	over
GO:0006537	glutamate biosynthetic process	P	1.304e-07	4.41281e-09	13	3	6186	36618	over
GO:0016703	oxidoreductase activity, acting on single donors with incorporation of molecular oxygen, incorporation of one atom of oxygen (internal monooxygenases or internal mixed function oxidases)	F	1.304e-07	4.42681e-09	17	9	6182	36612	over
GO:0046434	organophosphate catabolic process	P	1.30749e-07	4.45527e-09	155	527	6044	36094	over
GO:0008762	UDP-N-acetylmuramate dehydrogenase activity	F	1.4231e-07	4.86733e-09	22	19	6177	36602	over
GO:0006560	proline metabolic process	P	1.64766e-07	5.65631e-09	19	13	6180	36608	over
GO:0006733	oxidoreduction coenzyme metabolic process	P	1.96041e-07	6.75488e-09	159	549	6040	36072	over
GO:0034754	cellular hormone metabolic process	P	1.97234e-07	6.82107e-09	68	166	6131	36455	over
GO:0010035	response to inorganic substance	P	2.37166e-07	8.26067e-09	510	2287	5689	34334	over
GO:0016769	transferase activity, transferring nitrogenous groups	F	2.37166e-07	8.26237e-09	47	92	6152	36529	over
GO:0044273	sulfur compound catabolic process	P	2.867e-07	1.00245e-08	21	18	6178	36603	over
GO:0009610	response to symbiotic fungus	P	2.99944e-07	1.05551e-08	39	67	6160	36554	over
GO:0008509	anion transmembrane transporter activity	F	2.99944e-07	1.05638e-08	106	321	6093	36300	over
GO:0016801	hydrolase activity, acting on ether bonds	F	3.21286e-07	1.13563e-08	18	12	6181	36609	over
GO:0009404	toxin metabolic process	P	3.63156e-07	1.28825e-08	88	248	6111	36373	over
GO:0022892	substrate-specific transporter activity	F	3.99696e-07	1.42295e-08	309	1274	5890	35347	over
GO:0009073	aromatic amino acid family biosynthetic process	P	4.31676e-07	1.54229e-08	70	178	6129	36443	over
GO:0050203	oxalate-CoA ligase activity	F	4.4985e-07	1.62438e-08	13	4	6186	36617	over
GO:0033611	oxalate catabolic process	P	4.4985e-07	1.62438e-08	13	4	6186	36617	over
GO:0033609	oxalate metabolic process	P	4.4985e-07	1.62438e-08	13	4	6186	36617	over
GO:0050896	response to stimulus	P	4.81185e-07	1.74365e-08	1848	9673	4351	26948	over
GO:0008483	transaminase activity	F	5.3817e-07	1.95698e-08	46	92	6153	36529	over
GO:0006633	fatty acid biosynthetic process	P	5.47756e-07	1.9988e-08	120	386	6079	36235	over
GO:0016803	ether hydrolase activity	F	5.49987e-07	2.01394e-08	16	9	6183	36612	over
GO:0010315	auxin efflux	P	5.58901e-07	2.05369e-08	27	34	6172	36587	over
GO:0000996	core DNA-dependent RNA polymerase binding promoter specificity activity	F	6.12078e-07	2.27243e-08	17	11	6182	36610	over
GO:0000990	core RNA polymerase binding transcription factor activity	F	6.12078e-07	2.27243e-08	17	11	6182	36610	over
GO:0016987	sigma factor activity	F	6.12078e-07	2.27243e-08	17	11	6182	36610	over
GO:0004737	pyruvate decarboxylase activity	F	6.28015e-07	2.33959e-08	18	13	6181	36608	over
GO:0020037	heme binding	F	6.70707e-07	2.50716e-08	111	349	6088	36272	over
GO:0042180	cellular ketone metabolic process	P	7.28416e-07	2.73214e-08	61	147	6138	36474	over
GO:0009608	response to symbiont	P	9.14543e-07	3.44189e-08	39	71	6160	36550	over
GO:0042221	response to chemical stimulus	P	9.90108e-07	3.73887e-08	1048	5216	5151	31405	over
GO:0016814	hydrolase activity, acting on carbon-nitrogen (but not peptide) bonds, in cyclic amidines	F	9.93674e-07	3.76497e-08	20	18	6179	36603	over
GO:0016765	transferase activity, transferring alkyl or aryl (other than methyl) groups	F	1.05879e-06	4.02515e-08	66	168	6133	36453	over
GO:0042445	hormone metabolic process	P	1.20979e-06	4.61459e-08	122	402	6077	36219	over
GO:0006777	Mo-molybdopterin cofactor biosynthetic process	P	1.43476e-06	5.56392e-08	21	21	6178	36600	over
GO:0032324	molybdopterin cofactor biosynthetic process	P	1.43476e-06	5.56392e-08	21	21	6178	36600	over
GO:0019720	Mo-molybdopterin cofactor metabolic process	P	1.43476e-06	5.56392e-08	21	21	6178	36600	over
GO:0051189	prosthetic group metabolic process	P	1.43476e-06	5.56392e-08	21	21	6178	36600	over
GO:0043545	molybdopterin cofactor metabolic process	P	1.43476e-06	5.56392e-08	21	21	6178	36600	over
GO:0009112	nucleobase metabolic process	P	1.49553e-06	5.81858e-08	34	57	6165	36564	over
GO:0006979	response to oxidative stress	P	1.52317e-06	5.94548e-08	240	956	5959	35665	over
GO:1901615	organic hydroxy compound metabolic process	P	1.74189e-06	6.82138e-08	311	1309	5888	35312	over
GO:0004301	epoxide hydrolase activity	F	1.8873e-06	7.41484e-08	14	7	6185	36614	over
GO:0044425	membrane part	C	1.92602e-06	7.59142e-08	574	2671	5625	33950	over
GO:0009727	detection of ethylene stimulus	P	2.18156e-06	8.62639e-08	12	4	6187	36617	over
GO:0006865	amino acid transport	P	2.58022e-06	1.02356e-07	106	339	6093	36282	over
GO:0004364	glutathione transferase activity	F	2.83281e-06	1.12736e-07	24	30	6175	36591	over
GO:0010038	response to metal ion	P	2.96737e-06	1.18468e-07	300	1263	5899	35358	over
GO:0004160	dihydroxy-acid dehydratase activity	F	3.46986e-06	1.38971e-07	13	6	6186	36615	over
GO:0006586	indolalkylamine metabolic process	P	3.80078e-06	1.53191e-07	50	115	6149	36506	over
GO:0006568	tryptophan metabolic process	P	3.80078e-06	1.53191e-07	50	115	6149	36506	over
GO:0006518	peptide metabolic process	P	3.99034e-06	1.61339e-07	31	51	6168	36570	over
GO:1901293	nucleoside phosphate biosynthetic process	P	4.35214e-06	1.7652e-07	197	763	6002	35858	over
GO:0040011	locomotion	P	4.73128e-06	1.9263e-07	25	34	6174	36587	over
GO:0003984	acetolactate synthase activity	F	4.73128e-06	1.93972e-07	16	12	6183	36609	over
GO:0006561	proline biosynthetic process	P	4.73128e-06	1.93972e-07	16	12	6183	36609	over
GO:0006083	acetate metabolic process	P	4.73128e-06	1.94305e-07	20	21	6179	36600	over
GO:0031419	cobalamin binding	F	5.86847e-06	2.41753e-07	9	1	6190	36620	over
GO:0006629	lipid metabolic process	P	6.53456e-06	2.70023e-07	566	2659	5633	33962	over
GO:0009259	ribonucleotide metabolic process	P	6.60493e-06	2.73771e-07	230	929	5969	35692	over
GO:0009620	response to fungus	P	6.6337e-06	2.75807e-07	167	626	6032	35995	over
GO:0016701	oxidoreductase activity, acting on single donors with incorporation of molecular oxygen	F	7.11037e-06	2.96529e-07	36	69	6163	36552	over
GO:0006744	ubiquinone biosynthetic process	P	7.44134e-06	3.12224e-07	30	50	6169	36571	over
GO:0006743	ubiquinone metabolic process	P	7.44134e-06	3.12224e-07	30	50	6169	36571	over
GO:0010817	regulation of hormone levels	P	7.67891e-06	3.23168e-07	174	661	6025	35960	over
GO:0015995	chlorophyll biosynthetic process	P	8.10468e-06	3.42117e-07	90	280	6109	36341	over
GO:0019693	ribose phosphate metabolic process	P	8.49315e-06	3.59595e-07	230	933	5969	35688	over
GO:0010541	acropetal auxin transport	P	9.14156e-06	3.88211e-07	24	33	6175	36588	over
GO:0046113	nucleobase catabolic process	P	9.32236e-06	3.97075e-07	15	11	6184	36610	over
GO:0009438	methylglyoxal metabolic process	P	9.59224e-06	4.11009e-07	71	202	6128	36419	over
GO:0051596	methylglyoxal catabolic process	P	9.59224e-06	4.11009e-07	71	202	6128	36419	over
GO:0006721	terpenoid metabolic process	P	1.03986e-05	4.48299e-07	127	446	6072	36175	over
GO:0009450	gamma-aminobutyric acid catabolic process	P	1.03986e-05	4.49524e-07	11	4	6188	36617	over
GO:0046110	xanthine metabolic process	P	1.03986e-05	4.49524e-07	11	4	6188	36617	over
GO:0015849	organic acid transport	P	1.0534e-05	4.58057e-07	119	410	6080	36211	over
GO:0046942	carboxylic acid transport	P	1.0534e-05	4.58057e-07	119	410	6080	36211	over
GO:0016020	membrane	C	1.05875e-05	4.61732e-07	1615	8480	4584	28141	over
GO:0019842	vitamin binding	F	1.23237e-05	5.39016e-07	40	85	6159	36536	over
GO:0009074	aromatic amino acid family catabolic process	P	1.3394e-05	5.8753e-07	43	96	6156	36525	over
GO:0006525	arginine metabolic process	P	1.36398e-05	6.01782e-07	25	37	6174	36584	over
GO:0009065	glutamine family amino acid catabolic process	P	1.36398e-05	6.01782e-07	25	37	6174	36584	over
GO:0009733	response to auxin stimulus	P	1.39775e-05	6.18458e-07	146	537	6053	36084	over
GO:0046185	aldehyde catabolic process	P	1.41854e-05	6.29461e-07	72	209	6127	36412	over
GO:0006720	isoprenoid metabolic process	P	1.66078e-05	7.39062e-07	206	826	5993	35795	over
GO:0004349	glutamate 5-kinase activity	F	1.6884e-05	7.53501e-07	10	3	6189	36618	over
GO:0016812	hydrolase activity, acting on carbon-nitrogen (but not peptide) bonds, in cyclic amides	F	1.72778e-05	7.73273e-07	15	12	6184	36609	over
GO:0051740	ethylene binding	F	1.73876e-05	7.82609e-07	13	8	6186	36613	over
GO:0072328	alkene binding	F	1.73876e-05	7.82609e-07	13	8	6186	36613	over
GO:0050567	glutaminyl-tRNA synthase (glutamine-hydrolyzing) activity	F	1.799e-05	8.1201e-07	14	10	6185	36611	over
GO:0005739	mitochondrion	C	1.80195e-05	8.15633e-07	872	4346	5327	32275	over
GO:0055072	iron ion homeostasis	P	1.80818e-05	8.2075e-07	29	50	6170	36571	over
GO:0016408	C-acyltransferase activity	F	1.8259e-05	8.31115e-07	24	35	6175	36586	over
GO:0046686	response to cadmium ion	P	1.83345e-05	8.36881e-07	261	1100	5938	35521	over
GO:0016620	oxidoreductase activity, acting on the aldehyde or oxo group of donors, NAD or NADP as acceptor	F	2.06193e-05	9.43795e-07	41	91	6158	36530	over
GO:0006569	tryptophan catabolic process	P	2.09427e-05	9.63924e-07	39	84	6160	36537	over
GO:0046218	indolalkylamine catabolic process	P	2.09427e-05	9.63924e-07	39	84	6160	36537	over
GO:0019243	methylglyoxal catabolic process to D-lactate	P	2.24387e-05	1.03563e-06	68	196	6131	36425	over
GO:1901401	regulation of tetrapyrrole metabolic process	P	2.30088e-05	1.06487e-06	22	30	6177	36591	over
GO:0008756	o-succinylbenzoate-CoA ligase activity	F	2.48601e-05	1.15687e-06	9	2	6190	36619	over
GO:0008658	penicillin binding	F	2.48601e-05	1.15687e-06	9	2	6190	36619	over
GO:0009448	gamma-aminobutyric acid metabolic process	P	2.66875e-05	1.2487e-06	11	5	6188	36616	over
GO:0042554	superoxide anion generation	P	2.66875e-05	1.2487e-06	11	5	6188	36616	over
GO:0016705	oxidoreductase activity, acting on paired donors, with incorporation or reduction of molecular oxygen	F	2.79694e-05	1.31223e-06	118	416	6081	36205	over
GO:0044461	bacterial-type flagellum part	C	2.81703e-05	1.32882e-06	7	0	6192	36621	over
GO:0071973	bacterial-type flagellar cell motility	P	2.81703e-05	1.32882e-06	7	0	6192	36621	over
GO:0050897	cobalt ion binding	F	2.86272e-05	1.35766e-06	51	130	6148	36491	over
GO:0009851	auxin biosynthetic process	P	2.86272e-05	1.35766e-06	51	130	6148	36491	over
GO:0009165	nucleotide biosynthetic process	P	2.94787e-05	1.40178e-06	191	762	6008	35859	over
GO:0072522	purine-containing compound biosynthetic process	P	2.97574e-05	1.41882e-06	85	270	6114	36351	over
GO:0010540	basipetal auxin transport	P	3.11788e-05	1.49055e-06	29	52	6170	36569	over
GO:0042430	indole-containing compound metabolic process	P	3.13726e-05	1.50381e-06	60	166	6139	36455	over
GO:0071219	cellular response to molecule of bacterial origin	P	3.24089e-05	1.55761e-06	12	7	6187	36614	over
GO:0009306	protein secretion	P	3.2533e-05	1.57184e-06	22	31	6177	36590	over
GO:0043650	dicarboxylic acid biosynthetic process	P	3.2533e-05	1.57184e-06	22	31	6177	36590	over
GO:0009657	plastid organization	P	3.26487e-05	1.58158e-06	176	691	6023	35930	over
GO:0016117	carotenoid biosynthetic process	P	3.50104e-05	1.70489e-06	80	250	6119	36371	over
GO:0016109	tetraterpenoid biosynthetic process	P	3.50104e-05	1.70489e-06	80	250	6119	36371	over
GO:0009735	response to cytokinin stimulus	P	3.52191e-05	1.71954e-06	63	179	6136	36442	over
GO:0006089	lactate metabolic process	P	3.756e-05	1.8386e-06	68	200	6131	36421	over
GO:0042436	indole-containing compound catabolic process	P	3.85123e-05	1.89011e-06	39	87	6160	36534	over
GO:0090056	regulation of chlorophyll metabolic process	P	3.95667e-05	1.94689e-06	20	26	6179	36595	over
GO:0006576	cellular biogenic amine metabolic process	P	4.27441e-05	2.10867e-06	81	256	6118	36365	over
GO:0043604	amide biosynthetic process	P	4.49721e-05	2.22431e-06	27	47	6172	36574	over
GO:0006145	purine nucleobase catabolic process	P	4.62213e-05	2.29197e-06	10	4	6189	36617	over
GO:0016755	transferase activity, transferring amino-acyl groups	F	5.20046e-05	2.58535e-06	15	14	6184	36607	over
GO:0042446	hormone biosynthetic process	P	5.22557e-05	2.60448e-06	97	328	6102	36293	over
GO:0006790	sulfur compound metabolic process	P	5.32671e-05	2.66166e-06	234	984	5965	35637	over
GO:0006538	glutamate catabolic process	P	5.98856e-05	2.99999e-06	14	12	6185	36609	over
GO:0004617	phosphoglycerate dehydrogenase activity	F	6.07015e-05	3.07174e-06	11	6	6188	36615	over
GO:0006540	glutamate decarboxylation to succinate	P	6.07015e-05	3.07174e-06	11	6	6188	36615	over
GO:0006105	succinate metabolic process	P	6.07015e-05	3.07174e-06	11	6	6188	36615	over
GO:0016756	glutathione gamma-glutamylcysteinyltransferase activity	F	6.07015e-05	3.07174e-06	11	6	6188	36615	over
GO:0009941	chloroplast envelope	C	6.15066e-05	3.1203e-06	250	1067	5949	35554	over
GO:0042435	indole-containing compound biosynthetic process	P	6.5359e-05	3.32404e-06	54	147	6145	36474	over
GO:0016116	carotenoid metabolic process	P	6.97389e-05	3.56453e-06	80	256	6119	36365	over
GO:0016108	tetraterpenoid metabolic process	P	6.97389e-05	3.56453e-06	80	256	6119	36365	over
GO:0009850	auxin metabolic process	P	7.21706e-05	3.698e-06	61	176	6138	36445	over
GO:0009658	chloroplast organization	P	7.34845e-05	3.77466e-06	124	455	6075	36166	over
GO:0016114	terpenoid biosynthetic process	P	7.63616e-05	3.93216e-06	117	423	6082	36198	over
GO:0006097	glyoxylate cycle	P	7.80131e-05	4.02712e-06	9	3	6190	36618	over
GO:0042335	cuticle development	P	8.32454e-05	4.3078e-06	36	80	6163	36541	over
GO:0015711	organic anion transport	P	8.42623e-05	4.37114e-06	123	452	6076	36169	over
GO:0051119	sugar transmembrane transporter activity	F	8.6534e-05	4.49999e-06	43	106	6156	36515	over
GO:0006144	purine nucleobase metabolic process	P	8.84428e-05	4.61049e-06	24	40	6175	36581	over
GO:0008299	isoprenoid biosynthetic process	P	0.000101123	5.28436e-06	196	806	6003	35815	over
GO:0004300	enoyl-CoA hydratase activity	F	0.00010176	5.3352e-06	18	23	6181	36598	over
GO:0010167	response to nitrate	P	0.00010176	5.34351e-06	51	138	6148	36483	over
GO:0009098	leucine biosynthetic process	P	0.000102525	5.39799e-06	14	13	6185	36608	over
GO:0034285	response to disaccharide stimulus	P	0.000102525	5.40977e-06	108	385	6091	36236	over
GO:0015930	glutamate synthase activity	F	0.000112729	5.97685e-06	10	5	6189	36616	over
GO:0018580	nitronate monooxygenase activity	F	0.000112729	5.97685e-06	10	5	6189	36616	over
GO:0009871	jasmonic acid and ethylene-dependent systemic resistance, ethylene mediated signaling pathway	P	0.000117647	6.25256e-06	13	11	6186	36610	over
GO:0006566	threonine metabolic process	P	0.000118861	6.33222e-06	20	29	6179	36592	over
GO:0016725	oxidoreductase activity, acting on CH or CH2 groups	F	0.000121821	6.50535e-06	23	38	6176	36583	over
GO:0004350	glutamate-5-semialdehyde dehydrogenase activity	F	0.000122733	6.56968e-06	8	2	6191	36619	over
GO:0009295	nucleoid	C	0.000123873	6.64644e-06	36	82	6163	36539	over
GO:0046915	transition metal ion transmembrane transporter activity	F	0.000130921	7.04128e-06	32	68	6167	36553	over
GO:0052544	defense response by callose deposition in cell wall	P	0.000149414	8.07388e-06	18	24	6181	36597	over
GO:0052482	defense response by cell wall thickening	P	0.000149414	8.07388e-06	18	24	6181	36597	over
GO:0048440	carpel development	P	0.000155201	8.40632e-06	100	353	6099	36268	over
GO:0008610	lipid biosynthetic process	P	0.000158463	8.60314e-06	383	1774	5816	34847	over
GO:0009695	jasmonic acid biosynthetic process	P	0.000164323	8.94216e-06	72	229	6127	36392	over
GO:0042619	poly-hydroxybutyrate biosynthetic process	P	0.000166732	9.18652e-06	6	0	6193	36621	over
GO:0042618	poly-hydroxybutyrate metabolic process	P	0.000166732	9.18652e-06	6	0	6193	36621	over
GO:1901441	poly(hydroxyalkanoate) biosynthetic process	P	0.000166732	9.18652e-06	6	0	6193	36621	over
GO:1901440	poly(hydroxyalkanoate) metabolic process	P	0.000166732	9.18652e-06	6	0	6193	36621	over
GO:0016833	oxo-acid-lyase activity	F	0.000166732	9.25245e-06	21	33	6178	36588	over
GO:0009273	peptidoglycan-based cell wall biogenesis	P	0.000166732	9.28526e-06	7	1	6192	36620	over
GO:0009252	peptidoglycan biosynthetic process	P	0.000166732	9.28526e-06	7	1	6192	36620	over
GO:0006024	glycosaminoglycan biosynthetic process	P	0.000166732	9.28526e-06	7	1	6192	36620	over
GO:0006023	aminoglycan biosynthetic process	P	0.000166732	9.28526e-06	7	1	6192	36620	over
GO:0017168	5-oxoprolinase (ATP-hydrolyzing) activity	F	0.000166732	9.28526e-06	7	1	6192	36620	over
GO:0009744	response to sucrose stimulus	P	0.000167243	9.33511e-06	105	377	6094	36244	over
GO:0044106	cellular amine metabolic process	P	0.000167243	9.37271e-06	84	282	6115	36339	over
GO:0016421	CoA carboxylase activity	F	0.000167243	9.3988e-06	16	19	6183	36602	over
GO:0016885	ligase activity, forming carbon-carbon bonds	F	0.000167243	9.3988e-06	16	19	6183	36602	over
GO:0043177	organic acid binding	F	0.000174765	9.86597e-06	54	154	6145	36467	over
GO:0031406	carboxylic acid binding	F	0.000174765	9.86597e-06	54	154	6145	36467	over
GO:0016597	amino acid binding	F	0.000181052	1.02439e-05	40	99	6159	36522	over
GO:0006575	cellular modified amino acid metabolic process	P	0.000184933	1.0487e-05	74	239	6125	36382	over
GO:0009526	plastid envelope	C	0.000197671	1.12345e-05	269	1187	5930	35434	over
GO:0071216	cellular response to biotic stimulus	P	0.000198285	1.12945e-05	13	12	6186	36609	over
GO:0030151	molybdenum ion binding	F	0.000214476	1.22441e-05	15	17	6184	36604	over
GO:0016853	isomerase activity	F	0.000218896	1.25242e-05	114	422	6085	36199	over
GO:0051193	regulation of cofactor metabolic process	P	0.00022614	1.29674e-05	20	31	6179	36590	over
GO:0046459	short-chain fatty acid metabolic process	P	0.00024112	1.38571e-05	10	6	6189	36615	over
GO:1901700	response to oxygen-containing compound	P	0.000248783	1.43291e-05	634	3135	5565	33486	over
GO:0009310	amine catabolic process	P	0.000249988	1.44303e-05	57	169	6142	36452	over
GO:0006879	cellular iron ion homeostasis	P	0.000253141	1.46445e-05	16	20	6183	36601	over
GO:0071732	cellular response to nitric oxide	P	0.000269715	1.5672e-05	14	15	6185	36606	over
GO:0071731	response to nitric oxide	P	0.000269715	1.5672e-05	14	15	6185	36606	over
GO:0009636	response to toxic substance	P	0.000293822	1.71101e-05	26	51	6173	36570	over
GO:0008324	cation transmembrane transporter activity	F	0.000298313	1.74095e-05	158	637	6041	35984	over
GO:0006801	superoxide metabolic process	P	0.000311404	1.82131e-05	20	32	6179	36589	over
GO:0003988	acetyl-CoA C-acyltransferase activity	F	0.000331701	1.94424e-05	15	18	6184	36603	over
GO:0071241	cellular response to inorganic substance	P	0.000339732	1.99769e-05	27	55	6172	36566	over
GO:0009694	jasmonic acid metabolic process	P	0.000339732	1.99995e-05	75	249	6124	36372	over
GO:0045181	glutamate synthase activity, NAD(P)H as acceptor	F	0.000353737	2.10038e-05	8	3	6191	36618	over
GO:0008616	queuosine biosynthetic process	P	0.000353737	2.10038e-05	8	3	6191	36618	over
GO:0016040	glutamate synthase (NADH) activity	F	0.000353737	2.10038e-05	8	3	6191	36618	over
GO:0046116	queuosine metabolic process	P	0.000353737	2.10038e-05	8	3	6191	36618	over
GO:0031163	metallo-sulfur cluster assembly	P	0.000356533	2.12605e-05	62	193	6137	36428	over
GO:0016226	iron-sulfur cluster assembly	P	0.000356533	2.12605e-05	62	193	6137	36428	over
GO:0042402	cellular biogenic amine catabolic process	P	0.000373923	2.2377e-05	56	168	6143	36453	over
GO:0000038	very long-chain fatty acid metabolic process	P	0.000373923	2.24184e-05	36	88	6163	36533	over
GO:0015144	carbohydrate transmembrane transporter activity	F	0.000373923	2.24877e-05	44	119	6155	36502	over
GO:1901476	carbohydrate transporter activity	F	0.000373923	2.24877e-05	44	119	6155	36502	over
GO:0006526	arginine biosynthetic process	P	0.000402985	2.42867e-05	17	24	6182	36597	over
GO:0006091	generation of precursor metabolites and energy	P	0.000415144	2.50723e-05	302	1374	5897	35247	over
GO:0016774	phosphotransferase activity, carboxyl group as acceptor	F	0.000420805	2.54676e-05	14	16	6185	36605	over
GO:0030312	external encapsulating structure	C	0.000424734	2.57594e-05	225	978	5974	35643	over
GO:0019202	amino acid kinase activity	F	0.000449401	2.73126e-05	11	9	6188	36612	over
GO:0009690	cytokinin metabolic process	P	0.000467908	2.84969e-05	26	53	6173	36568	over
GO:0009684	indoleacetic acid biosynthetic process	P	0.000505307	3.09031e-05	42	113	6157	36508	over
GO:0009683	indoleacetic acid metabolic process	P	0.000505307	3.09031e-05	42	113	6157	36508	over
GO:0022904	respiratory electron transport chain	P	0.000506646	3.10494e-05	43	117	6156	36504	over
GO:0015833	peptide transport	P	0.000533141	3.27409e-05	36	90	6163	36531	over
GO:0019362	pyridine nucleotide metabolic process	P	0.00055871	3.43821e-05	114	434	6085	36187	over
GO:1901659	glycosyl compound biosynthetic process	P	0.000577615	3.5619e-05	120	463	6079	36158	over
GO:0047760	butyrate-CoA ligase activity	F	0.000588392	3.6508e-05	7	2	6192	36619	over
GO:0019605	butyrate metabolic process	P	0.000588392	3.6508e-05	7	2	6192	36619	over
GO:0080030	methyl indole-3-acetate esterase activity	F	0.000588392	3.6508e-05	7	2	6192	36619	over
GO:0071369	cellular response to ethylene stimulus	P	0.000615875	3.82915e-05	51	151	6148	36470	over
GO:0009753	response to jasmonic acid stimulus	P	0.000644826	4.02553e-05	134	532	6065	36089	over
GO:1902170	cellular response to reactive nitrogen species	P	0.000644826	4.02555e-05	14	17	6185	36604	over
GO:0009873	ethylene mediated signaling pathway	P	0.000649609	4.06367e-05	48	139	6151	36482	over
GO:0072524	pyridine-containing compound metabolic process	P	0.000706013	4.42549e-05	119	461	6080	36160	over
GO:0006164	purine nucleotide biosynthetic process	P	0.000716844	4.50249e-05	74	252	6125	36369	over
GO:0004089	carbonate dehydratase activity	F	0.000725994	4.56919e-05	15	20	6184	36601	over
GO:0009089	lysine biosynthetic process via diaminopimelate	P	0.000774656	4.905e-05	16	23	6183	36598	over
GO:0009085	lysine biosynthetic process	P	0.000774656	4.905e-05	16	23	6183	36598	over
GO:0046451	diaminopimelate metabolic process	P	0.000774656	4.905e-05	16	23	6183	36598	over
GO:0009124	nucleoside monophosphate biosynthetic process	P	0.000793362	5.03354e-05	59	187	6140	36434	over
GO:0003938	IMP dehydrogenase activity	F	0.000859322	5.49573e-05	8	4	6191	36617	over
GO:0046905	phytoene synthase activity	F	0.000859322	5.49573e-05	8	4	6191	36617	over
GO:0046677	response to antibiotic	P	0.000859322	5.49573e-05	8	4	6191	36617	over
GO:0016767	geranylgeranyl-diphosphate geranylgeranyltransferase activity	F	0.000859322	5.49573e-05	8	4	6191	36617	over
GO:0006739	NADP metabolic process	P	0.000868738	5.57133e-05	106	402	6093	36219	over
GO:0008935	1,4-dihydroxy-2-naphthoyl-CoA synthase activity	F	0.000868738	5.63327e-05	6	1	6193	36620	over
GO:0009276	Gram-negative-bacterium-type cell wall	C	0.000868738	5.63327e-05	6	1	6193	36620	over
GO:0009274	peptidoglycan-based cell wall	C	0.000868738	5.63327e-05	6	1	6193	36620	over
GO:0042373	vitamin K metabolic process	P	0.000868738	5.63327e-05	6	1	6193	36620	over
GO:0042371	vitamin K biosynthetic process	P	0.000868738	5.63327e-05	6	1	6193	36620	over
GO:0010295	(+)-abscisic acid 8'-hydroxylase activity	F	0.000868738	5.63327e-05	6	1	6193	36620	over
GO:0050136	NADH dehydrogenase (quinone) activity	F	0.000869472	5.6653e-05	31	74	6168	36547	over
GO:0008137	NADH dehydrogenase (ubiquinone) activity	F	0.000869472	5.6653e-05	31	74	6168	36547	over
GO:0051539	4 iron, 4 sulfur cluster binding	F	0.000869472	5.67119e-05	28	63	6171	36558	over
GO:0006493	protein O-linked glycosylation	P	0.000876349	5.72719e-05	10	8	6189	36613	over
GO:0009066	aspartate family amino acid metabolic process	P	0.000882804	5.7806e-05	86	309	6113	36312	over
GO:0071941	nitrogen cycle metabolic process	P	0.000901206	5.91255e-05	21	39	6178	36582	over
GO:0000270	peptidoglycan metabolic process	P	0.000912857	6.04703e-05	9	6	6190	36615	over
GO:0030203	glycosaminoglycan metabolic process	P	0.000912857	6.04703e-05	9	6	6190	36615	over
GO:0046487	glyoxylate metabolic process	P	0.000912857	6.04703e-05	9	6	6190	36615	over
GO:0080190	lateral growth	P	0.000912857	6.04703e-05	9	6	6190	36615	over
GO:0080117	secondary growth	P	0.000912857	6.04703e-05	9	6	6190	36615	over
GO:0034599	cellular response to oxidative stress	P	0.00092265	6.12363e-05	70	237	6129	36384	over
GO:0019239	deaminase activity	F	0.000933005	6.20422e-05	14	18	6185	36603	over
GO:0045333	cellular respiration	P	0.000987541	6.57942e-05	87	315	6112	36306	over
GO:0042886	amide transport	P	0.00102324	6.83025e-05	37	98	6162	36523	over
GO:0009156	ribonucleoside monophosphate biosynthetic process	P	0.00104043	6.95826e-05	57	181	6142	36440	over
GO:0046496	nicotinamide nucleotide metabolic process	P	0.00107628	7.21168e-05	111	429	6088	36192	over
GO:0050661	NADP binding	F	0.00111509	7.48591e-05	33	83	6166	36538	over
GO:0006098	pentose-phosphate shunt	P	0.00111957	7.53022e-05	101	382	6098	36239	over
GO:0009755	hormone-mediated signaling pathway	P	0.00112118	7.55533e-05	229	1019	5970	35602	over
GO:0005402	cation:sugar symporter activity	F	0.00116407	7.87396e-05	35	91	6164	36530	over
GO:0005351	sugar:hydrogen symporter activity	F	0.00116407	7.87396e-05	35	91	6164	36530	over
GO:0006740	NADPH regeneration	P	0.00120464	8.17899e-05	101	383	6098	36238	over
GO:0048467	gynoecium development	P	0.00120464	8.17899e-05	101	383	6098	36238	over
GO:0042537	benzene-containing compound metabolic process	P	0.00133292	9.06694e-05	102	389	6097	36232	over
GO:0009611	response to wounding	P	0.00139597	9.51356e-05	114	447	6085	36174	over
GO:2001057	reactive nitrogen species metabolic process	P	0.00144764	9.92089e-05	17	28	6182	36593	over
GO:0042128	nitrate assimilation	P	0.00144764	9.92089e-05	17	28	6182	36593	over
GO:0042126	nitrate metabolic process	P	0.00144764	9.92089e-05	17	28	6182	36593	over
GO:0016668	oxidoreductase activity, acting on a sulfur group of donors, NAD(P) as acceptor	F	0.0014647	0.000100565	16	25	6183	36596	over
GO:1900750	oligopeptide binding	F	0.00152637	0.000105187	10	9	6189	36612	over
GO:0043295	glutathione binding	F	0.00152637	0.000105187	10	9	6189	36612	over
GO:0080031	methyl salicylate esterase activity	F	0.00154061	0.000106364	7	3	6192	36618	over
GO:0043288	apocarotenoid metabolic process	P	0.00154109	0.000106789	28	66	6171	36555	over
GO:0009687	abscisic acid metabolic process	P	0.00154109	0.000106789	28	66	6171	36555	over
GO:0006869	lipid transport	P	0.00156391	0.000108569	65	220	6134	36401	over
GO:0010583	response to cyclopentenone	P	0.00157712	0.000109686	41	117	6158	36504	over
GO:0009330	DNA topoisomerase complex (ATP-hydrolyzing)	C	0.00158928	0.000110734	12	14	6187	36607	over
GO:0015295	solute:hydrogen symporter activity	F	0.00159316	0.000111207	35	93	6164	36528	over
GO:0031967	organelle envelope	C	0.00159608	0.000111614	373	1785	5826	34836	over
GO:0002237	response to molecule of bacterial origin	P	0.00160023	0.000112107	36	97	6163	36524	over
GO:0015293	symporter activity	F	0.00167327	0.000117438	45	134	6154	36487	over
GO:0009168	purine ribonucleoside monophosphate biosynthetic process	P	0.00173625	0.000122299	52	164	6147	36457	over
GO:0009127	purine nucleoside monophosphate biosynthetic process	P	0.00173625	0.000122299	52	164	6147	36457	over
GO:0016709	oxidoreductase activity, acting on paired donors, with incorporation or reduction of molecular oxygen, NAD(P)H as one donor, and incorporation of one atom of oxygen	F	0.00174493	0.000123132	27	63	6172	36558	over
GO:0006805	xenobiotic metabolic process	P	0.00175081	0.00012466	8	5	6191	36616	over
GO:0019238	cyclohydrolase activity	F	0.00175081	0.00012466	8	5	6191	36616	over
GO:0035672	oligopeptide transmembrane transport	P	0.00175081	0.00012466	8	5	6191	36616	over
GO:0071466	cellular response to xenobiotic stimulus	P	0.00175081	0.00012466	8	5	6191	36616	over
GO:0016901	oxidoreductase activity, acting on the CH-OH group of donors, quinone or similar compound as acceptor	F	0.00175081	0.00012466	8	5	6191	36616	over
GO:0003700	sequence-specific DNA binding transcription factor activity	F	0.00176575	0.000125948	258	1180	5941	35441	over
GO:0009726	detection of endogenous stimulus	P	0.00178476	0.000127759	13	17	6186	36604	over
GO:0009720	detection of hormone stimulus	P	0.00178476	0.000127759	13	17	6186	36604	over
GO:1900140	regulation of seedling development	P	0.00188091	0.000134881	45	135	6154	36486	over
GO:0001071	nucleic acid binding transcription factor activity	F	0.00191868	0.000137833	258	1182	5941	35439	over
GO:0009698	phenylpropanoid metabolic process	P	0.00201931	0.000145319	73	259	6126	36362	over
GO:0016655	oxidoreductase activity, acting on NAD(P)H, quinone or similar compound as acceptor	F	0.00214776	0.000154835	37	103	6162	36518	over
GO:0010027	thylakoid membrane organization	P	0.00216239	0.00015644	93	353	6106	36268	over
GO:0009668	plastid membrane organization	P	0.00216239	0.00015644	93	353	6106	36268	over
GO:0044422	organelle part	C	0.00225434	0.000163379	1153	6123	5046	30498	over
GO:0015980	energy derivation by oxidation of organic compounds	P	0.00228937	0.000166209	92	349	6107	36272	over
GO:0009734	auxin mediated signaling pathway	P	0.00229036	0.000166984	42	124	6157	36497	over
GO:0051187	cofactor catabolic process	P	0.00229036	0.000166984	42	124	6157	36497	over
GO:0032870	cellular response to hormone stimulus	P	0.00229036	0.000167154	238	1082	5961	35539	over
GO:0046912	transferase activity, transferring acyl groups, acyl groups converted into alkyl on transfer	F	0.0023259	0.000170044	21	43	6178	36578	over
GO:0006553	lysine metabolic process	P	0.00236221	0.000172998	18	33	6181	36588	over
GO:0016787	hydrolase activity	F	0.00238325	0.000174842	1227	6546	4972	30075	over
GO:0009750	response to fructose stimulus	P	0.00239353	0.000175901	84	312	6115	36309	over
GO:0071495	cellular response to endogenous stimulus	P	0.00246696	0.000181611	239	1089	5960	35532	over
GO:0008553	hydrogen-exporting ATPase activity, phosphorylative mechanism	F	0.00258942	0.000190955	13	18	6186	36603	over
GO:0022900	electron transport chain	P	0.00265949	0.000196704	76	276	6123	36345	over
GO:0034655	nucleobase-containing compound catabolic process	P	0.00265949	0.000197367	184	807	6015	35814	over
GO:0008836	diaminopimelate decarboxylase activity	F	0.00265949	0.000197475	6	2	6193	36619	over
GO:0000746	conjugation	P	0.00265949	0.000197475	6	2	6193	36619	over
GO:0010380	regulation of chlorophyll biosynthetic process	P	0.0026768	0.0001991	14	21	6185	36600	over
GO:0016407	acetyltransferase activity	F	0.00271341	0.000202169	45	138	6154	36483	over
GO:0016638	oxidoreductase activity, acting on the CH-NH2 group of donors	F	0.00275747	0.000205802	30	77	6169	36544	over
GO:0006541	glutamine metabolic process	P	0.00290546	0.000217217	21	44	6178	36577	over
GO:0016623	oxidoreductase activity, acting on the aldehyde or oxo group of donors, oxygen as acceptor	F	0.00297682	0.00022293	9	8	6190	36613	over
GO:0043225	anion transmembrane-transporting ATPase activity	F	0.00308194	0.000231586	11	13	6188	36608	over
GO:0004022	alcohol dehydrogenase (NAD) activity	F	0.00308194	0.000231586	11	13	6188	36608	over
GO:0006655	phosphatidylglycerol biosynthetic process	P	0.00323567	0.000243961	47	148	6152	36473	over
GO:0046471	phosphatidylglycerol metabolic process	P	0.00323567	0.000243961	47	148	6152	36473	over
GO:0016840	carbon-nitrogen lyase activity	F	0.00327977	0.000247861	17	31	6182	36590	over
GO:0009725	response to hormone stimulus	P	0.00327977	0.00024812	401	1958	5798	34663	over
GO:0004000	adenosine deaminase activity	F	0.00337488	0.000255744	7	4	6192	36617	over
GO:0019400	alditol metabolic process	P	0.00350087	0.000265736	23	52	6176	36569	over
GO:0051704	multi-organism process	P	0.00357506	0.000272116	500	2499	5699	34122	over
GO:0006563	L-serine metabolic process	P	0.00357506	0.000272277	27	67	6172	36554	over
GO:1901463	regulation of tetrapyrrole biosynthetic process	P	0.00370457	0.000282612	14	22	6185	36599	over
GO:0008237	metallopeptidase activity	F	0.00376037	0.000287347	46	145	6153	36476	over
GO:0000234	phosphoethanolamine N-methyltransferase activity	F	0.00434154	0.000335069	5	1	6194	36620	over
GO:0042754	negative regulation of circadian rhythm	P	0.00434154	0.000335069	5	1	6194	36620	over
GO:0004121	cystathionine beta-lyase activity	F	0.00434154	0.000335069	5	1	6194	36620	over
GO:0034387	4-aminobutyrate:pyruvate transaminase activity	F	0.00434154	0.000335069	5	1	6194	36620	over
GO:0019484	beta-alanine catabolic process	P	0.00434154	0.000335069	5	1	6194	36620	over
GO:0019482	beta-alanine metabolic process	P	0.00434154	0.000335069	5	1	6194	36620	over
GO:0003954	NADH dehydrogenase activity	F	0.00441253	0.000341108	35	100	6164	36521	over
GO:0009163	nucleoside biosynthetic process	P	0.00443322	0.000343272	55	186	6144	36435	over
GO:0044446	intracellular organelle part	C	0.00453165	0.000351469	1144	6110	5055	30511	over
GO:0010030	positive regulation of seed germination	P	0.00456085	0.000355474	16	29	6183	36592	over
GO:0006547	histidine metabolic process	P	0.00456085	0.000355474	16	29	6183	36592	over
GO:0052803	imidazole-containing compound metabolic process	P	0.00456085	0.000355474	16	29	6183	36592	over
GO:0015294	solute:cation symporter activity	F	0.0046707	0.000364629	43	134	6156	36487	over
GO:0000105	histidine biosynthetic process	P	0.00482289	0.00037835	15	26	6184	36595	over
GO:0042330	taxis	P	0.00482289	0.00037835	15	26	6184	36595	over
GO:0006935	chemotaxis	P	0.00482289	0.00037835	15	26	6184	36595	over
GO:0009746	response to hexose stimulus	P	0.00483611	0.000380002	89	345	6110	36276	over
GO:0043682	copper-transporting ATPase activity	F	0.00495538	0.000390004	12	17	6187	36604	over
GO:0034614	cellular response to reactive oxygen species	P	0.00496235	0.000391184	64	228	6135	36393	over
GO:0009861	jasmonic acid and ethylene-dependent systemic resistance	P	0.00499546	0.000394429	14	23	6185	36598	over
GO:0000041	transition metal ion transport	P	0.00508919	0.000402476	54	183	6145	36438	over
GO:0055076	transition metal ion homeostasis	P	0.00509141	0.000403299	40	122	6159	36499	over
GO:0009240	isopentenyl diphosphate biosynthetic process	P	0.00511575	0.000406528	123	512	6076	36109	over
GO:0046490	isopentenyl diphosphate metabolic process	P	0.00511575	0.000406528	123	512	6076	36109	over
GO:0034284	response to monosaccharide stimulus	P	0.00516174	0.000410839	89	346	6110	36275	over
GO:0009425	bacterial-type flagellum basal body	C	0.00538502	0.000438875	4	0	6195	36621	over
GO:0043211	carbohydrate-transporting ATPase activity	F	0.00538502	0.000438875	4	0	6195	36621	over
GO:0009109	coenzyme catabolic process	P	0.00538502	0.000438875	4	0	6195	36621	over
GO:0008677	2-dehydropantoate 2-reductase activity	F	0.00538502	0.000438875	4	0	6195	36621	over
GO:0047360	undecaprenyl-phosphate galactose phosphotransferase activity	F	0.00538502	0.000438875	4	0	6195	36621	over
GO:0015716	organic phosphonate transport	P	0.00538502	0.000438875	4	0	6195	36621	over
GO:0009002	serine-type D-Ala-D-Ala carboxypeptidase activity	F	0.00538502	0.000438875	4	0	6195	36621	over
GO:0030255	protein secretion by the type IV secretion system	P	0.00538502	0.000438875	4	0	6195	36621	over
GO:0015407	monosaccharide-transporting ATPase activity	F	0.00538502	0.000438875	4	0	6195	36621	over
GO:0044097	secretion by the type IV secretion system	P	0.00538502	0.000438875	4	0	6195	36621	over
GO:0052732	phosphoethanolamine phosphatase activity	F	0.00538502	0.000438875	4	0	6195	36621	over
GO:0052731	phosphocholine phosphatase activity	F	0.00538502	0.000438875	4	0	6195	36621	over
GO:0010648	negative regulation of cell communication	P	0.00538502	0.000438881	37	110	6162	36511	over
GO:0023057	negative regulation of signaling	P	0.00538502	0.000438881	37	110	6162	36511	over
GO:0009968	negative regulation of signal transduction	P	0.00538502	0.000438881	37	110	6162	36511	over
GO:0072329	monocarboxylic acid catabolic process	P	0.00540227	0.000440973	110	449	6089	36172	over
GO:0009737	response to abscisic acid stimulus	P	0.00559045	0.000457045	188	844	6011	35777	over
GO:0006090	pyruvate metabolic process	P	0.00564203	0.000461979	124	519	6075	36102	over
GO:0006066	alcohol metabolic process	P	0.00565471	0.000463737	164	721	6035	35900	over
GO:0004028	3-chloroallyl aldehyde dehydrogenase activity	F	0.00570738	0.000468781	22	51	6177	36570	over
GO:0004337	geranyltranstransferase activity	F	0.00576463	0.000474839	8	7	6191	36614	over
GO:0034440	lipid oxidation	P	0.00576463	0.00047495	101	406	6098	36215	over
GO:0019395	fatty acid oxidation	P	0.0060077	0.000496191	98	392	6101	36229	over
GO:0042625	ATPase activity, coupled to transmembrane movement of ions	F	0.0060077	0.000496504	52	176	6147	36445	over
GO:0006783	heme biosynthetic process	P	0.00601366	0.000497762	23	55	6176	36566	over
GO:0016782	transferase activity, transferring sulfur-containing groups	F	0.00615649	0.000510366	15	27	6184	36594	over
GO:0019279	L-methionine biosynthetic process from L-homoserine via cystathionine	P	0.00618962	0.000519409	6	3	6193	36618	over
GO:0004328	formamidase activity	F	0.00618962	0.000519409	6	3	6193	36618	over
GO:0071266	'de novo' L-methionine biosynthetic process	P	0.00618962	0.000519409	6	3	6193	36618	over
GO:0010277	chlorophyllide a oxygenase [overall] activity	F	0.00618962	0.000519409	6	3	6193	36618	over
GO:0004802	transketolase activity	F	0.00618962	0.000519409	6	3	6193	36618	over
GO:0046156	siroheme metabolic process	P	0.00618962	0.000519409	6	3	6193	36618	over
GO:0004777	succinate-semialdehyde dehydrogenase (NAD+) activity	F	0.00618962	0.000519409	6	3	6193	36618	over
GO:0019354	siroheme biosynthetic process	P	0.00618962	0.000519409	6	3	6193	36618	over
GO:0005747	mitochondrial respiratory chain complex I	C	0.00625108	0.000525361	40	124	6159	36497	over
GO:0006549	isoleucine metabolic process	P	0.00634931	0.000536846	7	5	6192	36616	over
GO:0009097	isoleucine biosynthetic process	P	0.00634931	0.000536846	7	5	6192	36616	over
GO:0006106	fumarate metabolic process	P	0.00634931	0.000536846	7	5	6192	36616	over
GO:0010288	response to lead ion	P	0.00634931	0.000536846	7	5	6192	36616	over
GO:0042455	ribonucleoside biosynthetic process	P	0.00654495	0.000554219	54	186	6145	36435	over
GO:0006006	glucose metabolic process	P	0.00663961	0.000563079	261	1231	5938	35390	over
GO:0006714	sesquiterpenoid metabolic process	P	0.00670769	0.000569706	30	83	6169	36538	over
GO:0006071	glycerol metabolic process	P	0.00678252	0.000576923	22	52	6177	36569	over
GO:0015562	efflux transmembrane transporter activity	F	0.00728479	0.000620573	20	45	6179	36576	over
GO:0015979	photosynthesis	P	0.00745674	0.000636169	155	681	6044	35940	over
GO:0046112	nucleobase biosynthetic process	P	0.0074977	0.000640617	18	38	6181	36583	over
GO:0009739	response to gibberellin stimulus	P	0.00759455	0.000649858	44	143	6155	36478	over
GO:0034220	ion transmembrane transport	P	0.00790278	0.000677237	93	372	6106	36249	over
GO:0043039	tRNA aminoacylation	P	0.00860097	0.000739257	41	131	6158	36490	over
GO:0043038	amino acid activation	P	0.00860097	0.000739257	41	131	6158	36490	over
GO:0015695	organic cation transport	P	0.00868899	0.000747927	10	13	6189	36608	over
GO:0009743	response to carbohydrate stimulus	P	0.00882122	0.000760431	167	746	6032	35875	over
GO:0030964	NADH dehydrogenase complex	C	0.00890653	0.00077005	40	127	6159	36494	over
GO:0045271	respiratory chain complex I	C	0.00890653	0.00077005	40	127	6159	36494	over
GO:0032940	secretion by cell	P	0.00896784	0.000776491	25	65	6174	36556	over
GO:0010328	auxin influx transmembrane transporter activity	F	0.009177	0.000795768	11	16	6188	36605	over
GO:0071281	cellular response to iron ion	P	0.00928254	0.00080728	16	32	6183	36589	over
GO:0016832	aldehyde-lyase activity	F	0.00928254	0.00080728	16	32	6183	36589	over
GO:0015996	chlorophyll catabolic process	P	0.00954274	0.000832336	38	119	6161	36502	over
GO:0046149	pigment catabolic process	P	0.00954274	0.000832336	38	119	6161	36502	over
GO:0009309	amine biosynthetic process	P	0.0101715	0.000889768	23	58	6176	36563	over
GO:0042401	cellular biogenic amine biosynthetic process	P	0.0101715	0.000889768	23	58	6176	36563	over
GO:0016667	oxidoreductase activity, acting on a sulfur group of donors	F	0.0101789	0.000891706	49	168	6150	36453	over
GO:0009069	serine family amino acid metabolic process	P	0.0103071	0.000904244	121	515	6078	36106	over
GO:0016876	ligase activity, forming aminoacyl-tRNA and related compounds	F	0.0103221	0.000908187	39	124	6160	36497	over
GO:0016875	ligase activity, forming carbon-oxygen bonds	F	0.0103221	0.000908187	39	124	6160	36497	over
GO:0006085	acetyl-CoA biosynthetic process	P	0.0104379	0.000920803	17	36	6182	36585	over
GO:0044802	single-organism membrane organization	P	0.0104379	0.000921027	189	864	6010	35757	over
GO:0019866	organelle inner membrane	C	0.0108186	0.000955999	123	526	6076	36095	over
GO:0006950	response to stress	P	0.0110371	0.000976707	1148	6187	5051	30434	over
GO:0004333	fumarate hydratase activity	F	0.0113669	0.00101773	7	6	6192	36615	over
GO:0015604	organic phosphonate transmembrane transporter activity	F	0.0113669	0.00101773	7	6	6192	36615	over
GO:0010271	regulation of chlorophyll catabolic process	P	0.0113669	0.00101773	7	6	6192	36615	over
GO:1901404	regulation of tetrapyrrole catabolic process	P	0.0113669	0.00101773	7	6	6192	36615	over
GO:0071616	acyl-CoA biosynthetic process	P	0.0113669	0.00101859	18	40	6181	36581	over
GO:0035384	thioester biosynthetic process	P	0.0113669	0.00101859	18	40	6181	36581	over
GO:0019676	ammonia assimilation cycle	P	0.0113669	0.0010205	9	11	6190	36610	over
GO:0016841	ammonia-lyase activity	F	0.0113669	0.0010205	9	11	6190	36610	over
GO:0043190	ATP-binding cassette (ABC) transporter complex	C	0.0113669	0.00103191	5	2	6194	36619	over
GO:0009291	unidirectional conjugation	P	0.0113669	0.00103191	5	2	6194	36619	over
GO:0003867	4-aminobutyrate transaminase activity	F	0.0113669	0.00103191	5	2	6194	36619	over
GO:0008519	ammonium transmembrane transporter activity	F	0.0113669	0.00103191	5	2	6194	36619	over
GO:0004157	dihydropyrimidinase activity	F	0.0113669	0.00103191	5	2	6194	36619	over
GO:0006313	transposition, DNA-mediated	P	0.0113669	0.00103191	5	2	6194	36619	over
GO:0009865	pollen tube adhesion	P	0.0113669	0.00103191	5	2	6194	36619	over
GO:0004803	transposase activity	F	0.0113669	0.00103191	5	2	6194	36619	over
GO:0072488	ammonium transmembrane transport	P	0.0113669	0.00103191	5	2	6194	36619	over
GO:0080032	methyl jasmonate esterase activity	F	0.0113669	0.00103191	5	2	6194	36619	over
GO:0008514	organic anion transmembrane transporter activity	F	0.0115162	0.00104693	60	220	6139	36401	over
GO:0006007	glucose catabolic process	P	0.0116002	0.00105604	221	1035	5978	35586	over
GO:0046365	monosaccharide catabolic process	P	0.0116615	0.0010631	224	1051	5975	35570	over
GO:0046903	secretion	P	0.0120313	0.00109834	25	67	6174	36554	over
GO:0033559	unsaturated fatty acid metabolic process	P	0.0120419	0.00110238	47	161	6152	36460	over
GO:0006636	unsaturated fatty acid biosynthetic process	P	0.0120419	0.00110238	47	161	6152	36460	over
GO:0006564	L-serine biosynthetic process	P	0.0121315	0.00111406	12	20	6187	36601	over
GO:0015116	sulfate transmembrane transporter activity	F	0.0121315	0.00111406	12	20	6187	36601	over
GO:0004499	N,N-dimethylaniline monooxygenase activity	F	0.0121315	0.00111674	10	14	6189	36607	over
GO:0006022	aminoglycan metabolic process	P	0.0121315	0.00111674	10	14	6189	36607	over
GO:0004148	dihydrolipoyl dehydrogenase activity	F	0.0123559	0.00113898	6	4	6193	36617	over
GO:0070301	cellular response to hydrogen peroxide	P	0.0123596	0.00114089	52	184	6147	36437	over
GO:0019288	isopentenyl diphosphate biosynthetic process, methylerythritol 4-phosphate pathway	P	0.0124401	0.00115148	118	504	6081	36117	over
GO:0019682	glyceraldehyde-3-phosphate metabolic process	P	0.0124401	0.00115148	118	504	6081	36117	over
GO:0022890	inorganic cation transmembrane transporter activity	F	0.0125098	0.00115953	108	454	6091	36167	over
GO:0006635	fatty acid beta-oxidation	P	0.0128377	0.00119155	94	385	6105	36236	over
GO:0070469	respiratory chain	C	0.0130125	0.00120942	56	203	6143	36418	over
GO:0042168	heme metabolic process	P	0.0137482	0.00127955	23	60	6176	36561	over
GO:0019320	hexose catabolic process	P	0.0139007	0.00129551	221	1040	5978	35581	over
GO:0010033	response to organic substance	P	0.014148	0.00132036	680	3557	5519	33064	over
GO:0006529	asparagine biosynthetic process	P	0.0146213	0.00136825	8	9	6191	36612	over
GO:0004066	asparagine synthase (glutamine-hydrolyzing) activity	F	0.0146213	0.00136825	8	9	6191	36612	over
GO:0010039	response to iron ion	P	0.0150487	0.00141016	30	89	6169	36532	over
GO:0005375	copper ion transmembrane transporter activity	F	0.0150724	0.0014143	13	24	6186	36597	over
GO:0019318	hexose metabolic process	P	0.0150864	0.00141752	269	1298	5930	35323	over
GO:0071365	cellular response to auxin stimulus	P	0.0151668	0.00142701	42	141	6157	36480	over
GO:0016846	carbon-sulfur lyase activity	F	0.0156098	0.00147067	21	53	6178	36568	over
GO:0097305	response to alcohol	P	0.0159666	0.00150632	208	975	5991	35646	over
GO:0016783	sulfurtransferase activity	F	0.0161127	0.00152215	12	21	6187	36600	over
GO:0006787	porphyrin-containing compound catabolic process	P	0.0162611	0.00154237	38	124	6161	36497	over
GO:0033015	tetrapyrrole catabolic process	P	0.0162611	0.00154237	38	124	6161	36497	over
GO:0004812	aminoacyl-tRNA ligase activity	F	0.0162611	0.00154237	38	124	6161	36497	over
GO:0003989	acetyl-CoA carboxylase activity	F	0.0163355	0.00155774	9	12	6190	36609	over
GO:0016851	magnesium chelatase activity	F	0.0163355	0.00155774	9	12	6190	36609	over
GO:0051003	ligase activity, forming nitrogen-metal bonds, forming coordination complexes	F	0.0163355	0.00155774	9	12	6190	36609	over
GO:0051002	ligase activity, forming nitrogen-metal bonds	F	0.0163355	0.00155774	9	12	6190	36609	over
GO:0009719	response to endogenous stimulus	P	0.0167606	0.00160041	420	2122	5779	34499	over
GO:0019825	oxygen binding	F	0.0175857	0.00168143	52	188	6147	36433	over
GO:0010119	regulation of stomatal movement	P	0.0176209	0.00168703	36	116	6163	36505	over
GO:0009812	flavonoid metabolic process	P	0.0176286	0.00169001	70	273	6129	36348	over
GO:0004485	methylcrotonoyl-CoA carboxylase activity	F	0.0185595	0.00178162	7	7	6192	36614	over
GO:0048038	quinone binding	F	0.0188977	0.00181889	17	39	6182	36582	over
GO:0006265	DNA topological change	P	0.0188977	0.00181889	17	39	6182	36582	over
GO:0006418	tRNA aminoacylation for protein translation	P	0.0192493	0.00185518	39	130	6160	36491	over
GO:0005996	monosaccharide metabolic process	P	0.0192695	0.00185957	283	1381	5916	35240	over
GO:0033293	monocarboxylic acid binding	F	0.0192814	0.00186795	13	25	6186	36596	over
GO:1901682	sulfur compound transmembrane transporter activity	F	0.0192814	0.00186795	13	25	6186	36596	over
GO:0030258	lipid modification	P	0.0192814	0.00186808	111	477	6088	36144	over
GO:0009058	biosynthetic process	P	0.0193418	0.00187638	2287	12809	3912	23812	over
GO:0072348	sulfur compound transport	P	0.0198453	0.00193226	18	43	6181	36578	over
GO:0050281	serine-glyoxylate transaminase activity	F	0.0198453	0.00194037	4	1	6195	36620	over
GO:0003852	2-isopropylmalate synthase activity	F	0.0198453	0.00194037	4	1	6195	36620	over
GO:0015419	sulfate transmembrane-transporting ATPase activity	F	0.0198453	0.00194037	4	1	6195	36620	over
GO:0051266	sirohydrochlorin ferrochelatase activity	F	0.0198453	0.00194037	4	1	6195	36620	over
GO:0004760	serine-pyruvate transaminase activity	F	0.0198453	0.00194037	4	1	6195	36620	over
GO:0006515	misfolded or incompletely synthesized protein catabolic process	P	0.02193	0.00215198	8	10	6191	36611	over
GO:0015112	nitrate transmembrane transporter activity	F	0.02193	0.00215198	8	10	6191	36611	over
GO:0005746	mitochondrial respiratory chain	C	0.02193	0.00215257	51	186	6148	36435	over
GO:0043271	negative regulation of ion transport	P	0.0219746	0.00219885	6	5	6193	36616	over
GO:0035673	oligopeptide transmembrane transporter activity	F	0.0219746	0.00219885	6	5	6193	36616	over
GO:0003999	adenine phosphoribosyltransferase activity	F	0.0219746	0.00219885	6	5	6193	36616	over
GO:0015940	pantothenate biosynthetic process	P	0.0219746	0.00219885	6	5	6193	36616	over
GO:0015939	pantothenate metabolic process	P	0.0219746	0.00219885	6	5	6193	36616	over
GO:2001143	N-methylnicotinate transport	P	0.0219746	0.00219885	6	5	6193	36616	over
GO:2001142	nicotinate transport	P	0.0219746	0.00219885	6	5	6193	36616	over
GO:0015697	quaternary ammonium group transport	P	0.0219746	0.00219885	6	5	6193	36616	over
GO:0090417	N-methylnicotinate transporter activity	F	0.0219746	0.00219885	6	5	6193	36616	over
GO:0090416	nicotinate transporter activity	F	0.0219746	0.00219885	6	5	6193	36616	over
GO:0034757	negative regulation of iron ion transport	P	0.0219746	0.00219885	6	5	6193	36616	over
GO:0034756	regulation of iron ion transport	P	0.0219746	0.00219885	6	5	6193	36616	over
GO:0016034	maleylacetoacetate isomerase activity	F	0.0219746	0.00219885	6	5	6193	36616	over
GO:0015440	peptide-transporting ATPase activity	F	0.0219746	0.00219885	6	5	6193	36616	over
GO:0015421	oligopeptide-transporting ATPase activity	F	0.0219746	0.00219885	6	5	6193	36616	over
GO:0003916	DNA topoisomerase activity	F	0.0224299	0.00224727	17	40	6182	36581	over
GO:0009067	aspartate family amino acid biosynthetic process	P	0.0226831	0.00227552	64	248	6135	36373	over
GO:0042724	thiamine-containing compound biosynthetic process	P	0.022802	0.00229614	10	16	6189	36605	over
GO:0009228	thiamine biosynthetic process	P	0.022802	0.00229614	10	16	6189	36605	over
GO:0044463	cell projection part	C	0.022802	0.00229614	10	16	6189	36605	over
GO:0071265	L-methionine biosynthetic process	P	0.0228122	0.00230007	9	13	6190	36608	over
GO:0019751	polyol metabolic process	P	0.0230959	0.00233161	57	215	6142	36406	over
GO:0046364	monosaccharide biosynthetic process	P	0.0232372	0.00234883	111	481	6088	36140	over
GO:0044272	sulfur compound biosynthetic process	P	0.0237172	0.00240037	189	886	6010	35735	over
GO:0051707	response to other organism	P	0.0237581	0.00241904	402	2038	5797	34583	over
GO:0018822	nitrile hydratase activity	F	0.0237581	0.00242263	5	3	6194	36618	over
GO:0005951	carbamoyl-phosphate synthase complex	C	0.0237581	0.00242263	5	3	6194	36618	over
GO:0004088	carbamoyl-phosphate synthase (glutamine-hydrolyzing) activity	F	0.0237581	0.00242263	5	3	6194	36618	over
GO:0046278	protocatechuate metabolic process	P	0.0237581	0.00242263	5	3	6194	36618	over
GO:0009712	catechol-containing compound metabolic process	P	0.0237581	0.00242263	5	3	6194	36618	over
GO:0009113	purine nucleobase biosynthetic process	P	0.0238507	0.00243511	13	26	6186	36595	over
GO:0006812	cation transport	P	0.0247734	0.00253246	249	1207	5950	35414	over
GO:0033993	response to lipid	P	0.0258592	0.00264674	223	1069	5976	35552	over
GO:0043565	sequence-specific DNA binding	F	0.0261155	0.0026763	80	328	6119	36293	over
GO:0000162	tryptophan biosynthetic process	P	0.0268232	0.00275905	14	30	6185	36591	over
GO:0046219	indolalkylamine biosynthetic process	P	0.0268232	0.00275905	14	30	6185	36591	over
GO:0010214	seed coat development	P	0.0268232	0.00275905	14	30	6185	36591	over
GO:0052542	defense response by callose deposition	P	0.0269014	0.00277052	26	77	6173	36544	over
GO:0034654	nucleobase-containing compound biosynthetic process	P	0.0270686	0.00279118	714	3783	5485	32838	over
GO:0019319	hexose biosynthetic process	P	0.0274861	0.00283772	106	459	6093	36162	over
GO:0044550	secondary metabolite biosynthetic process	P	0.0275538	0.00284822	105	454	6094	36167	over
GO:0043096	purine nucleobase salvage	P	0.0281585	0.00292505	7	8	6192	36613	over
GO:0004031	aldehyde oxidase activity	F	0.0281585	0.00292505	7	8	6192	36613	over
GO:0030267	glyoxylate reductase (NADP) activity	F	0.0281585	0.00292505	7	8	6192	36613	over
GO:0019632	shikimate metabolic process	P	0.0281585	0.00292505	7	8	6192	36613	over
GO:0015645	fatty acid ligase activity	F	0.0285015	0.00296591	11	20	6188	36601	over
GO:0033218	amide binding	F	0.0285015	0.00297155	22	61	6177	36560	over
GO:0009875	pollen-pistil interaction	P	0.0285015	0.00297155	22	61	6177	36560	over
GO:0016811	hydrolase activity, acting on carbon-nitrogen (but not peptide) bonds, in linear amides	F	0.0288429	0.00302946	36	121	6163	36500	over
GO:0004657	proline dehydrogenase activity	F	0.0288429	0.00303281	3	0	6196	36621	over
GO:0036115	fatty-acyl-CoA catabolic process	P	0.0288429	0.00303281	3	0	6196	36621	over
GO:0008903	hydroxypyruvate isomerase activity	F	0.0288429	0.00303281	3	0	6196	36621	over
GO:0015703	chromate transport	P	0.0288429	0.00303281	3	0	6196	36621	over
GO:0015413	nickel-transporting ATPase activity	F	0.0288429	0.00303281	3	0	6196	36621	over
GO:0015109	chromate transmembrane transporter activity	F	0.0288429	0.00303281	3	0	6196	36621	over
GO:0046873	metal ion transmembrane transporter activity	F	0.0297153	0.00313564	72	291	6127	36330	over
GO:0003918	DNA topoisomerase type II (ATP-hydrolyzing) activity	F	0.0297153	0.00313588	13	27	6186	36594	over
GO:0061505	DNA topoisomerase II activity	F	0.0297153	0.00313588	13	27	6186	36594	over
GO:0009607	response to biotic stimulus	P	0.0300127	0.0031711	402	2048	5797	34573	over
GO:0004616	phosphogluconate dehydrogenase (decarboxylating) activity	F	0.0300127	0.00317871	10	17	6189	36604	over
GO:0006206	pyrimidine nucleobase metabolic process	P	0.0300127	0.00317871	10	17	6189	36604	over
GO:0006094	gluconeogenesis	P	0.0300842	0.00319011	105	456	6094	36165	over
GO:0003909	DNA ligase activity	F	0.0305657	0.00324895	8	11	6191	36610	over
GO:0008169	C-methyltransferase activity	F	0.0305657	0.00324895	8	11	6191	36610	over
GO:0005743	mitochondrial inner membrane	C	0.0307936	0.00327708	97	416	6102	36205	over
GO:0006119	oxidative phosphorylation	P	0.0309051	0.00329288	29	91	6170	36530	over
GO:0010329	auxin efflux transmembrane transporter activity	F	0.0326159	0.0034793	14	31	6185	36590	over
GO:0006528	asparagine metabolic process	P	0.0330881	0.00353389	12	24	6187	36597	over
GO:0016337	cell-cell adhesion	P	0.036021	0.00386086	6	6	6193	36615	over
GO:0009088	threonine biosynthetic process	P	0.036021	0.00386086	6	6	6193	36615	over
GO:0010111	glyoxysome organization	P	0.036021	0.00386086	6	6	6193	36615	over
GO:0000302	response to reactive oxygen species	P	0.0387877	0.00416235	151	699	6048	35922	over
GO:0009625	response to insect	P	0.0391604	0.00420731	26	80	6173	36541	over
GO:0009414	response to water deprivation	P	0.0396921	0.00426948	130	590	6069	36031	over
GO:0004467	long-chain fatty acid-CoA ligase activity	F	0.0400317	0.00431111	10	18	6189	36603	over
GO:0051259	protein oligomerization	P	0.0403054	0.00434571	14	32	6185	36589	over
GO:0015662	ATPase activity, coupled to transmembrane movement of ions, phosphorylative mechanism	F	0.0404414	0.00436551	31	102	6168	36519	over
GO:0055065	metal ion homeostasis	P	0.0404845	0.00437532	51	194	6148	36427	over
GO:0052543	callose deposition in cell wall	P	0.0414865	0.00449416	24	72	6175	36549	over
GO:0052386	cell wall thickening	P	0.0414865	0.00449416	24	72	6175	36549	over
GO:2001289	lipid X metabolic process	P	0.0419998	0.00455509	7	9	6192	36612	over
GO:0016813	hydrolase activity, acting on carbon-nitrogen (but not peptide) bonds, in linear amidines	F	0.0424245	0.00460655	9	15	6190	36606	over
GO:0031407	oxylipin metabolic process	P	0.0425	0.00462015	27	85	6172	36536	over
GO:0016879	ligase activity, forming carbon-nitrogen bonds	F	0.0426673	0.00464377	136	623	6063	35998	over
GO:0016639	oxidoreductase activity, acting on the CH-NH2 group of donors, NAD or NADP as acceptor	F	0.0432994	0.00473458	8	12	6191	36609	over
GO:0008889	glycerophosphodiester phosphodiesterase activity	F	0.0432994	0.00473458	8	12	6191	36609	over
GO:1901999	homogentisate metabolic process	P	0.0432994	0.00473458	8	12	6191	36609	over
GO:1902000	homogentisate catabolic process	P	0.0432994	0.00473458	8	12	6191	36609	over
GO:0016618	hydroxypyruvate reductase activity	F	0.0436087	0.00480167	5	4	6194	36617	over
GO:0004592	pantoate-beta-alanine ligase activity	F	0.0436087	0.00480167	5	4	6194	36617	over
GO:0030795	jasmonate O-methyltransferase activity	F	0.0436087	0.00480167	5	4	6194	36617	over
GO:0035337	fatty-acyl-CoA metabolic process	P	0.0436087	0.00480167	5	4	6194	36617	over
GO:0015099	nickel cation transmembrane transporter activity	F	0.0436087	0.00480167	5	4	6194	36617	over
GO:0048317	seed morphogenesis	P	0.0436087	0.00480167	5	4	6194	36617	over
GO:0009152	purine ribonucleotide biosynthetic process	P	0.0440133	0.00485182	52	200	6147	36421	over
GO:0042773	ATP synthesis coupled electron transport	P	0.0455207	0.00502377	28	90	6171	36531	over
GO:0071395	cellular response to jasmonic acid stimulus	P	0.0457767	0.00510926	84	358	6115	36263	over
GO:0009867	jasmonic acid mediated signaling pathway	P	0.0457767	0.00510926	84	358	6115	36263	over
GO:0046943	carboxylic acid transmembrane transporter activity	F	0.0457767	0.00512543	38	135	6161	36486	over
GO:0005342	organic acid transmembrane transporter activity	F	0.0457767	0.00512543	38	135	6161	36486	over
GO:0009691	cytokinin biosynthetic process	P	0.0457767	0.00514281	11	22	6188	36599	over
GO:0006729	tetrahydrobiopterin biosynthetic process	P	0.0457767	0.00515098	4	2	6195	36619	over
GO:0008863	formate dehydrogenase (NAD+) activity	F	0.0457767	0.00515098	4	2	6195	36619	over
GO:0004451	isocitrate lyase activity	F	0.0457767	0.00515098	4	2	6195	36619	over
GO:0003942	N-acetyl-gamma-glutamyl-phosphate reductase activity	F	0.0457767	0.00515098	4	2	6195	36619	over
GO:0050269	coniferyl-aldehyde dehydrogenase activity	F	0.0457767	0.00515098	4	2	6195	36619	over
GO:0050242	pyruvate, phosphate dikinase activity	F	0.0457767	0.00515098	4	2	6195	36619	over
GO:0004071	aspartate-ammonia ligase activity	F	0.0457767	0.00515098	4	2	6195	36619	over
GO:0008124	4-alpha-hydroxytetrahydrobiopterin dehydratase activity	F	0.0457767	0.00515098	4	2	6195	36619	over
GO:0070456	galactose-1-phosphate phosphatase activity	F	0.0457767	0.00515098	4	2	6195	36619	over
GO:0010347	L-galactose-1-phosphate phosphatase activity	F	0.0457767	0.00515098	4	2	6195	36619	over
GO:0046146	tetrahydrobiopterin metabolic process	P	0.0457767	0.00515098	4	2	6195	36619	over
GO:0017153	sodium:dicarboxylate symporter activity	F	0.0457767	0.00515098	4	2	6195	36619	over
GO:0006754	ATP biosynthetic process	P	0.0464611	0.00523389	34	117	6165	36504	over
GO:0006637	acyl-CoA metabolic process	P	0.0468169	0.00528588	48	182	6151	36439	over
GO:0035383	thioester metabolic process	P	0.0468169	0.00528588	48	182	6151	36439	over
GO:0007154	cell communication	P	0.0478574	0.00540944	569	3000	5630	33621	over
GO:0019216	regulation of lipid metabolic process	P	0.0486473	0.00550491	31	104	6168	36517	over

## Sheet: D-day Female Up
GO-ID	Term	Category	FDR	P-Value	#Test	#Ref	#notAnnotTest	#notAnnotRef	Over/Under
GO:0044710	single-organism metabolic process	P	5.47489e-12	6.96108e-16	645	9555	1410	31210	over
GO:0019825	oxygen binding	F	3.20801e-10	8.15769e-14	43	197	2012	40568	over
GO:0050896	response to stimulus	P	5.24579e-10	2.00094e-13	699	10822	1356	29943	over
GO:0020037	heme binding	F	1.58698e-09	8.75625e-13	61	399	1994	40366	over
GO:0016491	oxidoreductase activity	F	1.58698e-09	1.00889e-12	241	2948	1814	37817	over
GO:0046906	tetrapyrrole binding	F	1.02628e-08	7.82919e-12	63	446	1992	40319	over
GO:0005506	iron ion binding	F	1.24924e-08	1.11185e-11	69	521	1986	40244	over
GO:0009753	response to jasmonic acid stimulus	P	2.29348e-08	2.33285e-11	74	592	1981	40173	over
GO:0016705	oxidoreductase activity, acting on paired donors, with incorporation or reduction of molecular oxygen	F	4.84717e-08	6.01858e-11	63	471	1992	40294	over
GO:0003824	catalytic activity	F	4.84717e-08	6.16296e-11	1134	19521	921	21244	over
GO:0055114	oxidation-reduction process	P	7.88467e-08	1.10275e-10	259	3397	1796	37368	over
GO:0009055	electron carrier activity	F	1.81745e-07	2.77296e-10	73	616	1982	40149	over
GO:0019748	secondary metabolic process	P	3.48195e-07	5.75529e-10	103	1033	1952	39732	over
GO:0009611	response to wounding	P	1.65312e-06	2.98728e-09	61	500	1994	40265	over
GO:1901700	response to oxygen-containing compound	P	1.65312e-06	3.1528e-09	258	3511	1797	37254	over
GO:0009719	response to endogenous stimulus	P	1.78373e-06	3.62869e-09	187	2355	1868	38410	over
GO:0006950	response to stress	P	4.46866e-06	9.65889e-09	449	6886	1606	33879	over
GO:0072330	monocarboxylic acid biosynthetic process	P	4.80843e-06	1.10047e-08	106	1142	1949	39623	over
GO:0051704	multi-organism process	P	4.98351e-06	1.25415e-08	211	2788	1844	37977	over
GO:0061135	endopeptidase regulator activity	F	4.98351e-06	1.33063e-08	12	20	2043	40745	over
GO:0004866	endopeptidase inhibitor activity	F	4.98351e-06	1.33063e-08	12	20	2043	40745	over
GO:0044283	small molecule biosynthetic process	P	8.35337e-06	2.33661e-08	217	2911	1838	37854	over
GO:0042221	response to chemical stimulus	P	8.61738e-06	2.69815e-08	389	5875	1666	34890	over
GO:0016053	organic acid biosynthetic process	P	8.61738e-06	2.73915e-08	181	2329	1874	38436	over
GO:0046394	carboxylic acid biosynthetic process	P	8.61738e-06	2.73915e-08	181	2329	1874	38436	over
GO:0044711	single-organism biosynthetic process	P	1.07087e-05	3.54008e-08	233	3194	1822	37571	over
GO:0009725	response to hormone stimulus	P	1.40062e-05	4.80822e-08	171	2188	1884	38577	over
GO:0044281	small molecule metabolic process	P	4.61678e-05	1.72787e-07	422	6574	1633	34191	over
GO:0010033	response to organic substance	P	4.61678e-05	1.73972e-07	274	3963	1781	36802	over
GO:0006811	ion transport	P	4.61678e-05	1.76181e-07	152	1929	1903	38836	over
GO:0009751	response to salicylic acid stimulus	P	4.61678e-05	1.81971e-07	58	527	1997	40238	over
GO:0019752	carboxylic acid metabolic process	P	5.06315e-05	2.06002e-07	287	4196	1768	36569	over
GO:0043436	oxoacid metabolic process	P	5.84962e-05	2.45439e-07	287	4205	1768	36560	over
GO:0006082	organic acid metabolic process	P	6.01719e-05	2.6012e-07	287	4208	1768	36557	over
GO:0051707	response to other organism	P	6.12749e-05	2.72679e-07	172	2268	1883	38497	over
GO:0009607	response to biotic stimulus	P	7.72303e-05	3.53502e-07	172	2278	1883	38487	over
GO:0030414	peptidase inhibitor activity	F	8.62211e-05	4.1658e-07	12	30	2043	40735	over
GO:0061134	peptidase regulator activity	F	8.62211e-05	4.1658e-07	12	30	2043	40735	over
GO:0009698	phenylpropanoid metabolic process	P	0.000153956	7.63418e-07	38	294	2017	40471	over
GO:0016757	transferase activity, transferring glycosyl groups	F	0.000168514	8.57604e-07	76	809	1979	39956	over
GO:0052547	regulation of peptidase activity	P	0.000168514	8.99883e-07	9	15	2046	40750	over
GO:0010466	negative regulation of peptidase activity	P	0.000168514	8.99883e-07	9	15	2046	40750	over
GO:0007154	cell communication	P	0.000217974	1.19172e-06	232	3337	1823	37428	over
GO:0006820	anion transport	P	0.000221663	1.24007e-06	81	891	1974	39874	over
GO:0009310	amine catabolic process	P	0.000269771	1.54351e-06	29	197	2026	40568	over
GO:0008194	UDP-glycosyltransferase activity	F	0.000286336	1.69697e-06	38	305	2017	40460	over
GO:0009620	response to fungus	P	0.000286336	1.7111e-06	69	724	1986	40041	over
GO:0009737	response to abscisic acid stimulus	P	0.0003297	2.01215e-06	84	948	1971	39817	over
GO:0006595	polyamine metabolic process	P	0.000355104	2.21234e-06	21	115	2034	40650	over
GO:0052548	regulation of endopeptidase activity	P	0.000409648	2.65633e-06	7	8	2048	40757	over
GO:0010951	negative regulation of endopeptidase activity	P	0.000409648	2.65633e-06	7	8	2048	40757	over
GO:0008661	1-deoxy-D-xylulose-5-phosphate synthase activity	F	0.000412168	2.82989e-06	9	18	2046	40747	over
GO:0051346	negative regulation of hydrolase activity	P	0.000412168	2.82989e-06	9	18	2046	40747	over
GO:0015020	glucuronosyltransferase activity	F	0.000412168	2.82989e-06	9	18	2046	40747	over
GO:1901564	organonitrogen compound metabolic process	P	0.000448882	3.13903e-06	299	4556	1756	36209	over
GO:0042402	cellular biogenic amine catabolic process	P	0.000544749	3.8787e-06	28	196	2027	40569	over
GO:0043531	ADP binding	F	0.000564933	4.09424e-06	34	268	2021	40497	over
GO:0016758	transferase activity, transferring hexosyl groups	F	0.000587358	4.33144e-06	54	532	2001	40233	over
GO:0006970	response to osmotic stress	P	0.000595281	4.46555e-06	126	1627	1929	39138	over
GO:0009813	flavonoid biosynthetic process	P	0.000639104	4.87556e-06	32	246	2023	40519	over
GO:0006598	polyamine catabolic process	P	0.000789557	6.12371e-06	17	84	2038	40681	over
GO:0032787	monocarboxylic acid metabolic process	P	0.0008016	6.31903e-06	179	2516	1876	38249	over
GO:1901565	organonitrogen compound catabolic process	P	0.000872943	6.99242e-06	111	1403	1944	39362	over
GO:0046527	glucosyltransferase activity	F	0.0013418	1.09431e-05	26	185	2029	40580	over
GO:0009723	response to ethylene stimulus	P	0.0013418	1.10892e-05	47	454	2008	40311	over
GO:0006812	cation transport	P	0.00179046	1.50249e-05	106	1350	1949	39415	over
GO:0016647	oxidoreductase activity, acting on the CH-NH group of donors, oxygen as acceptor	F	0.00179756	1.55416e-05	6	7	2049	40758	over
GO:0046592	polyamine oxidase activity	F	0.00179756	1.55416e-05	6	7	2049	40758	over
GO:0033993	response to lipid	P	0.00195685	1.71675e-05	96	1196	1959	39569	over
GO:0006576	cellular biogenic amine metabolic process	P	0.00196164	1.74589e-05	35	302	2020	40463	over
GO:1901606	alpha-amino acid catabolic process	P	0.00221536	1.99988e-05	45	438	2010	40327	over
GO:0009651	response to salt stress	P	0.00233554	2.13807e-05	117	1540	1938	39225	over
GO:0051365	cellular response to potassium ion starvation	P	0.00274049	2.54362e-05	4	1	2051	40764	over
GO:0006952	defense response	P	0.00299763	2.82041e-05	162	2299	1893	38466	over
GO:0022857	transmembrane transporter activity	F	0.00309378	2.95021e-05	124	1667	1931	39098	over
GO:0009805	coumarin biosynthetic process	P	0.0035775	3.54181e-05	17	98	2038	40667	over
GO:0009804	coumarin metabolic process	P	0.0035775	3.54181e-05	17	98	2038	40667	over
GO:0009628	response to abiotic stimulus	P	0.0035775	3.54794e-05	324	5160	1731	35605	over
GO:0097305	response to alcohol	P	0.00363109	3.64725e-05	88	1095	1967	39670	over
GO:0044106	cellular amine metabolic process	P	0.00414731	4.25942e-05	36	330	2019	40435	over
GO:0044550	secondary metabolite biosynthetic process	P	0.00414731	4.27123e-05	49	510	2006	40255	over
GO:0071395	cellular response to jasmonic acid stimulus	P	0.00477075	5.03461e-05	41	401	2014	40364	over
GO:0009867	jasmonic acid mediated signaling pathway	P	0.00477075	5.03461e-05	41	401	2014	40364	over
GO:0035251	UDP-glucosyltransferase activity	F	0.00489789	5.23106e-05	22	157	2033	40608	over
GO:0016759	cellulose synthase activity	F	0.00498336	5.3857e-05	13	62	2042	40703	over
GO:0009063	cellular amino acid catabolic process	P	0.00506508	5.53842e-05	46	473	2009	40292	over
GO:0051716	cellular response to stimulus	P	0.00506885	5.607e-05	314	5012	1741	35753	over
GO:0009695	jasmonic acid biosynthetic process	P	0.00536263	6.00014e-05	31	270	2024	40495	over
GO:0016744	transferase activity, transferring aldehyde or ketonic groups	F	0.00549129	6.21391e-05	13	63	2042	40702	over
GO:0016878	acid-thiol ligase activity	F	0.0055201	6.31671e-05	18	114	2037	40651	over
GO:0015706	nitrate transport	P	0.00589183	6.817e-05	24	184	2031	40581	over
GO:0016114	terpenoid biosynthetic process	P	0.00613405	7.17523e-05	47	493	2008	40272	over
GO:0006721	terpenoid metabolic process	P	0.0066653	7.88142e-05	49	524	2006	40241	over
GO:0030001	metal ion transport	P	0.00709184	8.47595e-05	72	872	1983	39893	over
GO:0005887	integral to plasma membrane	C	0.0071438	8.62888e-05	12	56	2043	40709	over
GO:0072593	reactive oxygen species metabolic process	P	0.0073281	8.94466e-05	60	690	1995	40075	over
GO:0009699	phenylpropanoid biosynthetic process	P	0.00746748	9.20973e-05	24	188	2031	40577	over
GO:0009694	jasmonic acid metabolic process	P	0.00818816	0.000102027	32	292	2023	40473	over
GO:0015893	drug transport	P	0.00906084	0.000114053	17	109	2038	40656	over
GO:0010167	response to nitrate	P	0.00927682	0.000117951	22	167	2033	40598	over
GO:0009814	defense response, incompatible interaction	P	0.00947494	0.000122979	69	837	1986	39928	over
GO:0042398	cellular modified amino acid biosynthetic process	P	0.00947494	0.000123249	24	192	2031	40573	over
GO:0042537	benzene-containing compound metabolic process	P	0.00947494	0.000124084	43	448	2012	40317	over
GO:0042493	response to drug	P	0.00951864	0.000125866	17	110	2038	40655	over
GO:0009812	flavonoid metabolic process	P	0.00989056	0.000132042	33	310	2022	40455	over
GO:0071944	cell periphery	C	0.0104063	0.00014025	350	5737	1705	35028	over
GO:0042743	hydrogen peroxide metabolic process	P	0.012888	0.000175336	53	603	2002	40162	over
GO:0009308	amine metabolic process	P	0.0132978	0.000182601	41	428	2014	40337	over
GO:1901617	organic hydroxy compound biosynthetic process	P	0.0133954	0.000185645	78	992	1977	39773	over
GO:0006520	cellular amino acid metabolic process	P	0.0147058	0.000205676	143	2074	1912	38691	over
GO:0031669	cellular response to nutrient levels	P	0.0150086	0.000211819	40	417	2015	40348	over
GO:0009755	hormone-mediated signaling pathway	P	0.0159265	0.000226799	88	1160	1967	39605	over
GO:0080043	quercetin 3-O-glucosyltransferase activity	F	0.0164112	0.000235788	5	8	2050	40757	over
GO:0016405	CoA-ligase activity	F	0.0172665	0.000250272	15	95	2040	40670	over
GO:0005975	carbohydrate metabolic process	P	0.0174359	0.000254943	242	3824	1813	36941	over
GO:0006855	drug transmembrane transport	P	0.0184669	0.000274181	16	107	2039	40658	over
GO:0009108	coenzyme biosynthetic process	P	0.0184669	0.000274715	44	481	2011	40284	over
GO:0010243	response to organonitrogen compound	P	0.0184707	0.000277119	42	452	2013	40313	over
GO:1901362	organic cyclic compound biosynthetic process	P	0.0186298	0.000281876	353	5850	1702	34915	over
GO:0071495	cellular response to endogenous stimulus	P	0.0195594	0.000298428	92	1236	1963	39529	over
GO:0009627	systemic acquired resistance	P	0.0198702	0.000305695	56	664	1999	40101	over
GO:0016051	carbohydrate biosynthetic process	P	0.0198813	0.000308395	125	1788	1930	38977	over
GO:0007165	signal transduction	P	0.0203422	0.000320569	179	2722	1876	38043	over
GO:1901566	organonitrogen compound biosynthetic process	P	0.0203422	0.000320716	177	2687	1878	38078	over
GO:0005215	transporter activity	F	0.020904	0.000332231	155	2306	1900	38459	over
GO:0065007	biological regulation	P	0.0217761	0.00034886	515	8894	1540	31871	over
GO:0015692	lead ion transport	P	0.0231038	0.000373226	8	30	2047	40735	over
GO:0032870	cellular response to hormone stimulus	P	0.0231038	0.000376006	91	1229	1964	39536	over
GO:0080134	regulation of response to stress	P	0.0253617	0.000423165	62	767	1993	39998	over
GO:0060148	positive regulation of posttranscriptional gene silencing	P	0.0253617	0.000425651	3	1	2052	40764	over
GO:0052732	phosphoethanolamine phosphatase activity	F	0.0253617	0.000425651	3	1	2052	40764	over
GO:0052731	phosphocholine phosphatase activity	F	0.0253617	0.000425651	3	1	2052	40764	over
GO:0050789	regulation of biological process	P	0.0269219	0.000455259	476	8186	1579	32579	over
GO:0004553	hydrolase activity, hydrolyzing O-glycosyl compounds	F	0.0270146	0.000463319	46	524	2009	40241	over
GO:0044712	single-organism catabolic process	P	0.0270146	0.000466509	89	1205	1966	39560	over
GO:0015297	antiporter activity	F	0.0270146	0.000467132	20	161	2035	40604	over
GO:0009267	cellular response to starvation	P	0.0296126	0.00051582	37	394	2018	40371	over
GO:0008131	primary amine oxidase activity	F	0.0307173	0.000538968	8	32	2047	40733	over
GO:0016682	oxidoreductase activity, acting on diphenols and related substances as donors, oxygen as acceptor	F	0.0310283	0.000551921	7	24	2048	40741	over
GO:0009610	response to symbiotic fungus	P	0.0310283	0.000552316	14	92	2041	40673	over
GO:0015711	organic anion transport	P	0.0311212	0.000557926	46	529	2009	40236	over
GO:1901615	organic hydroxy compound metabolic process	P	0.0312576	0.000564346	107	1513	1948	39252	over
GO:0016054	organic acid catabolic process	P	0.0315118	0.000576949	75	985	1980	39780	over
GO:0046395	carboxylic acid catabolic process	P	0.0315118	0.000576949	75	985	1980	39780	over
GO:0015849	organic acid transport	P	0.032227	0.000601404	43	486	2012	40279	over
GO:0046942	carboxylic acid transport	P	0.032227	0.000601404	43	486	2012	40279	over
GO:0006575	cellular modified amino acid metabolic process	P	0.032227	0.000602336	29	284	2026	40481	over
GO:0031667	response to nutrient levels	P	0.0339595	0.000639034	40	443	2015	40322	over
GO:0033554	cellular response to stress	P	0.0341885	0.00064769	168	2572	1887	38193	over
GO:0044765	single-organism transport	P	0.0341926	0.000656695	333	5555	1722	35210	over
GO:0016877	ligase activity, forming carbon-sulfur bonds	F	0.0341926	0.000658257	18	141	2037	40624	over
GO:0010035	response to inorganic substance	P	0.0341926	0.00066081	171	2626	1884	38139	over
GO:0031347	regulation of defense response	P	0.0342426	0.000666131	58	719	1997	40046	over
GO:0015804	neutral amino acid transport	P	0.034515	0.000675818	13	83	2042	40682	over
GO:0042538	hyperosmotic salinity response	P	0.0350331	0.000690732	25	232	2030	40533	over
GO:0016760	cellulose synthase (UDP-forming) activity	F	0.0350331	0.000694872	10	52	2045	40713	over
GO:0042594	response to starvation	P	0.0363104	0.000724824	37	402	2018	40363	over
GO:0002376	immune system process	P	0.0380309	0.000767251	104	1477	1951	39288	over
GO:0006073	cellular glucan metabolic process	P	0.0380309	0.000773674	74	980	1981	39785	over
GO:0044042	glucan metabolic process	P	0.0380309	0.000773674	74	980	1981	39785	over
GO:0019216	regulation of lipid metabolic process	P	0.038115	0.000780231	16	119	2039	40646	over
GO:0009697	salicylic acid biosynthetic process	P	0.0387716	0.000799219	32	332	2023	40433	over
GO:0009608	response to symbiont	P	0.0387716	0.000803531	14	96	2041	40669	over
GO:0048585	negative regulation of response to stimulus	P	0.0397516	0.000828895	46	540	2009	40225	over
GO:0009314	response to radiation	P	0.0407521	0.000854939	155	2361	1900	38404	over
GO:0009250	glucan biosynthetic process	P	0.0411892	0.000869347	57	712	1998	40053	over
GO:0003958	NADPH-hemoprotein reductase activity	F	0.041425	0.000879591	4	6	2051	40759	over
GO:0034637	cellular carbohydrate biosynthetic process	P	0.0433132	0.00092519	77	1036	1978	39729	over
GO:0009072	aromatic amino acid family metabolic process	P	0.0437843	0.00094082	43	498	2012	40267	over
GO:0004857	enzyme inhibitor activity	F	0.0456823	0.000987411	15	110	2040	40655	over
GO:0031408	oxylipin biosynthetic process	P	0.0457249	0.000997605	13	87	2042	40678	over
GO:0044264	cellular polysaccharide metabolic process	P	0.0457249	0.000999959	88	1221	1967	39544	over
GO:0019438	aromatic compound biosynthetic process	P	0.0461021	0.00101407	322	5391	1733	35374	over
GO:0080045	quercetin 3'-O-glucosyltransferase activity	F	0.0463752	0.00102597	3	2	2052	40763	over
GO:0009648	photoperiodism	P	0.0470721	0.00104738	32	338	2023	40427	over
GO:0009056	catabolic process	P	0.0476488	0.00106627	292	4843	1763	35922	over
GO:0048583	regulation of response to stimulus	P	0.0482743	0.0010864	82	1125	1973	39640	over
GO:0010310	regulation of hydrogen peroxide metabolic process	P	0.0489267	0.00110834	24	227	2031	40538	over
GO:0005576	extracellular region	C	0.0489267	0.00111352	149	2272	1906	38493	over
GO:0022804	active transmembrane transporter activity	F	0.0490309	0.00112568	77	1044	1978	39721	over
GO:0014070	response to organic cyclic compound	P	0.0490309	0.00113386	84	1160	1971	39605	over
GO:0045087	innate immune response	P	0.0490309	0.00114059	96	1361	1959	39404	over
GO:0000041	transition metal ion transport	P	0.0490309	0.00114083	23	214	2032	40551	over
GO:0015698	inorganic anion transport	P	0.0494628	0.00115717	35	384	2020	40381	over

## Sheet: D-day Appendix Up
GO-ID	Term	Category	FDR	P-Value	#Test	#Ref	#notAnnotTest	#notAnnotRef	Over/Under
GO:0003964	RNA-directed DNA polymerase activity	F	1.28538e-22	1.6343e-26	388	2057	3598	36777	over
GO:0006278	RNA-dependent DNA replication	P	6.6812e-22	1.69897e-25	379	2021	3607	36813	over
GO:0034061	DNA polymerase activity	F	8.36379e-21	3.19025e-24	390	2140	3596	36694	over
GO:0015074	DNA integration	P	6.12364e-17	3.11438e-20	335	1858	3651	36976	over
GO:0016779	nucleotidyltransferase activity	F	8.19757e-16	5.21142e-19	408	2455	3578	36379	over
GO:0016772	transferase activity, transferring phosphorus-containing groups	F	1.20732e-13	9.21035e-17	725	5161	3261	33673	over
GO:0004523	ribonuclease H activity	F	1.48767e-13	1.32406e-16	216	1103	3770	37731	over
GO:0006260	DNA replication	P	9.29379e-13	9.8699e-16	423	2708	3563	36126	over
GO:0008661	1-deoxy-D-xylulose-5-phosphate synthase activity	F	9.29379e-13	1.0635e-15	20	7	3966	38827	over
GO:0016891	endoribonuclease activity, producing 5'-phosphomonoesters	F	1.38385e-12	1.7595e-15	219	1156	3767	37678	over
GO:0016893	endonuclease activity, active with either ribo- or deoxyribonucleic acids and producing 5'-phosphomonoesters	F	2.50744e-12	3.50691e-15	220	1172	3766	37662	over
GO:0004521	endoribonuclease activity	F	3.38869e-12	5.17028e-15	224	1206	3762	37628	over
GO:0004540	ribonuclease activity	F	3.6097e-11	5.96644e-14	229	1276	3757	37558	over
GO:0004519	endonuclease activity	F	3.91459e-11	6.96813e-14	238	1345	3748	37489	over
GO:0006259	DNA metabolic process	P	4.73367e-11	9.02798e-14	721	5312	3265	33522	over
GO:0004518	nuclease activity	F	4.02124e-09	8.18053e-12	254	1542	3732	37292	over
GO:0003676	nucleic acid binding	F	4.6166e-09	9.97867e-12	1191	9683	2795	29151	over
GO:0016740	transferase activity	F	5.09761e-09	1.16665e-11	964	7622	3022	31212	over
GO:0016788	hydrolase activity, acting on ester bonds	F	1.22071e-08	2.94895e-11	387	2633	3599	36201	over
GO:0016624	oxidoreductase activity, acting on the aldehyde or oxo group of donors, disulfide as acceptor	F	1.73616e-08	4.41489e-11	27	43	3959	38791	over
GO:0006863	purine nucleobase transport	P	1.52061e-06	4.06012e-09	96	465	3890	38369	over
GO:0043096	purine nucleobase salvage	P	1.53597e-06	4.29642e-09	11	4	3975	38830	over
GO:0015851	nucleobase transport	P	1.83167e-06	5.35644e-09	96	468	3890	38366	over
GO:0016744	transferase activity, transferring aldehyde or ketonic groups	F	3.50966e-06	1.07097e-08	25	51	3961	38783	over
GO:0043101	purine-containing compound salvage	P	2.41533e-05	7.67746e-08	11	7	3975	38827	over
GO:0006168	adenine salvage	P	7.37642e-05	2.62606e-07	9	4	3977	38830	over
GO:0046084	adenine biosynthetic process	P	7.37642e-05	2.62606e-07	9	4	3977	38830	over
GO:0046083	adenine metabolic process	P	7.37642e-05	2.62606e-07	9	4	3977	38830	over
GO:0009611	response to wounding	P	0.000455478	1.67945e-06	87	474	3899	38360	over
GO:0003723	RNA binding	F	0.000734931	2.8033e-06	445	3463	3541	35371	over
GO:0009753	response to jasmonic acid stimulus	P	0.00102671	4.05752e-06	98	568	3888	38266	over
GO:0004489	methylenetetrahydrofolate reductase (NADPH) activity	F	0.00102671	4.17732e-06	6	1	3980	38833	over
GO:0009695	jasmonic acid biosynthetic process	P	0.00113479	4.76135e-06	53	248	3933	38586	over
GO:0010243	response to organonitrogen compound	P	0.00123061	5.31988e-06	77	417	3909	38417	over
GO:0009113	purine nucleobase biosynthetic process	P	0.00128087	5.69999e-06	14	25	3972	38809	over
GO:0047701	beta-L-arabinosidase activity	F	0.00144338	6.97372e-06	5	0	3981	38834	over
GO:0004338	glucan exo-1,3-beta-glucosidase activity	F	0.00144338	6.97372e-06	5	0	3981	38834	over
GO:0033907	beta-D-fucosidase activity	F	0.00144338	6.97372e-06	5	0	3981	38834	over
GO:0009694	jasmonic acid metabolic process	P	0.00196023	9.72013e-06	55	269	3931	38565	over
GO:0003985	acetyl-CoA C-acetyltransferase activity	F	0.00197506	1.00448e-05	8	6	3978	38828	over
GO:0097159	organic cyclic compound binding	F	0.00209403	1.11376e-05	1797	16147	2189	22687	over
GO:1901363	heterocyclic compound binding	F	0.00209403	1.11824e-05	1795	16128	2191	22706	over
GO:0016903	oxidoreductase activity, acting on the aldehyde or oxo group of donors	F	0.0023519	1.29001e-05	42	185	3944	38649	over
GO:0071616	acyl-CoA biosynthetic process	P	0.0023519	1.35576e-05	17	41	3969	38793	over
GO:0035384	thioester biosynthetic process	P	0.0023519	1.35576e-05	17	41	3969	38793	over
GO:0010200	response to chitin	P	0.0023519	1.37556e-05	70	379	3916	38455	over
GO:0003999	adenine phosphoribosyltransferase activity	F	0.00237274	1.41791e-05	7	4	3979	38830	over
GO:0006085	acetyl-CoA biosynthetic process	P	0.00262048	1.59928e-05	16	37	3970	38797	over
GO:0009719	response to endogenous stimulus	P	0.00263114	1.63924e-05	298	2244	3688	36590	over
GO:0016453	C-acetyltransferase activity	F	0.0031081	1.9759e-05	8	7	3978	38827	over
GO:0016645	oxidoreductase activity, acting on the CH-NH group of donors	F	0.00432609	2.80522e-05	19	54	3967	38780	over
GO:0031408	oxylipin biosynthetic process	P	0.00562264	3.71745e-05	23	77	3963	38757	over
GO:0042754	negative regulation of circadian rhythm	P	0.00572812	3.86002e-05	5	1	3981	38833	over
GO:0070001	aspartic-type peptidase activity	F	0.00632874	4.42569e-05	59	315	3927	38519	over
GO:0004190	aspartic-type endopeptidase activity	F	0.00632874	4.42569e-05	59	315	3927	38519	over
GO:0009346	citrate lyase complex	C	0.0075798	5.39693e-05	9	12	3977	38822	over
GO:0046100	hypoxanthine metabolic process	P	0.0103465	7.49841e-05	4	0	3982	38834	over
GO:0031407	oxylipin metabolic process	P	0.011384	8.53917e-05	24	88	3962	38746	over
GO:0015926	glucosidase activity	F	0.011384	8.53985e-05	15	39	3971	38795	over
GO:0033559	unsaturated fatty acid metabolic process	P	0.0124036	9.63919e-05	37	171	3949	38663	over
GO:0006636	unsaturated fatty acid biosynthetic process	P	0.0124036	9.63919e-05	37	171	3949	38663	over
GO:0043266	regulation of potassium ion transport	P	0.0124036	9.77781e-05	6	4	3980	38830	over
GO:0006722	triterpenoid metabolic process	P	0.0127966	0.000107384	15	40	3971	38794	over
GO:0016104	triterpenoid biosynthetic process	P	0.0127966	0.000107384	15	40	3971	38794	over
GO:0019745	pentacyclic triterpenoid biosynthetic process	P	0.0127966	0.000107384	15	40	3971	38794	over
GO:0019742	pentacyclic triterpenoid metabolic process	P	0.0127966	0.000107384	15	40	3971	38794	over
GO:0003863	3-methyl-2-oxobutanoate dehydrogenase (2-methylpropanoyl-transferring) activity	F	0.0134468	0.00011455	7	7	3979	38827	over
GO:0080083	beta-gentiobiose beta-glucosidase activity	F	0.0144181	0.000124657	5	2	3981	38832	over
GO:0016778	diphosphotransferase activity	F	0.0149516	0.000131171	10	18	3976	38816	over
GO:0046112	nucleobase biosynthetic process	P	0.0150713	0.000134138	15	41	3971	38793	over
GO:0043269	regulation of ion transport	P	0.0151085	0.00013639	51	272	3935	38562	over
GO:0032880	regulation of protein localization	P	0.0164445	0.000150541	25	98	3961	38736	over
GO:0009725	response to hormone stimulus	P	0.0165512	0.000153622	271	2088	3715	36746	over
GO:0016646	oxidoreductase activity, acting on the CH-NH group of donors, NAD or NADP as acceptor	F	0.017799	0.000167467	14	37	3972	38797	over
GO:1901700	response to oxygen-containing compound	P	0.0197219	0.000195723	413	3356	3573	35478	over
GO:0004000	adenosine deaminase activity	F	0.0197219	0.000198097	6	5	3980	38829	over
GO:0006154	adenosine catabolic process	P	0.0197219	0.000198097	6	5	3980	38829	over
GO:0009916	alternative oxidase activity	F	0.0197219	0.000198097	6	5	3980	38829	over
GO:0007585	respiratory gaseous exchange	P	0.0197219	0.000198097	6	5	3980	38829	over
GO:0046777	protein autophosphorylation	P	0.0270959	0.00027561	50	274	3936	38560	over
GO:0030414	peptidase inhibitor activity	F	0.030843	0.000321567	12	30	3974	38804	over
GO:0061134	peptidase regulator activity	F	0.030843	0.000321567	12	30	3974	38804	over
GO:0004366	glycerol-3-phosphate O-acyltransferase activity	F	0.0324924	0.000347026	4	1	3982	38833	over
GO:0051365	cellular response to potassium ion starvation	P	0.0324924	0.000347026	4	1	3982	38833	over
GO:0046905	phytoene synthase activity	F	0.0326144	0.000364916	6	6	3980	38828	over
GO:0006106	fumarate metabolic process	P	0.0326144	0.000364916	6	6	3980	38828	over
GO:0016767	geranylgeranyl-diphosphate geranylgeranyltransferase activity	F	0.0326144	0.000364916	6	6	3980	38828	over
GO:0004749	ribose phosphate diphosphokinase activity	F	0.0326144	0.000364916	6	6	3980	38828	over
GO:0003878	ATP citrate synthase activity	F	0.032972	0.000373109	9	17	3977	38817	over
GO:0004713	protein tyrosine kinase activity	F	0.0375153	0.000429292	143	1024	3843	37810	over
GO:0042538	hyperosmotic salinity response	P	0.040621	0.000469996	41	216	3945	38618	over
GO:0008422	beta-glucosidase activity	F	0.0439135	0.000513674	9	18	3977	38816	over
