# Supplementary material for: Transcriptome analysis of thermogenic Arum concinnatum reveals the molecular components of floral scent production
Source: Sci Rep. 2015 Mar 4;5:8753. doi: 10.1038/srep08753 (PMC5390080; doi:10.1038/srep08753)
Supplement: Supplementary Information — Supplementary Table S3 [file srep08753-s3.xls]

## Sheet: Sheet1
Supplementary Table S3. 1266 transcripts that showed a strong correlation with the temperature trend.
ID	Homologs		Expression (FPKM)						PCC
	NCBI nr	TAIR10	Pre-D-day Male	Pre-D-day Female	Pre-D-day Appendix	D-day Male	D-day Female	D-day Appendix
Locus34124v1rpkm5.86	ref|XP_002519116.1| conserved hypothetical protein [Ricinus communis] gb|EEF43327.1| conserved hypothetical protein [Ricinus communis]	No hits found	1.03622	1.3092	1.47613	3.62146	0	6.2148	0.954207
Locus54842v1rpkm3.26	emb|CAN67730.1| hypothetical protein VITISV_044473 [Vitis vinifera]	No hits found	0	0	0	0	0	9.45242	0.954425
Locus22659v1rpkm9.49	gb|ESW12030.1| hypothetical protein PHAVU_008G078900g [Phaseolus vulgaris]	AT5G01960.1 | Symbols: | RING/U-box superfamily protein | chr5:370811-372775 FORWARD LENGTH=426	25.2178	7.8867	20.9114	41.813	26.6674	90.3666	0.973589
Locus47786v1rpkm3.88	ref|XP_003547385.1| PREDICTED: uncharacterized protein LOC100786058 [Glycine max]	AT5G35695.1 | Symbols: | CONTAINS InterPro DOMAIN/s: Putative harbinger transposase-derived nuclease (InterPro:IPR006912); BEST Arabidopsis thaliana protein match is: unknown protein (TAIR:AT5G41980.1); Has 30201 Blast hits to 17322 proteins in 780 species: Archae - 12; Bacteria - 1396; Metazoa - 17338; Fungi - 3422; Plants - 5037; Viruses - 0; Other Eukaryotes - 2996 (source: NCBI BLink). | chr5…	3.40147	5.28166	2.47646	4.99129	3.21436	17.4105	0.966312
Locus3393v1rpkm66.70	ref|XP_004973825.1| PREDICTED: uncharacterized protein LOC101760871 [Setaria italica]	AT5G35690.1 | Symbols: | CONTAINS InterPro DOMAIN/s: WLM (InterPro:IPR013536), PUB domain (InterPro:IPR018997), PUG domain (InterPro:IPR006567); BEST Arabidopsis thaliana protein match is: zinc ion binding (TAIR:AT1G55915.1); Has 30201 Blast hits to 17322 proteins in 780 species: Archae - 12; Bacteria - 1396; Metazoa - 17338; Fungi - 3422; Plants - 5037; Viruses - 0; Other Eukaryotes - 2996 (sour…	20.725	13.6454	25.1085	57.5318	52.0169	222.953	0.975281
Locus13170v1rpkm17.53	gb|ERN17281.1| hypothetical protein AMTR_s00044p00228460 [Amborella trichopoda]	AT2G45150.1 | Symbols: CDS4 | cytidinediphosphate diacylglycerol synthase 4 | chr2:18613402-18615347 FORWARD LENGTH=430	14.4047	9.34722	14.8446	28.9845	13.7907	57.3627	0.992319
Locus78529v1rpkm2.06	No hits found	AT1G55510.1 | Symbols: BCDH BETA1 | branched-chain alpha-keto acid decarboxylase E1 beta subunit | chr1:20723482-20725505 FORWARD LENGTH=352	2.78104	0	0	6.58933	0	18.0282	0.987579
Locus31779v1rpkm6.40	gb|EOY05655.1| RNA-directed DNA polymerase (Reverse transcriptase), Ribonuclease H, putative [Theobroma cacao]	No hits found	1.2067	1.18864	0	1.97106	0	9.30738	0.978034
Locus64822v1rpkm2.64	gb|ESR60034.1| hypothetical protein CICLE_v10017601mg [Citrus clementina]	AT3G29763.1 | Symbols: | General transcription factor 2-related zinc finger protein | chr3:11593924-11595441 REVERSE LENGTH=505	1.71833	1.7153	3.1799	3.75417	0.604663	8.58151	0.957592
Locus10688v1rpkm22.00	gb|AEV40982.1| amine oxidase flavin domain-containing protein [Oryza punctata]	AT3G59050.1 | Symbols: ATPAO3, PAO3 | polyamine oxidase 3 | chr3:21824932-21827173 REVERSE LENGTH=488	14.0178	0	4.01124	13.1295	9.51644	54.9652	0.956286
Locus2476v1rpkm88.16	gb|ESR46466.1| hypothetical protein CICLE_v10001189mg [Citrus clementina]	AT5G18910.1 | Symbols: | Protein kinase superfamily protein | chr5:6306994-6309396 REVERSE LENGTH=511	4.3234	2.68873	21.9637	89.205	12.2425	996.187	0.974973
Locus34889v2rpkm2.28	ref|XP_002266483.1| PREDICTED: deoxyribodipyrimidine photo-lyase-like [Vitis vinifera]	AT1G12370.2 | Symbols: PHR1, UVR2 | photolyase 1 | chr1:4206500-4208842 REVERSE LENGTH=496	0.781255	1.03017	0.816723	0.943243	0.89359	2.31948	0.956187
Locus40419v1rpkm4.75	No hits found	AT5G35690.1 | Symbols: | CONTAINS InterPro DOMAIN/s: WLM (InterPro:IPR013536), PUB domain (InterPro:IPR018997), PUG domain (InterPro:IPR006567); BEST Arabidopsis thaliana protein match is: zinc ion binding (TAIR:AT1G55915.1); Has 30201 Blast hits to 17322 proteins in 780 species: Archae - 12; Bacteria - 1396; Metazoa - 17338; Fungi - 3422; Plants - 5037; Viruses - 0; Other Eukaryotes - 2996 (sour…	1.04808	2.95878	0.187995	3.65371	1.5317	17.0247	0.977125
Locus4322v1rpkm53.65	ref|XP_002277679.1| PREDICTED: transcription initiation factor IIB [Vitis vinifera] emb|CBI17180.3| unnamed protein product [Vitis vinifera]	AT3G10330.1 | Symbols: | Cyclin-like family protein | chr3:3199907-3201642 FORWARD LENGTH=312	52.5183	12.826	38.126	159.164	44.8647	326.135	0.986421
Locus44224v1rpkm4.26	ref|XP_003544290.1| PREDICTED: uncharacterized protein LOC100815788 [Glycine max]	No hits found	0	0	0	0	0	21.3553	0.954425
Locus5548v1rpkm42.60	gb|EMJ12913.1| hypothetical protein PRUPE_ppa009342mg [Prunus persica]	AT4G20760.1 | Symbols: | NAD(P)-binding Rossmann-fold superfamily protein | chr4:11129043-11130541 FORWARD LENGTH=298	35.8903	14.8931	52.9746	70.45	48.6254	158.014	0.963714
Locus126990v1rpkm1.04	ref|XP_002331075.1| predicted protein [Populus trichocarpa]	AT3G24255.1 | Symbols: | RNA-directed DNA polymerase (reverse transcriptase)-related family protein | chr3:8789471-8793208 FORWARD LENGTH=746	0.89492	0	0.712897	2.76933	0.642821	4.55824	0.955527
Locus38298v1rpkm5.08	gb|AAD38284.1|AC007789_10 putative polyprotein [Oryza sativa Japonica Group]	No hits found	1.12688	0.359507	0	1.74075	0	5.33187	0.978993
Locus32229v1rpkm6.30	ref|XP_004492840.1| PREDICTED: isopentenyl-diphosphate Delta-isomerase I-like [Cicer arietinum]	AT5G16440.1 | Symbols: IPP1 | isopentenyl diphosphate isomerase 1 | chr5:5371765-5373575 FORWARD LENGTH=291	0.63614	0	0.638789	2.4325	0.649662	46.8572	0.965915
Locus162302v1rpkm0.32	ref|XP_002519301.1| receptor serine-threonine protein kinase, putative [Ricinus communis] gb|EEF43165.1| receptor serine-threonine protein kinase, putative [Ricinus communis]	No hits found	3.35706	0	0	7.6829	0	15.4034	0.964011
Locus72199v1rpkm2.30	ref|XP_004229925.1| PREDICTED: cytochrome P450 704C1-like [Solanum lycopersicum]	AT1G69500.1 | Symbols: CYP704B1 | cytochrome P450, family 704, subfamily B, polypeptide 1 | chr1:26123960-26125909 FORWARD LENGTH=524	0	0	0.943895	4.40477	4.86675	26.0161	0.967373
Locus25633v1rpkm8.25	gb|ABD63162.1| RNase H family protein [Asparagus officinalis]	No hits found	0	0	0	0	0	5.61894	0.954425
Locus9374v2rpkm0.00_PRE	gb|EEE81012.2| hypothetical protein POPTR_0002s23550g [Populus trichocarpa]	AT5G26570.1 | Symbols: PWD, OK1, ATGWD3 | catalytics;carbohydrate kinases;phosphoglucan, water dikinases | chr5:9261580-9267526 FORWARD LENGTH=1196	0	0	0	0	0	0.0404554	0.954425
Locus74144v1rpkm2.22	ref|XP_002331075.1| predicted protein [Populus trichocarpa]	AT5G18880.1 | Symbols: | RNA-directed DNA polymerase (reverse transcriptase)-related family protein | chr5:6300535-6301422 REVERSE LENGTH=295	2.02437	1.90548	2.1595	2.08853	1.07995	6.20193	0.951125
Locus174510v1rpkm0.00	No hits found	AT4G04880.1 | Symbols: | adenosine/AMP deaminase family protein | chr4:2465055-2467103 REVERSE LENGTH=355	0	0	0	14.4224	0	34.122	0.992597
Locus87835v1rpkm1.77	ref|XP_002270467.1| PREDICTED: uncharacterized protein LOC100244484 [Vitis vinifera]	No hits found	0.922718	2.59303	1.96483	5.03005	2.71174	13.4257	0.989738
Locus39708v3rpkm3.13	ref|XP_003635220.1| PREDICTED: uncharacterized protein LOC100242100 [Vitis vinifera]	AT2G22740.2 | Symbols: SUVH6 | SU(VAR)3-9 homolog 6 | chr2:9664256-9666628 REVERSE LENGTH=790	0.159431	0.218386	0.226475	0.524204	0.26037	0.855493	0.976874
Locus80876v1rpkm1.98	ref|XP_002273185.1| PREDICTED: UPF0496 protein 4 [Vitis vinifera]	No hits found	0.685192	0.765245	0.614838	1.11513	1.10274	20.1283	0.958982
Locus29784v1rpkm6.91	gb|EOY27730.1| Cytochrome b561/ferric reductase transmembrane protein family [Theobroma cacao]	AT4G18260.1 | Symbols: | Cytochrome b561/ferric reductase transmembrane protein family | chr4:10093524-10097337 REVERSE LENGTH=545	4.94297	5.29729	8.01207	9.81305	4.83501	19.0213	0.976851
Locus13781v1rpkm16.69	ref|XP_002309175.1| predicted protein [Populus trichocarpa] gb|EEE92698.1| alanine--glyoxylate aminotransferase family protein [Populus trichocarpa]	AT3G08860.1 | Symbols: PYD4 | PYRIMIDINE 4 | chr3:2696754-2699087 REVERSE LENGTH=481	0.51401	0.503262	0	4.2091	0	35.6137	0.981605
Locus7041v1rpkm33.77	ref|XP_002532578.1| trehalose-6-phosphate synthase, putative [Ricinus communis] gb|EEF29812.1| trehalose-6-phosphate synthase, putative [Ricinus communis]	AT5G51460.2 | Symbols: ATTPPA | Haloacid dehalogenase-like hydrolase (HAD) superfamily protein | chr5:20902266-20904292 FORWARD LENGTH=384	18.8896	0.814912	0.0381403	13.0697	9.66343	153.279	0.958842
Locus34624v1rpkm5.76	dbj|BAJ99656.1| predicted protein [Hordeum vulgare subsp. vulgare]	AT1G71750.1 | Symbols: HGPT | Hypoxanthine-guanine phosphoribosyltransferase | chr1:26987954-26989144 REVERSE LENGTH=188	1.68539	5.26347	0	3.86835	3.12709	45.4344	0.958506
Locus153195v1rpkm0.55	ref|XP_003604531.1| hypothetical protein MTR_4g014190 [Medicago truncatula] gb|AES86728.1| hypothetical protein MTR_4g014190 [Medicago truncatula]	No hits found	0	0	0	0	0	7.51164	0.954425
Locus175563v1rpkm0.00	ref|XP_003534067.1| PREDICTED: ABC transporter G family member 11-like [Glycine max]	AT1G17840.1 | Symbols: WBC11, ABCG11, DSO, COF1, ATWBC11 | white-brown complex homolog protein 11 | chr1:6142870-6145894 FORWARD LENGTH=703	0	0	0	0	0	16.1275	0.954425
Locus121018v1rpkm1.14	gb|AAD50001.1|AC007259_14 Hypothetical protein [Arabidopsis thaliana]	No hits found	0	0	1.14192	1.20404	0.357612	8.53915	0.971883
Locus113291v1rpkm1.28	gb|EMJ01509.1| hypothetical protein PRUPE_ppa001821mg [Prunus persica]	AT3G62590.1 | Symbols: | alpha/beta-Hydrolases superfamily protein | chr3:23147973-23150169 REVERSE LENGTH=649	0	0	0	0	0	14.6974	0.954425
Locus27758v1rpkm7.52	ref|XP_004295924.1| PREDICTED: probable S-acyltransferase At2g14255-like [Fragaria vesca subsp. vesca]	No hits found	6.71379	6.84845	12.623	25.7142	13.1232	60.5491	0.991101
Locus1642v1rpkm123.78	ref|XP_002306007.1| predicted protein [Populus trichocarpa] gb|ABK94218.1| unknown [Populus trichocarpa]	AT1G04290.1 | Symbols: | Thioesterase superfamily protein | chr1:1147721-1148352 REVERSE LENGTH=155	130.953	50.587	119.545	164.1	101.414	611.69	0.975302
Locus77398v2rpkm1.19	No hits found	AT5G67370.1 | Symbols: | Protein of unknown function (DUF1230) | chr5:26877667-26879465 REVERSE LENGTH=327	0	0	0	0	0	3.66837	0.954425
Locus129844v1rpkm0.99	ref|XP_004244583.1| PREDICTED: uncharacterized protein LOC101243731 [Solanum lycopersicum]	AT1G12420.1 | Symbols: ACR8 | ACT domain repeat 8 | chr1:4226673-4228917 REVERSE LENGTH=441	0	0	0	4.88638	3.53299	18.6193	0.97912
Locus28849v1rpkm7.18	emb|CAN76677.1| hypothetical protein VITISV_022012 [Vitis vinifera]	No hits found	2.67626	0	0.534676	6.57534	0	12.1023	0.958413
Locus25629v2rpkm0.70_PRE	emb|CAN80510.1| hypothetical protein VITISV_043589 [Vitis vinifera]	AT3G24040.1 | Symbols: | Core-2/I-branching beta-1,6-N-acetylglucosaminyltransferase family protein | chr3:8681118-8683211 REVERSE LENGTH=417	0	0	0	0	0	0.88833	0.954425
Locus24680v2rpkm6.43	ref|XP_002448812.1| hypothetical protein SORBIDRAFT_06g033690 [Sorghum bicolor] gb|EES13140.1| hypothetical protein SORBIDRAFT_06g033690 [Sorghum bicolor]	AT1G49170.1 | Symbols: | Protein of unknown function (DUF167) | chr1:18183561-18184434 REVERSE LENGTH=126	5.22127	4.07995	3.90936	11.1227	2.31225	23.4717	0.990859
Locus10738v1rpkm21.89	ref|XP_003607185.1| Ubiquitin carrier protein [Medicago truncatula] gb|AES89382.1| Ubiquitin carrier protein [Medicago truncatula]	AT5G53300.4 | Symbols: UBC10 | ubiquitin-conjugating enzyme 10 | chr5:21632802-21633989 REVERSE LENGTH=148	3.31314	2.02623	2.09601	6.30016	4.29259	14.4102	0.983849
Locus11336v1rpkm20.65	gb|ERN06665.1| hypothetical protein AMTR_s00058p00193370 [Amborella trichopoda]	AT1G10600.1 | Symbols: AMSH2 | associated molecule with the SH3 domain of STAM 2 | chr1:3503765-3505190 FORWARD LENGTH=223	1.9957	4.18037	9.37032	15.8307	9.24386	33.3813	0.966295
Locus16175v1rpkm14.00	gb|ERN09607.1| hypothetical protein AMTR_s00029p00178860 [Amborella trichopoda]	AT3G04160.1 | Symbols: | unknown protein; Has 1711 Blast hits to 1353 proteins in 195 species: Archae - 0; Bacteria - 64; Metazoa - 693; Fungi - 201; Plants - 207; Viruses - 0; Other Eukaryotes - 546 (source: NCBI BLink). | chr3:1091647-1094296 REVERSE LENGTH=712	11.2543	9.22465	9.6155	12.03	10.696	34.8591	0.971226
Locus29020v1rpkm7.12	ref|XP_003566765.1| PREDICTED: uncharacterized protein LOC100821699 [Brachypodium distachyon]	No hits found	0.945268	1.54345	1.9871	4.76529	1.65995	7.87373	0.971409
Locus101487v1rpkm1.48	No hits found	AT1G62710.1 | Symbols: BETA-VPE, BETAVPE | beta vacuolar processing enzyme | chr1:23224070-23226857 REVERSE LENGTH=486	2.56869	0.316919	1.80403	6.03269	0	10.9399	0.956185
Locus113269v1rpkm1.28	ref|XP_003605652.1| GDSL esterase/lipase [Medicago truncatula] gb|AES87849.1| GDSL esterase/lipase [Medicago truncatula]	AT5G18880.1 | Symbols: | RNA-directed DNA polymerase (reverse transcriptase)-related family protein | chr5:6300535-6301422 REVERSE LENGTH=295	2.31173	1.13195	2.54504	4.57509	0	14.0428	0.982488
Locus288v1rpkm517.49	gb|ABJ91228.1| CBL-interacting protein kinase 22 [Populus trichocarpa] gb|ABK95707.1| unknown [Populus trichocarpa] gb|EEF04820.2| calcineurin B-like-interacting protein kinase [Populus trichocarpa]	AT5G45820.1 | Symbols: CIPK20, SnRK3.6, PKS18 | CBL-interacting protein kinase 20 | chr5:18587081-18588400 REVERSE LENGTH=439	370.013	117.325	905.824	696.448	345.981	3837.79	0.957532
Locus82344v1rpkm1.93	gb|EEE65686.1| hypothetical protein OsJ_21305 [Oryza sativa Japonica Group]	No hits found	0.217185	1.31332	0.706303	1.72978	0.106944	4.4624	0.964515
Locus53097v1rpkm3.39	gb|EEC80586.1| hypothetical protein OsI_22922 [Oryza sativa Indica Group]	No hits found	1.32379	2.71558	1.85659	3.2179	1.88473	7.05616	0.975846
Locus84307v1rpkm1.87	gb|ESR34889.1| hypothetical protein CICLE_v10004183mg [Citrus clementina]	AT3G47460.1 | Symbols: ATSMC2 | Structural maintenance of chromosomes (SMC) family protein | chr3:17486765-17493178 FORWARD LENGTH=1171	0.246028	0.394898	0.368715	1.40985	0.781199	2.38898	0.958585
Locus28846v1rpkm7.18	No hits found	AT5G47040.1 | Symbols: LON2 | lon protease 2 | chr5:19093356-19098678 REVERSE LENGTH=888	0.152608	0.524327	0.0863334	0.0965635	0.800127	56.2903	0.952814
Locus17245v1rpkm13.01	ref|XP_002313338.1| predicted protein [Populus trichocarpa] gb|EEE87293.1| armadillo/beta-catenin repeat family protein [Populus trichocarpa]	AT1G51350.1 | Symbols: | ARM repeat superfamily protein | chr1:19035851-19038738 FORWARD LENGTH=666	12.9542	7.58271	6.29881	18.8706	10.2635	32.1722	0.964697
Locus150458v1rpkm0.61	ref|XP_004135792.1| PREDICTED: putative disease resistance protein RGA4-like [Cucumis sativus]	No hits found	0	0	0	0	0	3.67194	0.954425
Locus119363v1rpkm1.17	gb|EOX94251.1| Myosin 2 isoform 3, partial [Theobroma cacao]	AT4G28710.1 | Symbols: XIH, ATXIH | Myosin family protein with Dil domain | chr4:14172280-14181771 FORWARD LENGTH=1516	0.698644	3.20937	0	2.60253	1.02336	10.9689	0.951554
Locus112885v1rpkm1.28	gb|ADN33807.1| ty1-copia retrotransposon protein [Cucumis melo subsp. melo]	No hits found	1.06469	0.342015	1.58698	1.59891	0	8.93406	0.966615
Locus25273v1rpkm8.39	ref|XP_002281744.1| PREDICTED: uncharacterized protein LOC100261085 [Vitis vinifera]	AT5G62910.1 | Symbols: | RING/U-box superfamily protein | chr5:25250830-25252015 FORWARD LENGTH=327	5.66431	5.99354	4.49197	5.53457	5.14824	46.1692	0.955475
Locus86142v1rpkm1.82	emb|CAN80114.1| hypothetical protein VITISV_004221 [Vitis vinifera]	No hits found	0	0	0	2.49798	0	5.98987	0.993247
Locus88126v1rpkm1.77	ref|XP_003631741.1| PREDICTED: uncharacterized protein LOC100260551 [Vitis vinifera]	No hits found	4.27639	1.61246	1.81504	6.74565	0	16.4519	0.973375
Locus36192v3rpkm0.99	emb|CAB10519.1| hypothetical protein [Arabidopsis thaliana] emb|CAB78741.1| hypothetical protein [Arabidopsis thaliana]	AT4G17380.1 | Symbols: MSH4, ATMSH4 | MUTS-like protein 4 | chr4:9708742-9714068 FORWARD LENGTH=792	0.112215	0	0	0.649872	0	1.39098	0.985227
Locus17842v1rpkm12.52	gb|AAS89341.1| 1-deoxy-D-xylulose-5-phosphate synthase [Ginkgo biloba]	AT4G15560.1 | Symbols: CLA1, DEF, CLA, DXS, DXPS2 | Deoxyxylulose-5-phosphate synthase | chr4:8884218-8887254 FORWARD LENGTH=717	1.00648	1.69965	0	5.69642	1.40094	80.8196	0.969956
Locus9967v1rpkm23.69	gb|AGN30962.1| chromoplast-specific carotenoid-associated protein [Narcissus tazetta var. chinensis]	AT4G04020.1 | Symbols: FIB | fibrillin | chr4:1932161-1933546 FORWARD LENGTH=318	4.69724	2.81421	16.689	20.9824	8.79647	136.845	0.975044
Locus15486v2rpkm0.89_PRE	ref|NP_001044708.1| Os01g0832900 [Oryza sativa Japonica Group] dbj|BAD73772.1| putative dual-specificity tyrosine-(Y)-phosphorylation regulated kinase TbPK4 [Oryza sativa Japonica Group] dbj|BAF06622.1| Os01g0832900 [Oryza sativa Japonica Group] gb|EEC71745.1| hypothetical protein OsI_04313 [Oryza sativa Indica Group]	No hits found	0.380594	0	0.565383	1.26259	0	2.45615	0.960261
Locus7832v1rpkm30.37	ref|XP_002304849.1| predicted protein [Populus trichocarpa] gb|EEE79828.1| hypothetical protein POPTR_0003s20830g [Populus trichocarpa]	AT1G55510.1 | Symbols: BCDH BETA1 | branched-chain alpha-keto acid decarboxylase E1 beta subunit | chr1:20723482-20725505 FORWARD LENGTH=352	6.67497	2.62866	27.3173	36.7755	4.92842	147.01	0.981352
Locus17848v1rpkm12.52	emb|CBI32359.3| unnamed protein product [Vitis vinifera]	AT1G03250.1 | Symbols: | unknown protein; Has 89 Blast hits to 89 proteins in 31 species: Archae - 0; Bacteria - 0; Metazoa - 31; Fungi - 0; Plants - 48; Viruses - 0; Other Eukaryotes - 10 (source: NCBI BLink). | chr1:793576-795159 REVERSE LENGTH=245	8.91411	8.05166	9.38193	13.3857	8.42696	21.3355	0.993679
Locus157429v1rpkm0.45	emb|CAA73042.1| polyprotein [Ananas comosus]	No hits found	0	0	0	0	0	11.6285	0.954425
Locus72436v1rpkm2.29	gb|ACL53645.1| unknown [Zea mays]	AT2G47510.1 | Symbols: FUM1 | fumarase 1 | chr2:19498614-19502020 FORWARD LENGTH=492	3.25848	0	0	7.9974	0.784611	19.4394	0.984423
Locus148610v1rpkm0.64	gb|EMJ09180.1| hypothetical protein PRUPE_ppa015715mg, partial [Prunus persica]	No hits found	0	0	0	0	0	11.8966	0.954425
Locus47071v2rpkm3.11	gb|EMJ03746.1| hypothetical protein PRUPE_ppa011158mg [Prunus persica]	AT2G28230.1 | Symbols: | TATA-binding related factor (TRF) of subunit 20 of Mediator complex | chr2:12037855-12039009 REVERSE LENGTH=219	0	0	0	0.312409	0	1.32104	0.997921
Locus78881v1rpkm2.05	gb|ESW22760.1| hypothetical protein PHAVU_005G179000g [Phaseolus vulgaris]	AT1G48900.1 | Symbols: | Signal recognition particle, SRP54 subunit protein | chr1:18084972-18087743 REVERSE LENGTH=495	2.99492	1.43135	1.75211	3.74635	1.10235	7.54393	0.963043
Locus56225v1rpkm3.16	gb|EMJ14193.1| hypothetical protein PRUPE_ppa022760mg, partial [Prunus persica]	No hits found	1.49367	1.26226	2.16653	3.55891	2.38757	5.97882	0.964982
Locus50444v1rpkm3.62	gb|ERP64317.1| hypothetical protein POPTR_0002s13380g [Populus trichocarpa]	AT1G19270.1 | Symbols: DA1 | DA1 | chr1:6663327-6665845 FORWARD LENGTH=532	0	0	0	5.78561	0	16.9392	0.999128
Locus107900v1rpkm1.37	emb|CBI32173.3| unnamed protein product [Vitis vinifera]	AT2G44430.1 | Symbols: | DNA-binding bromodomain-containing protein | chr2:18333603-18336165 FORWARD LENGTH=646	0.576613	0.328726	1.82534	2.54204	1.47066	6.76286	0.971407
Locus167992v1rpkm0.00	gb|AEZ55686.1| putative 1-deoxy-D-xylulose 5-phosphate synthase of [Salvia miltiorrhiza]	No hits found	0	0	0	0	0	14.2616	0.954425
Locus11013v1rpkm21.36	ref|XP_002307524.1| predicted protein [Populus trichocarpa] gb|ABK94285.1| unknown [Populus trichocarpa]	AT1G71750.1 | Symbols: HGPT | Hypoxanthine-guanine phosphoribosyltransferase | chr1:26987954-26989144 REVERSE LENGTH=188	10.0892	11.2238	8.34966	32.7457	6.49117	67.5021	0.992259
Locus36805v1rpkm5.34	ref|XP_004296626.1| PREDICTED: uncharacterized protein LOC101313598 [Fragaria vesca subsp. vesca]	AT5G58110.1 | Symbols: | chaperone binding;ATPase activators | chr5:23515275-23516479 FORWARD LENGTH=196	1.68884	0	0.561742	3.24227	0.494546	11.9624	0.989824
Locus170805v1rpkm0.00	ref|XP_004142227.1| PREDICTED: uncharacterized protein LOC101212475 [Cucumis sativus]	No hits found	0	0	0	0	0	1.78902	0.954425
Locus11991v1rpkm19.45	gb|ABK92976.1| unknown [Populus trichocarpa] gb|ERP52392.1| hypothetical protein POPTR_0015s12470g [Populus trichocarpa] gb|ERP52393.1| hypothetical protein POPTR_0015s12470g [Populus trichocarpa]	AT5G45130.1 | Symbols: ATRAB5A, ATRABF2A, RABF2A, RAB5A, RHA1, ATRAB-F2A, RAB-F2A | RAB homolog 1 | chr5:18244495-18246060 FORWARD LENGTH=200	18.3627	25.2769	2.73306	16.6062	13.3416	327.9	0.9544
Locus5254v1rpkm44.97	ref|NP_001172988.1| Os02g0517531 [Oryza sativa Japonica Group] sp|Q64M78|OML4_ORYSJ RecName: Full=Protein MEI2-like 4; Short=OML4; AltName: Full=MEI2-like protein 4 dbj|BAD46727.1| putative AML1 [Oryza sativa Japonica Group] dbj|BAE79766.1| MEI2-like RNA binding protein [Oryza sativa Japonica Group] dbj|BAH00394.1| unnamed protein product [Oryza sativa Japonica Group] gb|EEC73273.1| hypothetical …	AT5G61960.1 | Symbols: AML1, ML1 | MEI2-like protein 1 | chr5:24879001-24883483 REVERSE LENGTH=915	21.9952	5.68844	3.33643	88.5624	22.7554	139.932	0.950668
Locus118990v2rpkm1.07	emb|CAN66637.1| hypothetical protein VITISV_011340 [Vitis vinifera]	AT4G00980.1 | Symbols: | zinc knuckle (CCHC-type) family protein | chr4:422732-424580 REVERSE LENGTH=488	0	0	0	0	0	3.14309	0.954425
Locus20175v2rpkm0.26_PRE	ref|NP_001060780.1| Os08g0104700 [Oryza sativa Japonica Group] dbj|BAD08926.1| phosphatidylinositol 3,5-kinase-like [Oryza sativa Japonica Group] dbj|BAF22694.1| Os08g0104700 [Oryza sativa Japonica Group] gb|EEE67901.1| hypothetical protein OsJ_25744 [Oryza sativa Japonica Group]	AT1G34260.1 | Symbols: FAB1D | FORMS APLOID AND BINUCLEATE CELLS 1A | chr1:12485967-12491799 FORWARD LENGTH=1456	0	0	0	0	0	0.0329273	0.954425
Locus4220v1rpkm54.71	ref|XP_002276066.1| PREDICTED: transmembrane protein 53 [Vitis vinifera]	AT3G19970.1 | Symbols: | alpha/beta-Hydrolases superfamily protein | chr3:6959644-6961367 FORWARD LENGTH=434	9.61455	3.28456	45.6238	30.1913	10.6392	192.045	0.952805
Locus124798v1rpkm1.08	emb|CAN68838.1| hypothetical protein VITISV_030956 [Vitis vinifera]	No hits found	0.158324	0.497319	0	0.89058	0	9.21083	0.973974
Locus2076v1rpkm102.44	ref|XP_003517375.1| PREDICTED: uncharacterized protein LOC100789970 [Glycine max]	No hits found	56.7796	61.1564	98.6249	212.846	96.9968	561.027	0.995739
Locus8116v1rpkm29.26	ref|XP_002528536.1| conserved hypothetical protein [Ricinus communis] gb|EEF33848.1| conserved hypothetical protein [Ricinus communis]	AT3G51500.1 | Symbols: | unknown protein; FUNCTIONS IN: molecular_function unknown; INVOLVED IN: biological_process unknown; LOCATED IN: chloroplast; EXPRESSED IN: 22 plant structures; EXPRESSED DURING: 13 growth stages; Has 23 Blast hits to 23 proteins in 10 species: Archae - 0; Bacteria - 0; Metazoa - 0; Fungi - 0; Plants - 23; Viruses - 0; Other Eukaryotes - 0 (source: NCBI BLink). | chr3:1910…	38.1048	35.5088	27.5061	48.7821	39.6714	86.9857	0.979526
Locus41289v1rpkm4.64	tpg|DAA61471.1| TPA: hypothetical protein ZEAMMB73_563637 [Zea mays]	AT5G65980.1 | Symbols: | Auxin efflux carrier family protein | chr5:26392444-26394232 FORWARD LENGTH=395	0	0.0804327	0	0.691791	1.23093	22.8835	0.957798
Locus42243v2rpkm1.42	ref|NP_001052199.1| Os04g0189400 [Oryza sativa Japonica Group] dbj|BAF14113.1| Os04g0189400 [Oryza sativa Japonica Group] dbj|BAG92412.1| unnamed protein product [Oryza sativa Japonica Group]	AT2G02130.1 | Symbols: PDF2.3, LCR68 | low-molecular-weight cysteine-rich 68 | chr2:540071-540407 FORWARD LENGTH=77	0	0	0	0	0	12.9633	0.954425
Locus27207v1rpkm7.69	gb|EEE99615.2| hypothetical protein POPTR_0014s18620g [Populus trichocarpa]	AT1G04140.1 | Symbols: | Transducin family protein / WD-40 repeat family protein | chr1:1075984-1080321 REVERSE LENGTH=790	3.70133	3.06083	1.81895	4.67192	1.81761	9.89095	0.970342
Locus34815v1rpkm5.72	gb|EOY29030.1| Root phototropism protein, putative isoform 2 [Theobroma cacao]	AT5G47800.1 | Symbols: | Phototropic-responsive NPH3 family protein | chr5:19354171-19356126 FORWARD LENGTH=559	2.97327	3.24988	3.66499	5.64284	4.25003	12.3518	0.990761
Locus7565v1rpkm31.49	ref|XP_004506193.1| PREDICTED: uncharacterized protein LOC101494924 [Cicer arietinum]	No hits found	0.459869	0	0.496419	1.05226	0	2.13173	0.956156
Locus33206v1rpkm6.06	ref|XP_002284938.1| PREDICTED: protein SSH4-like [Vitis vinifera]	AT4G06536.1 | Symbols: | SPla/RYanodine receptor (SPRY) domain-containing protein | chr4:3360746-3361255 FORWARD LENGTH=169	2.57594	2.62449	4.88827	6.01653	2.70028	27.343	0.978695
Locus14557v2rpkm7.90	gb|ERM95681.1| hypothetical protein AMTR_s00023p00210090 [Amborella trichopoda]	AT5G02800.1 | Symbols: | Protein kinase superfamily protein | chr5:635545-637374 REVERSE LENGTH=378	4.18526	3.65588	3.56385	5.01541	2.60671	8.51665	0.969569
Locus180857v1rpkm0.00	gb|ERN04484.1| hypothetical protein AMTR_s00081p00029310 [Amborella trichopoda]	AT3G28480.1 | Symbols: | Oxoglutarate/iron-dependent oxygenase | chr3:10676266-10678262 REVERSE LENGTH=316	0	0	0	0	0	11.5304	0.954425
Locus112497v1rpkm1.29	emb|CAN81959.1| hypothetical protein VITISV_037466 [Vitis vinifera]	No hits found	2.84584	1.57739	1.98722	3.14947	1.65095	5.95708	0.961723
Locus73757v1rpkm2.23	gb|ERN12585.1| hypothetical protein AMTR_s00025p00218070 [Amborella trichopoda]	No hits found	1.59815	0.440443	2.23701	3.35139	1.55745	9.3746	0.981881
Locus10262v1rpkm22.93	ref|XP_004302260.1| PREDICTED: uncharacterized protein LOC101295635 [Fragaria vesca subsp. vesca]	AT3G05670.1 | Symbols: | RING/U-box protein | chr3:1653888-1657022 FORWARD LENGTH=883	12.8768	7.33672	11.198	23.9571	18.411	63.1127	0.982208
Locus60588v4rpkm0.60	ref|XP_004966083.1| PREDICTED: ABC transporter C family member 8-like isoform X1 [Setaria italica]	AT3G21250.1 | Symbols: ATMRP6, MRP6, ABCC8 | multidrug resistance-associated protein 6 | chr3:7457668-7463261 REVERSE LENGTH=1453	0.128203	0	0	0.267927	0	0.747321	0.985079
Locus44925v1rpkm4.18	ref|XP_002274607.1| PREDICTED: N(2),N(2)-dimethylguanosine tRNA methyltransferase Trm1 [Vitis vinifera] emb|CAN75521.1| hypothetical protein VITISV_043594 [Vitis vinifera]	AT3G56330.1 | Symbols: | N2,N2-dimethylguanosine tRNA methyltransferase | chr3:20890250-20891933 FORWARD LENGTH=433	1.52961	1.00411	0.890825	3.2436	0.844747	8.18842	0.996368
Locus46326v2rpkm3.60	gb|ERM98239.1| hypothetical protein AMTR_s00095p00162190 [Amborella trichopoda]	AT2G06025.1 | Symbols: | Acyl-CoA N-acyltransferases (NAT) superfamily protein | chr2:2350231-2351898 FORWARD LENGTH=288	0.243931	0.852946	1.18766	2.77462	1.68616	14.7725	0.981422
Locus70235v1rpkm2.38	ref|XP_002331075.1| predicted protein [Populus trichocarpa]	AT3G24255.1 | Symbols: | RNA-directed DNA polymerase (reverse transcriptase)-related family protein | chr3:8789471-8793208 FORWARD LENGTH=746	1.76973	0.918793	0.846893	2.53077	0	7.77459	0.978124
Locus80416v1rpkm2.00	ref|XP_004241800.1| PREDICTED: transcription initiation factor TFIID subunit 5-like [Solanum lycopersicum]	AT5G25150.1 | Symbols: TAF5 | TBP-associated factor 5 | chr5:8677117-8682058 FORWARD LENGTH=669	2.38743	1.96152	1.27417	2.79857	2.20736	5.3971	0.962816
Locus1124v1rpkm170.63	ref|XP_002887536.1| hypothetical protein ARALYDRAFT_895300 [Arabidopsis lyrata subsp. lyrata] gb|EFH63795.1| hypothetical protein ARALYDRAFT_895300 [Arabidopsis lyrata subsp. lyrata]	AT1G74320.1 | Symbols: | Protein kinase superfamily protein | chr1:27941192-27942903 FORWARD LENGTH=350	139.914	69.8657	183.913	215.586	157.473	941.084	0.972113
Locus39890v1rpkm4.83	gb|ESW19359.1| hypothetical protein PHAVU_006G118100g [Phaseolus vulgaris]	AT3G06650.1 | Symbols: ACLB-1 | ATP-citrate lyase B-1 | chr3:2079247-2082633 REVERSE LENGTH=608	0	0.597259	0.750862	1.4767	0	4.6844	0.984266
Locus50802v1rpkm3.59	ref|XP_004955243.1| PREDICTED: protein TONSOKU-like [Setaria italica]	AT3G18730.1 | Symbols: TSK, MGO3, BRU1 | tetratricopeptide repeat (TPR)-containing protein | chr3:6446062-6453045 REVERSE LENGTH=1311	2.95771	0.607665	2.30865	7.29047	1.79463	11.5479	0.952621
Locus12379v1rpkm18.75	gb|ERN04321.1| hypothetical protein AMTR_s00077p00191360 [Amborella trichopoda]	AT1G57610.1 | Symbols: | Protein of unknown function (DUF607) | chr1:21337449-21338412 REVERSE LENGTH=293	6.4513	3.7678	11.7394	17.106	6.27597	73.2831	0.983923
Locus3907v1rpkm58.55	gb|EOY33734.1| Undecaprenyl pyrophosphate synthetase family protein [Theobroma cacao]	AT5G58770.1 | Symbols: | Undecaprenyl pyrophosphate synthetase family protein | chr5:23734396-23735495 FORWARD LENGTH=310	2.74419	1.93341	23.9145	13.1453	4.42549	242.863	0.956879
Locus3758v1rpkm60.94	gb|ERN02275.1| hypothetical protein AMTR_s00084p00028620 [Amborella trichopoda]	AT1G64720.1 | Symbols: CP5 | Polyketide cyclase/dehydrase and lipid transport superfamily protein | chr1:24046887-24048537 REVERSE LENGTH=385	22.8296	5.51695	14.4317	43.3835	16.63	187.843	0.987394
Locus64435v1rpkm2.66	emb|CAN81570.1| hypothetical protein VITISV_025800 [Vitis vinifera]	No hits found	1.18739	0	1.3022	8.38922	0	14.8818	0.968039
Locus13706v1rpkm16.79	ref|XP_004979852.1| PREDICTED: nicotianamine aminotransferase A-like isoform X1 [Setaria italica]	AT5G36160.1 | Symbols: | Tyrosine transaminase family protein | chr5:14233261-14235129 REVERSE LENGTH=420	15.3574	8.2456	14.3356	68.5763	28.9398	118.269	0.966894
Locus11116v3rpkm1.58_PRE	gb|AFW76770.1| hypothetical protein ZEAMMB73_930395 [Zea mays]	AT4G08550.1 | Symbols: | electron carriers;protein disulfide oxidoreductases | chr4:5444345-5446825 FORWARD LENGTH=637	0.528203	0.129833	0.31783	0.625527	0.526581	4.13039	0.967417
Locus3173v1rpkm70.57	gb|ERM98578.1| hypothetical protein AMTR_s00109p00039990 [Amborella trichopoda]	AT1G52280.1 | Symbols: AtRABG3d, RABG3d | RAB GTPase homolog G3D | chr1:19468150-19469449 REVERSE LENGTH=206	58.0387	44.4367	59.3735	88.9215	73.5972	175.345	0.980108
Locus3688v1rpkm61.81	ref|XP_002306754.1| predicted protein [Populus trichocarpa]	AT5G17230.2 | Symbols: PSY | PHYTOENE SYNTHASE | chr5:5659839-5662087 REVERSE LENGTH=422	44.0959	25.3505	158.123	455.42	119.005	972.256	0.984586
Locus54372v1rpkm3.29	ref|XP_002330057.1| predicted protein [Populus trichocarpa] gb|ABK95482.1| unknown [Populus trichocarpa] gb|ERP60093.1| pyrrolidone-carboxylate peptidase family protein [Populus trichocarpa] gb|ERP60094.1| hypothetical protein POPTR_0005s00740g [Populus trichocarpa]	AT1G56700.1 | Symbols: | Peptidase C15, pyroglutamyl peptidase I-like | chr1:21256743-21257640 FORWARD LENGTH=219	2.21146	2.43644	3.01913	3.01163	2.20178	9.82372	0.968911
Locus18392v1rpkm12.07	ref|XP_002277052.1| PREDICTED: uncharacterized protein C22orf13 homolog [Vitis vinifera] emb|CBI31583.3| unnamed protein product [Vitis vinifera]	AT5G05930.1 | Symbols: ATGC1, GC1 | guanylyl cyclase 1 | chr5:1780270-1782659 REVERSE LENGTH=274	5.28072	4.56239	7.01771	14.0858	7.61275	32.7728	0.994674
Locus81153v1rpkm1.97	emb|CAN65144.1| hypothetical protein VITISV_026080 [Vitis vinifera]	No hits found	0.119808	0.92575	0.467592	0.888349	0.817433	5.23578	0.960989
Locus8977v1rpkm26.32	gb|AEN94900.1| beta-glucosidase [Malus domestica]	AT2G44450.1 | Symbols: BGLU15 | beta glucosidase 15 | chr2:18340966-18343744 FORWARD LENGTH=506	0	0	0	6.10802	0	20.2865	0.999999
Locus154250v1rpkm0.52	ref|XP_003574107.1| PREDICTED: uncharacterized protein LOC100829117 [Brachypodium distachyon]	No hits found	0	0	0	1.70246	0	11.3958	0.98827
Locus60096v1rpkm2.91	ref|XP_001595057.1| hypothetical protein SS1G_03145 [Sclerotinia sclerotiorum 1980] gb|EDO00672.1| hypothetical protein SS1G_03145 [Sclerotinia sclerotiorum 1980 UF-70]	No hits found	8.33826	4.40368	3.18304	10.5684	5.91576	21.8611	0.967639
Locus894v1rpkm205.80	ref|XP_002264892.1| PREDICTED: probable polyamine oxidase 4 [Vitis vinifera] emb|CBI28628.3| unnamed protein product [Vitis vinifera]	AT1G65840.1 | Symbols: ATPAO4, PAO4 | polyamine oxidase 4 | chr1:24490173-24492728 FORWARD LENGTH=497	172.214	48.9329	256.582	327.298	272.226	879.414	0.95662
Locus141422v1rpkm0.79	ref|XP_006302678.1| hypothetical protein CARUB_v10020786mg [Capsella rubella] gb|EOA35576.1| hypothetical protein CARUB_v10020786mg [Capsella rubella]	AT1G75760.1 | Symbols: | ER lumen protein retaining receptor family protein | chr1:28446940-28448421 REVERSE LENGTH=272	0.690186	1.01279	0	4.01433	0	11.1423	0.995263
Locus62627v1rpkm2.76	ref|XP_003562599.1| PREDICTED: chaperone protein DnaJ-like [Brachypodium distachyon]	AT3G62190.1 | Symbols: | Chaperone DnaJ-domain superfamily protein | chr3:23021146-23022614 FORWARD LENGTH=138	0	1.09931	0	6.89643	3.71233	21.0704	0.985758
Locus30025v1rpkm6.85	ref|XP_006356530.1| PREDICTED: trans-resveratrol di-O-methyltransferase-like [Solanum tuberosum]	No hits found	0	0	0	43.2528	5.87073	157.679	0.9988
Locus68742v1rpkm2.44	gb|EMS59319.1| V-type proton ATPase subunit B 2 [Triticum urartu]	No hits found	0.451441	0.921338	0	0.598328	0	16.8352	0.957617
Locus21281v1rpkm10.23	gb|AFK46095.1| unknown [Medicago truncatula]	AT5G66680.1 | Symbols: DGL1 | dolichyl-diphosphooligosaccharide-protein glycosyltransferase 48kDa subunit family protein | chr5:26617840-26620581 REVERSE LENGTH=437	14.6814	4.91465	13.7608	18.2145	8.90409	70.3542	0.974283
Locus21716v1rpkm9.98	No hits found	AT5G17230.2 | Symbols: PSY | PHYTOENE SYNTHASE | chr5:5659839-5662087 REVERSE LENGTH=422	2.2308	2.30639	5.10011	8.87934	2.62793	27.8252	0.992162
Locus169944v1rpkm0.00	No hits found	AT1G01770.1 | Symbols: | unknown protein; CONTAINS InterPro DOMAIN/s: Protein of unknown function DUF1446 (InterPro:IPR010839); Has 1597 Blast hits to 1509 proteins in 306 species: Archae - 4; Bacteria - 843; Metazoa - 22; Fungi - 131; Plants - 31; Viruses - 0; Other Eukaryotes - 566 (source: NCBI BLink). | chr1:278759-282490 FORWARD LENGTH=632	0	0	0	1.92418	3.21041	22.2378	0.958781
Locus117143v1rpkm1.21	ref|XP_003535245.1| PREDICTED: flavin-containing monooxygenase YUCCA3-like [Glycine max]	AT5G43890.1 | Symbols: YUC5, SUPER1 | Flavin-binding monooxygenase family protein | chr5:17648857-17650131 REVERSE LENGTH=424	0	0	0.474709	3.65862	0	10.333	0.997918
Locus5331v1rpkm44.36	ref|XP_004294862.1| PREDICTED: transmembrane protein 56-like [Fragaria vesca subsp. vesca]	AT4G10360.1 | Symbols: | TRAM, LAG1 and CLN8 (TLC) lipid-sensing domain containing protein | chr4:6420679-6422108 FORWARD LENGTH=266	2.6462	4.28573	5.2019	11.2079	4.80242	217.904	0.963485
Locus119954v1rpkm1.16	emb|CAN76317.1| hypothetical protein VITISV_012360 [Vitis vinifera]	No hits found	0	1.20779	0	2.17853	0	5.75658	0.977278
Locus59788v1rpkm2.92	gb|ERP57155.1| hypothetical protein POPTR_0009s16310g [Populus trichocarpa]	AT5G22250.1 | Symbols: | Polynucleotidyl transferase, ribonuclease H-like superfamily protein | chr5:7365605-7366441 REVERSE LENGTH=278	2.46856	2.06735	0.966765	2.95002	2.48252	15.648	0.967952
Locus3700v1rpkm61.65	ref|XP_003536675.1| PREDICTED: chaperone protein dnaJ 15-like [Glycine max]	AT1G68370.1 | Symbols: ARG1 | Chaperone DnaJ-domain superfamily protein | chr1:25632046-25634527 REVERSE LENGTH=410	56.8106	25.509	48.3565	96.463	74.0172	191.379	0.963605
Locus67227v3rpkm1.55	ref|XP_004253129.1| PREDICTED: 4-coumarate--CoA ligase-like 5-like [Solanum lycopersicum]	AT1G20510.1 | Symbols: OPCL1 | OPC-8:0 CoA ligase1 | chr1:7103645-7105856 REVERSE LENGTH=546	1.23708	1.8398	0.468165	2.82489	1.33716	5.49526	0.966772
Locus9010v1rpkm26.23	gb|EOY18075.1| HAT and BED zinc finger domain-containing protein, putative [Theobroma cacao]	AT3G22220.1 | Symbols: | hAT transposon superfamily | chr3:7839808-7842358 REVERSE LENGTH=761	23.146	18.971	9.28974	43.373	26.8356	73.5503	0.957613
Locus27056v1rpkm7.74	gb|ERN07102.1| hypothetical protein AMTR_s00019p00093710 [Amborella trichopoda]	AT5G35200.1 | Symbols: | ENTH/ANTH/VHS superfamily protein | chr5:13462463-13465581 REVERSE LENGTH=544	3.72229	5.03045	3.37386	6.80537	4.37972	19.3004	0.987808
Locus154848v1rpkm0.50	ref|XP_002331746.1| predicted protein [Populus trichocarpa]	AT1G43760.1 | Symbols: | DNAse I-like superfamily protein | chr1:16528880-16531065 REVERSE LENGTH=626	0	0	0	3.44304	0	8.23701	0.993138
Locus10947v2rpkm3.64	gb|ERN11422.1| hypothetical protein AMTR_s00022p00039680 [Amborella trichopoda]	AT4G17900.1 | Symbols: | PLATZ transcription factor family protein | chr4:9946046-9947697 FORWARD LENGTH=227	0	0	0.19586	1.98059	0	3.4186	0.964474
Locus133767v1rpkm0.92	gb|ERN20008.1| hypothetical protein AMTR_s00071p00160560 [Amborella trichopoda]	No hits found	0	0	0	0	0	26.9731	0.954425
Locus172600v1rpkm0.00	gb|EMJ11521.1| hypothetical protein PRUPE_ppa002143mg [Prunus persica]	AT5G45380.1 | Symbols: ATDUR3, DUR3 | solute:sodium symporters;urea transmembrane transporters | chr5:18391337-18395696 FORWARD LENGTH=704	0	0	0	0	0	26.9778	0.954425
Locus73794v1rpkm2.23	ref|XP_003621690.1| Cytochrome c biogenesis protein ccsA [Medicago truncatula] gb|AES77908.1| Cytochrome c biogenesis protein ccsA [Medicago truncatula]	AT2G02520.1 | Symbols: | RNA-directed DNA polymerase (reverse transcriptase)-related family protein | chr2:676771-678145 REVERSE LENGTH=211	0	0.252752	0	4.32454	0.691536	11.2733	0.995934
Locus45229v1rpkm4.14	gb|ABD63162.1| RNase H family protein [Asparagus officinalis]	No hits found	3.80861	3.89753	4.02017	4.07252	3.05798	9.74195	0.961934
Locus7599v1rpkm31.35	ref|XP_004977186.1| PREDICTED: acetyl-CoA acetyltransferase, cytosolic 1-like isoform X1 [Setaria italica] ref|XP_004977187.1| PREDICTED: acetyl-CoA acetyltransferase, cytosolic 1-like isoform X2 [Setaria italica]	AT5G47720.1 | Symbols: | Thiolase family protein | chr5:19331762-19334009 FORWARD LENGTH=405	0	0	0	0	0	35.776	0.954425
Locus1339v1rpkm148.94	gb|EOY23837.1| Polyketide cyclase/dehydrase and lipid transport superfamily protein [Theobroma cacao]	AT1G64720.1 | Symbols: CP5 | Polyketide cyclase/dehydrase and lipid transport superfamily protein | chr1:24046887-24048537 REVERSE LENGTH=385	126.969	38.7496	68.351	282.103	84.9935	755.458	0.994533
Locus50349v1rpkm3.63	ref|NP_001048926.1| Os03g0141200 [Oryza sativa Japonica Group] gb|ABF93905.1| Beta-amylase, putative, expressed [Oryza sativa Japonica Group] dbj|BAF10840.1| Os03g0141200 [Oryza sativa Japonica Group] dbj|BAG91188.1| unnamed protein product [Oryza sativa Japonica Group]	AT3G23920.1 | Symbols: BAM1, BMY7, TR-BAMY | beta-amylase 1 | chr3:8641722-8644199 FORWARD LENGTH=575	0.24565	0	0	0.866695	0.101535	13.2992	0.970094
Locus5084v1rpkm46.45	ref|XP_002278294.1| PREDICTED: tabersonine 16-O-methyltransferase [Vitis vinifera]	AT4G35160.1 | Symbols: | O-methyltransferase family protein | chr4:16730989-16732808 REVERSE LENGTH=382	0.56094	0	0.0597241	25.9381	1.80673	289.937	0.976752
Locus31070v1rpkm6.57	emb|CBI24671.3| unnamed protein product [Vitis vinifera]	No hits found	9.64777	12.9328	7.97959	16.0161	10.1419	52.9472	0.981957
Locus52563v1rpkm3.44	emb|CAN68742.1| hypothetical protein VITISV_036839 [Vitis vinifera]	No hits found	3.05175	0.80428	4.6057	8.16706	0	16.1186	0.953965
Locus75230v1rpkm2.18	ref|XP_004488902.1| PREDICTED: uncharacterized protein LOC101501116 [Cicer arietinum]	No hits found	0	0	0	0	0	12.8768	0.954425
Locus182169v1rpkm0.00	No hits found	AT5G09760.1 | Symbols: | Plant invertase/pectin methylesterase inhibitor superfamily | chr5:3032446-3034364 FORWARD LENGTH=551	0	0	0	0	0	4.86459	0.954425
Locus18670v1rpkm11.87	dbj|BAB08213.2| unnamed protein product [Oryza sativa Japonica Group]	No hits found	0.570138	2.61945	0.219995	3.08509	0.975268	9.39563	0.968902
Locus121944v1rpkm1.13	ref|XP_006367184.1| PREDICTED: uncharacterized protein LOC102601483 [Solanum tuberosum]	No hits found	4.06283	2.19892	1.9601	4.98535	0	13.8004	0.963273
Locus15211v1rpkm15.00	gb|EMJ01565.1| hypothetical protein PRUPE_ppa012378mg [Prunus persica]	AT3G63080.1 | Symbols: ATGPX5, MEE42, GPX5 | glutathione peroxidase 5 | chr3:23310161-23311200 FORWARD LENGTH=173	8.77079	10.0156	8.01209	25.385	16.0031	53.8226	0.986408
Locus138468v1rpkm0.84	ref|XP_004301673.1| PREDICTED: uncharacterized protein LOC101299390 [Fragaria vesca subsp. vesca]	No hits found	0	0	0	0	0	10.4674	0.954425
Locus178210v1rpkm0.00	ref|XP_002278179.1| PREDICTED: calcium-dependent protein kinase 9-like [Vitis vinifera]	AT1G50700.1 | Symbols: CPK33 | calcium-dependent protein kinase 33 | chr1:18782214-18784385 FORWARD LENGTH=521	1.05144	1.02	0	2.58504	0	7.78717	0.98751
Locus118342v1rpkm1.19	ref|WP_021079201.1| DNA polymerase III, alpha subunit [Bradyrhizobium sp. DFCI-1] gb|ERF85711.1| DNA polymerase III, alpha subunit [Bradyrhizobium sp. DFCI-1]	No hits found	0	1.97979	1.35403	4.00773	3.23508	11.0462	0.962625
Locus105852v1rpkm1.40	emb|CAN60490.1| hypothetical protein VITISV_030841 [Vitis vinifera]	No hits found	0	0	0	0	0	6.6689	0.954425
Locus42834v1rpkm4.43	emb|CAN61665.1| hypothetical protein VITISV_037831 [Vitis vinifera]	AT1G70420.1 | Symbols: | Protein of unknown function (DUF1645) | chr1:26539840-26540658 REVERSE LENGTH=272	0.426387	2.18071	1.10728	2.285	2.06478	19.3652	0.963432
Locus56512v1rpkm3.14	ref|XP_004297496.1| PREDICTED: chaperone protein ClpC, chloroplastic-like [Fragaria vesca subsp. vesca]	AT5G50920.1 | Symbols: CLPC, ATHSP93-V, HSP93-V, DCA1, CLPC1 | CLPC homologue 1 | chr5:20715710-20719800 REVERSE LENGTH=929	0	0	0	0	0	8.0168	0.954425
Locus169528v1rpkm0.00	gb|ADW83715.1| adenine phosphoribosyltransferase [Musa acuminata AAA Group]	AT1G27450.2 | Symbols: APT1, ATAPT1 | adenine phosphoribosyl transferase 1 | chr1:9532421-9533807 FORWARD LENGTH=183	0	0	0	8.27979	0	86.9058	0.978406
Locus145v1rpkm1012.82	emb|CBI22354.3| unnamed protein product [Vitis vinifera]	AT5G03240.2 | Symbols: UBQ3 | polyubiquitin 3 | chr5:771976-772896 REVERSE LENGTH=306	194.678	389.518	303.11	986.819	488.421	4381.24	0.98798
Locus27137v1rpkm7.71	gb|EOY04343.1| Methylenetetrahydrofolate reductase family protein isoform 1 [Theobroma cacao]	AT5G38710.1 | Symbols: | Methylenetetrahydrofolate reductase family protein | chr5:15501340-15503899 FORWARD LENGTH=476	0.119976	0	0	2.65822	0	47.3198	0.969388
Locus133345v1rpkm0.93	ref|WP_021082641.1| polyribonucleotide nucleotidyltransferase [Bradyrhizobium sp. DFCI-1] gb|ERF84557.1| polyribonucleotide nucleotidyltransferase [Bradyrhizobium sp. DFCI-1]	AT3G03710.1 | Symbols: RIF10, PNP | polyribonucleotide nucleotidyltransferase, putative | chr3:919542-924906 FORWARD LENGTH=922	0	1.9535	0	8.66391	3.64997	16.9028	0.964847
Locus24607v1rpkm8.64	gb|ACN30002.1| gibberellin 2-beta-dioxygenase [Ananas comosus]	AT1G78440.1 | Symbols: ATGA2OX1, GA2OX1 | Arabidopsis thaliana gibberellin 2-oxidase 1 | chr1:29511772-29512990 REVERSE LENGTH=329	0.132041	0	0	0	1.20709	59.8442	0.952603
Locus50349v3rpkm0.00_PRE	ref|NP_001048926.1| Os03g0141200 [Oryza sativa Japonica Group] gb|ABF93905.1| Beta-amylase, putative, expressed [Oryza sativa Japonica Group] dbj|BAF10840.1| Os03g0141200 [Oryza sativa Japonica Group] dbj|BAG91188.1| unnamed protein product [Oryza sativa Japonica Group]	AT3G23920.1 | Symbols: BAM1, BMY7, TR-BAMY | beta-amylase 1 | chr3:8641722-8644199 FORWARD LENGTH=575	0	0	0	0	0	0.258028	0.954425
Locus8074v1rpkm29.43	gb|EEC71730.1| hypothetical protein OsI_04278 [Oryza sativa Indica Group]	AT3G56140.1 | Symbols: | Protein of unknown function (DUF399 and DUF3411) | chr3:20829407-20832669 FORWARD LENGTH=745	87.6162	50.3118	127.552	123.785	52.5465	376.661	0.961736
Locus132405v1rpkm0.95	dbj|BAB09379.1| non-LTR retroelement reverse transcriptase-like protein [Arabidopsis thaliana]	AT1G43760.1 | Symbols: | DNAse I-like superfamily protein | chr1:16528880-16531065 REVERSE LENGTH=626	1.71428	0	0	2.98527	0	10.7515	0.985957
Locus49346v1rpkm3.72	gb|ABA98369.1| retrotransposon protein, putative, Ty1-copia subclass [Oryza sativa Japonica Group]	AT4G23160.1 | Symbols: CRK8 | cysteine-rich RLK (RECEPTOR-like protein kinase) 8 | chr4:12129485-12134086 FORWARD LENGTH=1262	0	1.07429	0	6.16031	0	20.3716	0.998652
Locus663v1rpkm255.74	gb|AAS99588.1| chloroplast 1-deoxy-D-xylulose-5-phosphate synthase [Elaeis guineensis]	AT4G15560.1 | Symbols: CLA1, DEF, CLA, DXS, DXPS2 | Deoxyxylulose-5-phosphate synthase | chr4:8884218-8887254 FORWARD LENGTH=717	99.4806	57.2436	10.7933	124.931	76.9643	2092.79	0.962602
Locus8422v1rpkm28.17	ref|XP_002279270.1| PREDICTED: indole-3-acetic acid-induced protein ARG7-like [Vitis vinifera]	AT1G29460.1 | Symbols: | SAUR-like auxin-responsive protein family | chr1:10307609-10308055 REVERSE LENGTH=148	0.21633	1.57045	0	10.6009	0.80575	104.733	0.978396
Locus10516v2rpkm1.72_PRE	gb|EEC80586.1| hypothetical protein OsI_22922 [Oryza sativa Indica Group]	No hits found	0	1.23256	0	1.62054	0.327249	8.11768	0.97939
Locus115767v2rpkm0.58	ref|NP_001065202.1| Os10g0544600 [Oryza sativa Japonica Group] gb|AAK20044.1|AC025783_4 hypothetical protein [Oryza sativa Japonica Group] gb|AAP54875.1| Zinc finger, C3HC4 type family protein, expressed [Oryza sativa Japonica Group] dbj|BAF27116.1| Os10g0544600 [Oryza sativa Japonica Group] dbj|BAG88098.1| unnamed protein product [Oryza sativa Japonica Group] dbj|BAG97413.1| unnamed protein prod…	AT4G35840.1 | Symbols: | RING/U-box superfamily protein | chr4:16981083-16982266 FORWARD LENGTH=236	0	0	0	0	0	1.26713	0.954425
Locus141155v1rpkm0.79	ref|XP_003539499.1| PREDICTED: mitogen-activated protein kinase kinase kinase A-like [Glycine max]	AT1G05100.1 | Symbols: MAPKKK18 | mitogen-activated protein kinase kinase kinase 18 | chr1:1469679-1470698 FORWARD LENGTH=339	0	0	0	0	0	21.7613	0.954425
Locus40619v2rpkm2.51	gb|ABD63162.1| RNase H family protein [Asparagus officinalis]	No hits found	0.183525	1.13927	0.536535	1.9192	0	4.87437	0.976525
Locus31497v1rpkm6.46	gb|EMJ03621.1| hypothetical protein PRUPE_ppa009743mg [Prunus persica]	AT2G23840.1 | Symbols: | HNH endonuclease | chr2:10153982-10155600 REVERSE LENGTH=284	3.16121	2.99039	3.3576	11.0578	5.49506	17.6292	0.964367
Locus181997v1rpkm0.00	gb|ABD63192.1| Reverse transcriptase family protein [Asparagus officinalis]	No hits found	0	0	0	0	0	3.88899	0.954425
Locus1564v1rpkm129.06	ref|XP_006358554.1| PREDICTED: ATP-citrate synthase alpha chain protein 2-like [Solanum tuberosum]	AT1G09430.1 | Symbols: ACLA-3 | ATP-citrate lyase A-3 | chr1:3042135-3044978 FORWARD LENGTH=424	59.2426	71.0866	33.1142	279.322	259.096	789.446	0.958678
Locus18266v1rpkm12.17	ref|XP_004298611.1| PREDICTED: uncharacterized protein LOC101290857 [Fragaria vesca subsp. vesca]	AT5G23130.1 | Symbols: | Peptidoglycan-binding LysM domain-containing protein | chr5:7781475-7783333 FORWARD LENGTH=397	4.73295	2.28471	5.89416	10.0873	4.3526	41.2777	0.986242
Locus15480v1rpkm14.70	ref|XP_003607932.1| RING finger protein [Medicago truncatula] gb|AES90129.1| RING finger protein [Medicago truncatula]	AT4G34040.1 | Symbols: | RING/U-box superfamily protein | chr4:16304638-16307503 REVERSE LENGTH=666	2.73343	3.00005	5.57489	11.7943	6.60014	33.2156	0.990801
Locus6906v1rpkm34.31	ref|XP_002279804.1| PREDICTED: ABC transporter F family member 5 [Vitis vinifera]	AT5G64840.1 | Symbols: GCN5, ATGCN5 | general control non-repressible 5 | chr5:25916956-25919693 REVERSE LENGTH=692	21.1475	21.415	23.0359	37.3136	22.2158	73.0312	0.999483
Locus2206v1rpkm97.39	gb|AAL18924.1|AF429383_1 acetyl Co-A acetyltransferase [Hevea brasiliensis]	AT5G47720.2 | Symbols: | Thiolase family protein | chr5:19331762-19334145 FORWARD LENGTH=415	85.3615	28.967	53.7978	129.511	77.0865	224.048	0.952557
Locus14622v1rpkm15.67	ref|XP_002274530.1| PREDICTED: (S)-N-methylcoclaurine 3'-hydroxylase isozyme 2-like [Vitis vinifera]	AT1G33730.1 | Symbols: CYP76C5 | cytochrome P450, family 76, subfamily C, polypeptide 5 | chr1:12227279-12228460 FORWARD LENGTH=368	1.28972	0.27765	11.5897	4.06623	0.772081	103.034	0.951053
Locus149546v1rpkm0.62	ref|XP_002298224.1| predicted protein [Populus trichocarpa]	No hits found	0	0	0	0	0	6.76497	0.954425
Locus247v1rpkm602.26	gb|AAF19965.1|AF207906_1 catalase 1 [Zantedeschia aethiopica]	AT4G35090.1 | Symbols: CAT2 | catalase 2 | chr4:16700937-16703215 REVERSE LENGTH=492	320.292	120.028	840.132	1003.39	532.639	2285.26	0.951331
Locus104752v1rpkm1.42	emb|CAN76317.1| hypothetical protein VITISV_012360 [Vitis vinifera]	No hits found	1.45522	0	0	8.89265	0	19.9574	0.988626
Locus57151v1rpkm3.10	emb|CAN64335.1| hypothetical protein VITISV_001808 [Vitis vinifera]	No hits found	2.31206	1.97501	1.74712	3.03556	2.2096	4.10579	0.959935
Locus156990v1rpkm0.46	ref|XP_003581507.1| PREDICTED: uncharacterized protein sll0410-like [Brachypodium distachyon]	AT1G68260.1 | Symbols: | Thioesterase superfamily protein | chr1:25585976-25587601 REVERSE LENGTH=190	0	0	0	0	0	3.62788	0.954425
Locus9963v1rpkm23.69	ref|XP_004145284.1| PREDICTED: uncharacterized protein LOC101216423 [Cucumis sativus] ref|XP_004153145.1| PREDICTED: uncharacterized protein LOC101205712 [Cucumis sativus] ref|XP_004169758.1| PREDICTED: uncharacterized LOC101205712 [Cucumis sativus]	AT5G59570.1 | Symbols: | Homeodomain-like superfamily protein | chr5:24004047-24004943 FORWARD LENGTH=298	7.77534	5.7255	9.26784	12.3388	7.86867	59.264	0.975995
Locus74583v1rpkm2.19	gb|ESW33931.1| hypothetical protein PHAVU_001G110300g [Phaseolus vulgaris]	AT3G03940.1 | Symbols: | Protein kinase family protein | chr3:1014412-1018244 REVERSE LENGTH=701	2.77258	2.92823	1.01319	3.90744	1.79205	7.85247	0.957427
Locus33032v1rpkm6.10	ref|XP_003535867.1| PREDICTED: probable protein phosphatase 2C 49-like [Glycine max]	AT3G62260.2 | Symbols: | Protein phosphatase 2C family protein | chr3:23038516-23040391 REVERSE LENGTH=384	2.32308	1.27709	1.1299	2.7662	3.22155	20.6611	0.961081
Locus129374v1rpkm1.00	ref|XP_002330517.1| predicted protein [Populus trichocarpa]	AT5G33406.1 | Symbols: | hAT dimerisation domain-containing protein / transposase-related | chr5:12676126-12678403 REVERSE LENGTH=509	0	0.360428	0.444325	1.83142	0	6.05336	0.996779
Locus42287v1rpkm4.51	emb|CAN79514.1| hypothetical protein VITISV_014160 [Vitis vinifera]	AT1G29420.1 | Symbols: | SAUR-like auxin-responsive protein family | chr1:10301483-10301908 REVERSE LENGTH=141	0	0	0.232099	1.9933	0	57.8023	0.963758
Locus4846v1rpkm48.68	ref|XP_002527782.1| Pectinesterase-1 precursor, putative [Ricinus communis] gb|EEF34592.1| Pectinesterase-1 precursor, putative [Ricinus communis]	AT2G45220.1 | Symbols: | Plant invertase/pectin methylesterase inhibitor superfamily | chr2:18644281-18646394 REVERSE LENGTH=511	0.200129	0	0	1.62019	0.920731	346.728	0.955548
Locus69771v2rpkm1.39	No hits found	AT3G17450.1 | Symbols: | hAT dimerisation domain-containing protein | chr3:5972793-5975684 REVERSE LENGTH=877	0	0	0	0	0	0.845704	0.954425
Locus2484v1rpkm87.78	gb|ACR61392.1| phytoene synthase protein [Fragaria x ananassa]	AT5G17230.1 | Symbols: PSY | PHYTOENE SYNTHASE | chr5:5659839-5662087 REVERSE LENGTH=422	22.0866	5.57158	65.0165	174.724	66.4398	372.492	0.979596
Locus6793v1rpkm34.85	ref|XP_002300754.1| predicted protein [Populus trichocarpa] gb|EEE80027.1| wound-responsive family protein [Populus trichocarpa]	AT1G19660.1 | Symbols: | Wound-responsive family protein | chr1:6800361-6802240 REVERSE LENGTH=329	20.9593	24.7993	24.2475	34.3199	33.7881	128.798	0.970317
Locus105896v1rpkm1.40	emb|CAN61767.1| hypothetical protein VITISV_006615 [Vitis vinifera]	AT2G43480.1 | Symbols: | Peroxidase superfamily protein | chr2:18053009-18054350 FORWARD LENGTH=335	0	1.85882	0	3.99726	0	8.50624	0.967904
Locus13494v2rpkm6.76	gb|EEC81586.1| hypothetical protein OsI_25052 [Oryza sativa Indica Group]	AT1G55510.1 | Symbols: BCDH BETA1 | branched-chain alpha-keto acid decarboxylase E1 beta subunit | chr1:20723482-20725505 FORWARD LENGTH=352	0.677571	0	5.87895	7.18147	1.35603	19.8636	0.961247
Locus5574v3rpkm3.97_PRE	gb|EOY04522.1| Pyrimidine 4 isoform 1 [Theobroma cacao]	AT3G08860.1 | Symbols: PYD4 | PYRIMIDINE 4 | chr3:2696754-2699087 REVERSE LENGTH=481	0	0	0	0.348897	0	1.66104	0.995821
Locus26334v1rpkm7.97	No hits found	AT1G64720.1 | Symbols: CP5 | Polyketide cyclase/dehydrase and lipid transport superfamily protein | chr1:24046887-24048537 REVERSE LENGTH=385	0	0	0.562209	2.81861	0	18.8419	0.986872
Locus55978v1rpkm3.18	gb|ACZ36938.1| reverse transcriptase, partial [Prunus mume]	No hits found	0	0	0	0	0	3.07688	0.954425
Locus22891v1rpkm9.38	dbj|BAK07365.1| predicted protein [Hordeum vulgare subsp. vulgare]	AT1G64900.1 | Symbols: CYP89A2, CYP89 | cytochrome P450, family 89, subfamily A, polypeptide 2 | chr1:24113283-24114803 FORWARD LENGTH=506	0	0	0.723554	0.0372371	0.0346857	56.7287	0.953567
Locus157833v1rpkm0.44	gb|EMS55454.1| hypothetical protein TRIUR3_05046 [Triticum urartu]	No hits found	0	0	0	0	0	12.4831	0.954425
Locus6343v2rpkm0.00_PRE	ref|XP_003592830.1| Protein kinase Pti1 [Medicago truncatula] gb|AES63081.1| Protein kinase Pti1 [Medicago truncatula]	AT3G59350.1 | Symbols: | Protein kinase superfamily protein | chr3:21932930-21934883 FORWARD LENGTH=408	0	0	0	0	0	0.818655	0.954425
Locus703v1rpkm243.97	ref|XP_002277919.1| PREDICTED: probable 1-deoxy-D-xylulose-5-phosphate synthase, chloroplastic [Vitis vinifera] emb|CBI26134.3| unnamed protein product [Vitis vinifera]	AT4G15560.1 | Symbols: CLA1, DEF, CLA, DXS, DXPS2 | Deoxyxylulose-5-phosphate synthase | chr4:8884218-8887254 FORWARD LENGTH=717	151.975	134.297	21.7044	245.699	132.838	3220.99	0.96573
Locus152941v1rpkm0.55	gb|EOY02236.1| Uncharacterized protein TCM_011923 [Theobroma cacao]	No hits found	0	0	0	2.63726	0	17.4846	0.988493
Locus42123v1rpkm4.53	gb|ACV92028.1| WRKY transcription factor 26 [(Populus tomentosa x P. bolleana) x P. tomentosa]	AT2G23320.1 | Symbols: WRKY15 | WRKY DNA-binding protein 15 | chr2:9924998-9926154 FORWARD LENGTH=317	3.02659	5.03391	2.30497	11.1426	6.42947	19.7459	0.964887
Locus1954v1rpkm107.41	ref|XP_003548763.1| PREDICTED: thioredoxin-like 1-1, chloroplastic-like [Glycine max]	AT1G08570.1 | Symbols: ACHT4 | atypical CYS HIS rich thioredoxin 4 | chr1:2713059-2714312 FORWARD LENGTH=275	121.991	76.4632	56.502	220.764	105.966	426.848	0.982745
Locus2254v1rpkm95.75	ref|XP_002279520.1| PREDICTED: light-inducible protein CPRF2-like [Vitis vinifera]	AT5G28770.1 | Symbols: BZO2H3, AtbZIP63 | bZIP transcription factor family protein | chr5:10796648-10798147 REVERSE LENGTH=307	4.56554	3.95889	13.4011	74.3223	9.837	1522.37	0.966434
Locus95244v1rpkm1.60	ref|XP_004294035.1| PREDICTED: arogenate dehydratase/prephenate dehydratase 6, chloroplastic-like [Fragaria vesca subsp. vesca]	AT5G22630.1 | Symbols: ADT5 | arogenate dehydratase 5 | chr5:7524645-7525922 FORWARD LENGTH=425	0	0	0	1.15956	1.25685	22.6502	0.963513
Locus60916v1rpkm2.86	ref|XP_002279066.1| PREDICTED: calmodulin-like [Vitis vinifera]	No hits found	0	0	0	0	0	43.6287	0.954425
Locus28012v1rpkm7.44	ref|XP_003557901.1| PREDICTED: uncharacterized protein At5g39865-like [Brachypodium distachyon]	AT5G13810.1 | Symbols: | Glutaredoxin family protein | chr5:4455769-4456593 FORWARD LENGTH=274	6.24016	3.46843	5.91336	7.40665	5.51644	14.0488	0.962506
Locus35905v1rpkm5.51	ref|XP_004289598.1| PREDICTED: uncharacterized protein LOC101312495 [Fragaria vesca subsp. vesca]	No hits found	1.62625	0	0	3.875	0	11.336	0.989772
Locus120966v1rpkm1.14	emb|CAN62791.1| hypothetical protein VITISV_024905 [Vitis vinifera]	No hits found	1.24629	0	0	4.78863	0	8.20268	0.957392
Locus53809v1rpkm3.34	gb|ESR61954.1| hypothetical protein CICLE_v10017318mg [Citrus clementina]	AT1G31175.1 | Symbols: | unknown protein; Has 20 Blast hits to 20 proteins in 10 species: Archae - 0; Bacteria - 0; Metazoa - 0; Fungi - 0; Plants - 20; Viruses - 0; Other Eukaryotes - 0 (source: NCBI BLink). | chr1:11140549-11140905 FORWARD LENGTH=118	0	0	0.507061	0.268603	0.189827	3.72194	0.95406
Locus60995v1rpkm2.86	gb|ESO93161.1| hypothetical protein LOTGIDRAFT_147595, partial [Lottia gigantea]	No hits found	0.184694	0	0	2.19822	1.66568	9.51481	0.979461
Locus59497v1rpkm2.94	ref|NP_001240944.1| uncharacterized protein LOC100808070 [Glycine max] gb|ACU21233.1| unknown [Glycine max]	AT3G09300.1 | Symbols: ORP3B | OSBP(oxysterol binding protein)-related protein 3B | chr3:2858068-2860462 FORWARD LENGTH=458	5.97858	4.66294	3.41538	11.0211	5.78244	29.0304	0.994336
Locus9532v1rpkm24.78	ref|XP_004495172.1| PREDICTED: BI1-like protein-like [Cicer arietinum]	AT1G03070.1 | Symbols: | Bax inhibitor-1 family protein | chr1:730148-731379 FORWARD LENGTH=247	32.2111	12.0969	10.5695	41.2316	16.8793	112.59	0.978725
Locus125138v1rpkm1.07	emb|CBG76268.1| OO_Ba0005L10-OO_Ba0081K17.19 [Oryza officinalis]	No hits found	1.22119	0	1.37521	4.11007	0	8.79086	0.977562
Locus184565v1rpkm0.00	ref|XP_003550927.1| PREDICTED: poly(U)-specific endoribonuclease-B-like [Glycine max]	AT4G17100.1 | Symbols: | CONTAINS InterPro DOMAIN/s: Endoribonuclease XendoU (InterPro:IPR018998); Has 943 Blast hits to 770 proteins in 162 species: Archae - 0; Bacteria - 61; Metazoa - 472; Fungi - 40; Plants - 78; Viruses - 35; Other Eukaryotes - 257 (source: NCBI BLink). | chr4:9610164-9612513 REVERSE LENGTH=434	0	0	0	0	0	5.65666	0.954425
Locus62290v1rpkm2.78	gb|AAL79340.1|AC099402_4 Putative 22 kDa kafirin cluster; Ty3-Gypsy type [Oryza sativa] gb|AAM48279.1|AC122148_32 Putative 22 kDa kafirin cluster; Ty3-Gypsy type [Oryza sativa Japonica Group] gb|AAP53268.1| retrotransposon protein, putative, Ty3-gypsy subclass [Oryza sativa Japonica Group]	No hits found	2.62466	0	0.583598	2.20809	0	9.59613	0.954632
Locus4755v4rpkm1.47_PRE	ref|XP_002303218.1| predicted protein [Populus trichocarpa]	AT2G25930.1 | Symbols: ELF3, PYK20 | hydroxyproline-rich glycoprotein family protein | chr2:11059459-11063178 FORWARD LENGTH=695	0.254878	0.14245	0.316648	0.627094	0	1.24282	0.963787
Locus57998v1rpkm3.04	emb|CAM59133.1| putative transposase [Antirrhinum majus]	No hits found	2.22387	2.11296	7.67615	6.74912	3.40341	25.5296	0.959968
Locus154069v1rpkm0.53	ref|XP_004230162.1| PREDICTED: uncharacterized protein LOC101256329 [Solanum lycopersicum]	AT1G54740.1 | Symbols: | Protein of unknown function (DUF3049) | chr1:20430839-20431738 FORWARD LENGTH=299	0	0	0	6.48518	0	11.7258	0.970342
Locus22873v1rpkm9.39	ref|XP_004303848.1| PREDICTED: vacuolar cation/proton exchanger 2-like [Fragaria vesca subsp. vesca]	AT3G13320.1 | Symbols: CAX2, atcax2 | cation exchanger 2 | chr3:4315418-4317997 FORWARD LENGTH=441	3.26833	3.50412	2.04565	6.10058	2.92934	12.2997	0.990818
Locus31508v3rpkm0.68	ref|XP_002273791.1| PREDICTED: uncharacterized protein C3B8.09-like [Vitis vinifera]	No hits found	0.529227	0.349617	0.599	1.42619	0.518145	3.34347	0.997116
Locus32435v1rpkm6.24	ref|XP_004491093.1| PREDICTED: probable tyrosine-protein phosphatase At1g05000-like [Cicer arietinum]	AT1G05000.1 | Symbols: | Phosphotyrosine protein phosphatases superfamily protein | chr1:1425660-1428393 FORWARD LENGTH=215	3.17259	1.35638	0.757553	3.87676	2.47693	10.0944	0.966331
Locus81457v1rpkm1.96	gb|AAP59878.1| Ac-like transposase THELMA13 [Silene latifolia]	No hits found	0	0	0	2.40084	0	6.03144	0.995227
Locus13634v3rpkm3.37	gb|AFK38733.1| unknown [Lotus japonicus]	AT2G18969.1 | Symbols: | BEST Arabidopsis thaliana protein match is: sequence-specific DNA binding transcription factors;transcription regulators (TAIR:AT4G30180.1); Has 30201 Blast hits to 17322 proteins in 780 species: Archae - 12; Bacteria - 1396; Metazoa - 17338; Fungi - 3422; Plants - 5037; Viruses - 0; Other Eukaryotes - 2996 (source: NCBI BLink). | chr2:8229047-8229574 REVERSE LENGTH=175	1.61768	0.732643	0.1722	2.74891	0.777078	6.02829	0.974565
Locus45135v1rpkm4.15	ref|XP_003567852.1| PREDICTED: CTP synthase-like isoform 2 [Brachypodium distachyon]	AT1G30820.1 | Symbols: | CTP synthase family protein | chr1:10945251-10948825 REVERSE LENGTH=600	0.667681	2.12692	1.40625	5.17583	1.18606	11.3837	0.990177
Locus1636v1rpkm123.90	ref|XP_002525670.1| ATP-binding cassette transporter, putative [Ricinus communis] gb|EEF36788.1| ATP-binding cassette transporter, putative [Ricinus communis]	AT1G17840.1 | Symbols: WBC11, ABCG11, DSO, COF1, ATWBC11 | white-brown complex homolog protein 11 | chr1:6142870-6145894 FORWARD LENGTH=703	30.2977	27.6252	46.4783	63.8261	63.216	511.369	0.965007
Locus36638v2rpkm0.41_PRE	gb|ERN18338.1| hypothetical protein AMTR_s00055p00193060 [Amborella trichopoda]	AT4G26700.2 | Symbols: ATFIM1, FIM1 | fimbrin 1 | chr4:13463760-13467426 FORWARD LENGTH=687	0	0	0	0	0	1.69157	0.954425
Locus75700v2rpkm1.92	ref|XP_002273045.2| PREDICTED: GDSL esterase/lipase At5g45960 [Vitis vinifera]	AT5G45960.1 | Symbols: | GDSL-like Lipase/Acylhydrolase superfamily protein | chr5:18637174-18640319 REVERSE LENGTH=375	0	0	0	0	0	7.32461	0.954425
Locus15575v2rpkm10.74	ref|XP_002532384.1| 1-deoxyxylulose-5-phosphate synthase, putative [Ricinus communis] gb|EEF29996.1| 1-deoxyxylulose-5-phosphate synthase, putative [Ricinus communis]	AT4G15560.1 | Symbols: CLA1, DEF, CLA, DXS, DXPS2 | Deoxyxylulose-5-phosphate synthase | chr4:8884218-8887254 FORWARD LENGTH=717	0.33268	0.0350294	2.84628	2.22457	1.52116	41.852	0.959913
Locus16707v5rpkm1.41	ref|XP_004494756.1| PREDICTED: LOW QUALITY PROTEIN: translational activator GCN1-like [Cicer arietinum]	AT1G64790.2 | Symbols: ILA | ILITYHIA | chr1:24065232-24083403 REVERSE LENGTH=2696	1.53997	0.674326	3.13108	1.98961	0.829284	55.6034	0.956065
Locus12021v1rpkm19.40	ref|XP_004951559.1| PREDICTED: ADP-ribosylation factor GTPase-activating protein AGD12-like isoform X1 [Setaria italica] ref|XP_004951560.1| PREDICTED: ADP-ribosylation factor GTPase-activating protein AGD12-like isoform X2 [Setaria italica]	AT4G21160.2 | Symbols: ZAC | Calcium-dependent ARF-type GTPase activating protein family | chr4:11284694-11286532 FORWARD LENGTH=337	23.4883	21.3539	23.3858	26.2971	23.35	35.9506	0.987814
Locus105464v1rpkm1.41	gb|ADN33709.1| retrotransposon gag protein [Cucumis melo subsp. melo]	No hits found	2.4418	0	0.713075	3.8898	0	9.08612	0.964059
Locus3347v1rpkm67.35	ref|XP_002455718.1| hypothetical protein SORBIDRAFT_03g022580 [Sorghum bicolor] gb|EES00838.1| hypothetical protein SORBIDRAFT_03g022580 [Sorghum bicolor]	AT1G18460.1 | Symbols: | alpha/beta-Hydrolases superfamily protein | chr1:6352682-6355971 FORWARD LENGTH=701	45.6932	31.488	31.0554	73.9648	38.8163	177.767	0.994843
Locus10762v1rpkm21.84	gb|ESR55177.1| hypothetical protein CICLE_v10021112mg [Citrus clementina]	AT3G17611.1 | Symbols: ATRBL14, RBL14 | RHOMBOID-like protein 14 | chr3:6024946-6026173 FORWARD LENGTH=334	11.5011	12.3977	23.6566	20.3973	16.0188	64.1207	0.955007
Locus24386v1rpkm8.72	ref|XP_002273662.1| PREDICTED: dolichol kinase [Vitis vinifera] emb|CBI17166.3| unnamed protein product [Vitis vinifera]	AT3G45040.1 | Symbols: | phosphatidate cytidylyltransferase family protein | chr3:16472801-16475702 REVERSE LENGTH=569	6.10406	5.81293	6.57726	7.20772	7.44251	15.2703	0.963991
Locus168222v1rpkm0.00	ref|XP_004243876.1| PREDICTED: putative pentatricopeptide repeat-containing protein At5g09950-like [Solanum lycopersicum]	AT5G09950.1 | Symbols: | Tetratricopeptide repeat (TPR)-like superfamily protein | chr5:3102877-3105864 REVERSE LENGTH=995	0	0	0	0	0	3.94741	0.954425
Locus12513v1rpkm18.57	ref|XP_003529021.1| PREDICTED: acetylornithine aminotransferase, mitochondrial-like [Glycine max]	AT1G80600.1 | Symbols: WIN1 | HOPW1-1-interacting 1 | chr1:30298675-30300513 REVERSE LENGTH=457	22.3693	23.8451	22.3915	49.3188	36.1129	75.3229	0.955835
Locus101241v1rpkm1.49	ref|XP_004236081.1| PREDICTED: UDP-glycosyltransferase 89B1-like isoform 1 [Solanum lycopersicum]	AT1G73880.1 | Symbols: UGT89B1 | UDP-glucosyl transferase 89B1 | chr1:27785143-27786564 FORWARD LENGTH=473	0	0.195697	0.399878	0.338063	1.07676	14.0251	0.95067
Locus119388v1rpkm1.17	ref|WP_021076334.1| monoamine oxidase [Bradyrhizobium sp. DFCI-1] gb|ERF84074.1| monoamine oxidase [Bradyrhizobium sp. DFCI-1]	No hits found	0	1.40844	0	8.58094	2.06224	15.6718	0.968981
Locus56447v1rpkm3.15	emb|CAN70894.1| hypothetical protein VITISV_039827 [Vitis vinifera]	No hits found	1.77996	0	1.96991	2.08819	0	8.36134	0.9518
Locus36219v1rpkm5.45	No hits found	AT3G17450.1 | Symbols: | hAT dimerisation domain-containing protein | chr3:5972793-5975684 REVERSE LENGTH=877	5.76227	3.16188	2.70329	6.27982	4.59499	25.4365	0.972546
Locus3843v1rpkm59.38	ref|XP_004985913.1| PREDICTED: homeobox protein knotted-1-like 3-like [Setaria italica]	AT1G62990.1 | Symbols: KNAT7, IXR11 | KNOTTED-like homeobox of Arabidopsis thaliana 7 | chr1:23337468-23340348 FORWARD LENGTH=291	25.9475	8.69992	5.17577	66.6361	38.977	254.487	0.986551
Locus162060v1rpkm0.33	pir||T02087 gag/pol polyprotein - maize retrotransposon Hopscotch gb|AAA57005.1| copia-like retrotransposon Hopscotch polyprotein [Zea mays]	No hits found	0	0	0	2.12552	0	7.55273	0.999823
Locus4041v1rpkm56.88	ref|XP_004250215.1| PREDICTED: auxin-induced protein 6B-like [Solanum lycopersicum]	AT1G29450.1 | Symbols: | SAUR-like auxin-responsive protein family | chr1:10305981-10306406 REVERSE LENGTH=141	0.663419	0.397392	0	11.8604	0	269.373	0.966256
Locus24374v1rpkm8.73	ref|NP_001267974.1| Myc2 bHLH protein [Vitis vinifera] gb|ABR23669.1| Myc2 bHLH protein [Vitis vinifera]	AT1G01260.2 | Symbols: | basic helix-loop-helix (bHLH) DNA-binding superfamily protein | chr1:109595-111367 FORWARD LENGTH=590	5.59575	5.65146	2.28585	6.57003	4.15666	15.4464	0.957911
Locus156773v1rpkm0.47	gb|AFK49529.1| unknown [Lotus japonicus]	AT5G39360.1 | Symbols: EDL2 | EID1-like 2 | chr5:15753313-15754062 REVERSE LENGTH=249	0	0	0	0	0	4.67569	0.954425
Locus35579v7rpkm0.63	gb|EPS73145.1| hypothetical protein M569_01610, partial [Genlisea aurea]	AT1G07910.1 | Symbols: ATRNL, RNL, AtRLG1 | RNAligase | chr1:2446712-2454386 FORWARD LENGTH=1104	0	0	0	0	0	0.3372	0.954425
Locus29570v1rpkm6.97	ref|XP_006359235.1| PREDICTED: ubiquitin carboxyl-terminal hydrolase isozyme L3-like isoform X2 [Solanum tuberosum]	AT4G17510.1 | Symbols: UCH3 | ubiquitin C-terminal hydrolase 3 | chr4:9767114-9768648 REVERSE LENGTH=234	13.9903	14.7164	7.43443	23.4865	10.0675	173.946	0.972843
Locus977v1rpkm190.53	gb|ERN02823.1| hypothetical protein AMTR_s00086p00140110 [Amborella trichopoda]	AT4G22570.1 | Symbols: APT3 | adenine phosphoribosyl transferase 3 | chr4:11882310-11885250 REVERSE LENGTH=183	3.36969	4.80281	0	373.571	76.419	984.835	0.995178
Locus42110v1rpkm4.53	ref|XP_002512464.1| ubiquitin-protein ligase, putative [Ricinus communis] gb|EEF49916.1| ubiquitin-protein ligase, putative [Ricinus communis]	No hits found	0	0	0	0	0	41.6477	0.954425
Locus89788v1rpkm1.72	gb|ERN07362.1| hypothetical protein AMTR_s00019p00236310 [Amborella trichopoda]	No hits found	0	0	0	0	0.604317	22.6008	0.95213
Locus15691v1rpkm14.49	dbj|BAK03032.1| predicted protein [Hordeum vulgare subsp. vulgare]	AT5G38520.1 | Symbols: | alpha/beta-Hydrolases superfamily protein | chr5:15421605-15423234 FORWARD LENGTH=362	10.026	10.3344	11.4716	15.4557	10.8617	19.361	0.96242
Locus81187v1rpkm1.97	emb|CAN68697.1| hypothetical protein VITISV_042570 [Vitis vinifera]	AT3G42170.1 | Symbols: | BED zinc finger ;hAT family dimerisation domain | chr3:14321838-14323928 FORWARD LENGTH=696	0.235041	0.118538	0.144648	0.753169	0	9.81245	0.971457
Locus128425v1rpkm1.02	gb|ERP54185.1| 6a-hydroxymaackiain methyltransferase family protein [Populus trichocarpa]	No hits found	0	0	0	4.35076	3.32911	46.482	0.972072
Locus10939v1rpkm21.51	ref|XP_004912769.1| PREDICTED: serine/arginine repetitive matrix protein 2 isoform X6 [Xenopus (Silurana) tropicalis]	AT1G23540.1 | Symbols: IGI1, AtPERK12 | Protein kinase superfamily protein | chr1:8346942-8349786 REVERSE LENGTH=720	0.859395	0	0.781421	0.755513	0	133.776	0.955158
Locus149854v1rpkm0.61	ref|XP_004229437.1| PREDICTED: uncharacterized protein LOC101256517 isoform 1 [Solanum lycopersicum]	AT5G19090.2 | Symbols: | Heavy metal transport/detoxification superfamily protein | chr5:6387910-6389855 FORWARD LENGTH=465	0.955992	0	0	1.24948	0.138875	4.0437	0.972498
Locus82045v1rpkm1.94	emb|CAN65059.1| hypothetical protein VITISV_008903 [Vitis vinifera]	No hits found	1.48555	0.999812	1.07273	1.60056	0	7.25969	0.964281
Locus5715v1rpkm41.31	ref|XP_004297802.1| PREDICTED: probable potassium transporter 17-like [Fragaria vesca subsp. vesca]	No hits found	46.3628	30.1374	29.3046	59.943	59.9926	511.499	0.963587
Locus135492v1rpkm0.89	emb|CAN81442.1| hypothetical protein VITISV_011546 [Vitis vinifera]	AT5G18880.1 | Symbols: | RNA-directed DNA polymerase (reverse transcriptase)-related family protein | chr5:6300535-6301422 REVERSE LENGTH=295	0.981622	0.737004	0	1.58948	0	4.16855	0.96766
Locus37964v1rpkm5.13	gb|AFD32369.1| CAX2 transporter [Sedum alfredii]	AT1G55730.1 | Symbols: ATCAX5, CAX5 | cation exchanger 5 | chr1:20831387-20833941 REVERSE LENGTH=441	2.68047	4.03868	1.0029	7.5243	1.13195	13.2603	0.956707
Locus3488v1rpkm65.06	gb|EOX91190.1| Coiled-coil domain-containing protein 109A, putative [Theobroma cacao]	AT2G23790.1 | Symbols: | Protein of unknown function (DUF607) | chr2:10125692-10127455 REVERSE LENGTH=336	18.4866	3.8531	2.83166	81.1162	19.2091	581.344	0.983328
Locus169354v1rpkm0.00	No hits found	AT1G80440.1 | Symbols: | Galactose oxidase/kelch repeat superfamily protein | chr1:30241763-30242827 FORWARD LENGTH=354	0	0	0	0	0	9.0104	0.954425
Locus7013v1rpkm33.88	gb|EOY29778.1| Alpha/beta-Hydrolases superfamily protein [Theobroma cacao]	AT5G11650.1 | Symbols: | alpha/beta-Hydrolases superfamily protein | chr5:3745069-3746816 FORWARD LENGTH=390	33.5782	18.6312	29.7833	40.4163	22.9497	97.4116	0.978573
Locus113539v1rpkm1.27	emb|CAN69820.1| hypothetical protein VITISV_025709 [Vitis vinifera]	No hits found	1.09454	1.43272	0.754696	2.59535	0.823515	4.18332	0.965842
Locus122571v1rpkm1.11	emb|CAN69840.1| hypothetical protein VITISV_008391 [Vitis vinifera]	No hits found	0	0	0	4.95143	0	16.0911	0.99997
Locus43213v1rpkm4.38	gb|ERN05837.1| hypothetical protein AMTR_s00006p00261560 [Amborella trichopoda]	AT1G26190.1 | Symbols: | Phosphoribulokinase / Uridine kinase family | chr1:9057285-9060433 REVERSE LENGTH=674	0	0	2.96654	3.09814	2.72609	23.0499	0.964278
Locus1234v1rpkm159.67	gb|AFK33699.1| unknown [Lotus japonicus]	AT3G54640.1 | Symbols: TSA1, TRP3 | tryptophan synthase alpha chain | chr3:20223331-20225303 REVERSE LENGTH=312	0.801572	0.420126	1.13192	24.0653	5.88957	1340.36	0.959118
Locus15143v1rpkm15.08	emb|CBY88798.1| myb transcription factor [Humulus lupulus]	AT5G47390.1 | Symbols: | myb-like transcription factor family protein | chr5:19227001-19228546 FORWARD LENGTH=365	8.41731	4.8741	7.52711	13.6435	9.01524	21.8475	0.964446
Locus43371v1rpkm4.37	ref|XP_002509706.1| multidrug resistance pump, putative [Ricinus communis] gb|EEF51093.1| multidrug resistance pump, putative [Ricinus communis]	AT4G23030.1 | Symbols: | MATE efflux family protein | chr4:12072857-12074365 FORWARD LENGTH=502	0.287562	0	0	10.2202	5.15301	20.4713	0.958079
Locus10240v3rpkm2.20_PRE	ref|XP_002280551.1| PREDICTED: uncharacterized protein LOC100245643 [Vitis vinifera]	AT4G31450.1 | Symbols: | RING/U-box superfamily protein | chr4:15255955-15257977 REVERSE LENGTH=497	1.37583	2.13073	1.15596	2.6088	0.0898291	8.82236	0.971346
Locus13723v2rpkm3.02	ref|XP_002280741.1| PREDICTED: nuclear transcription factor Y subunit C-9-like [Vitis vinifera]	AT1G08970.3 | Symbols: HAP5C, NF-YC9 | nuclear factor Y, subunit C9 | chr1:2883144-2883839 FORWARD LENGTH=231	0.285507	0.829681	0	1.0222	0.27331	3.83133	0.97611
Locus180597v1rpkm0.00	ref|XP_003625228.1| Adenylosuccinate lyase [Medicago truncatula] gb|ABN08641.1| Fumarate lyase; Adenylosuccinate lyase [Medicago truncatula] gb|AES81446.1| Adenylosuccinate lyase [Medicago truncatula]	AT1G36280.1 | Symbols: | L-Aspartase-like family protein | chr1:13640600-13642908 FORWARD LENGTH=527	0	0	0	0	0	6.98461	0.954425
Locus25021v1rpkm8.49	gb|EMS58215.1| 2-oxoisovalerate dehydrogenase subunit beta, mitochondrial [Triticum urartu]	AT1G55510.1 | Symbols: BCDH BETA1 | branched-chain alpha-keto acid decarboxylase E1 beta subunit | chr1:20723482-20725505 FORWARD LENGTH=352	0.707056	0.117496	2.75968	5.92943	0	60.6229	0.975226
Locus7976v1rpkm29.83	ref|XP_002437267.1| hypothetical protein SORBIDRAFT_10g023880 [Sorghum bicolor] gb|EER88634.1| hypothetical protein SORBIDRAFT_10g023880 [Sorghum bicolor]	AT4G21160.2 | Symbols: ZAC | Calcium-dependent ARF-type GTPase activating protein family | chr4:11284694-11286532 FORWARD LENGTH=337	36.2901	19.7925	21.8215	49.2862	24.7679	80.5914	0.961419
Locus171151v1rpkm0.00	ref|XP_002276368.1| PREDICTED: probable serine/threonine-protein kinase WNK11 [Vitis vinifera] emb|CBI26734.3| unnamed protein product [Vitis vinifera]	AT5G55560.1 | Symbols: | Protein kinase superfamily protein | chr5:22506477-22507757 REVERSE LENGTH=314	0	0	0	0	0	6.27639	0.954425
Locus2517v1rpkm86.98	gb|ESR39809.1| hypothetical protein CICLE_v10024908mg [Citrus clementina]	AT1G72960.1 | Symbols: | Root hair defective 3 GTP-binding protein (RHD3) | chr1:27446263-27450862 FORWARD LENGTH=795	3.42051	11.1514	2.10026	17.6775	6.34178	89.809	0.982897
Locus115987v1rpkm1.23	ref|XP_004294182.1| PREDICTED: receptor-like serine/threonine-protein kinase At1g78530-like [Fragaria vesca subsp. vesca]	AT1G78530.1 | Symbols: | Protein kinase superfamily protein | chr1:29539274-29540681 REVERSE LENGTH=355	0	0	0	4.60936	2.41338	13.8859	0.985031
Locus25026v1rpkm8.48	No hits found	AT2G22860.1 | Symbols: ATPSK2, PSK2 | phytosulfokine 2 precursor | chr2:9737666-9738077 FORWARD LENGTH=87	0.230806	1.04517	0.453746	0.828366	0	20.2159	0.959221
Locus1387v1rpkm144.16	emb|CAN81117.1| hypothetical protein VITISV_005903 [Vitis vinifera]	AT4G25030.1 | Symbols: | unknown protein; BEST Arabidopsis thaliana protein match is: unknown protein (TAIR:AT5G45410.3); Has 125 Blast hits to 125 proteins in 36 species: Archae - 2; Bacteria - 31; Metazoa - 0; Fungi - 4; Plants - 88; Viruses - 0; Other Eukaryotes - 0 (source: NCBI BLink). | chr4:12865336-12866638 FORWARD LENGTH=344	62.555	34.7809	175.506	125.965	75.2441	657.836	0.952364
Locus72674v1rpkm2.27	emb|CAN83961.1| hypothetical protein VITISV_011587 [Vitis vinifera]	No hits found	2.11233	0.436925	1.57751	2.88109	0	6.79009	0.950195
Locus22090v1rpkm9.79	gb|ERN11567.1| hypothetical protein AMTR_s00022p00162750 [Amborella trichopoda]	AT4G35470.1 | Symbols: PIRL4 | plant intracellular ras group-related LRR 4 | chr4:16846531-16848448 FORWARD LENGTH=549	8.11975	5.79953	1.41312	9.6593	11.2793	56.4149	0.958378
Locus34284v1rpkm5.83	ref|XP_006302218.1| hypothetical protein CARUB_v10020236mg [Capsella rubella] gb|EOA35116.1| hypothetical protein CARUB_v10020236mg [Capsella rubella]	AT1G73480.1 | Symbols: | alpha/beta-Hydrolases superfamily protein | chr1:27629266-27632486 FORWARD LENGTH=463	0.0679286	0	0.148488	4.89934	2.01237	16.5069	0.992753
Locus106228v1rpkm1.40	No hits found	AT3G13320.1 | Symbols: CAX2, atcax2 | cation exchanger 2 | chr3:4315418-4317997 FORWARD LENGTH=441	0	0	3.70108	5.96454	1.70987	15.9307	0.973936
Locus137808v1rpkm0.85	gb|EOX96263.1| Pectinesterase 2 [Theobroma cacao]	AT4G33220.1 | Symbols: PME44, ATPME44 | pectin methylesterase 44 | chr4:16022506-16026130 FORWARD LENGTH=525	0	0	0	0	0	0.2658	0.954425
Locus130035v1rpkm0.98	ref|XP_004142599.1| PREDICTED: uncharacterized protein LOC101210359 [Cucumis sativus]	No hits found	3.24656	4.33923	0	7.97245	0	18.5896	0.96684
Locus8731v1rpkm27.12	ref|XP_002534114.1| conserved hypothetical protein [Ricinus communis] gb|EEF28265.1| conserved hypothetical protein [Ricinus communis]	AT2G43320.1 | Symbols: | S-adenosyl-L-methionine-dependent methyltransferases superfamily protein | chr2:17996874-17999158 REVERSE LENGTH=351	19.737	22.4203	19.7682	33.1063	28.1726	103.849	0.980738
Locus133927v1rpkm0.92	ref|XP_002268720.1| PREDICTED: uncharacterized protein LOC100249657 [Vitis vinifera] emb|CBI17856.3| unnamed protein product [Vitis vinifera]	AT5G57345.1 | Symbols: | unknown protein; Has 30201 Blast hits to 17322 proteins in 780 species: Archae - 12; Bacteria - 1396; Metazoa - 17338; Fungi - 3422; Plants - 5037; Viruses - 0; Other Eukaryotes - 2996 (source: NCBI BLink). | chr5:23229562-23230587 REVERSE LENGTH=188	0	0	0	0	0	1.3436	0.954425
Locus9942v1rpkm23.75	gb|EOX92607.1| Copine family isoform 1 [Theobroma cacao] gb|EOX92610.1| Copine family isoform 1 [Theobroma cacao]	AT5G63970.1 | Symbols: | Copine (Calcium-dependent phospholipid-binding protein) family | chr5:25607006-25608916 REVERSE LENGTH=367	13.2672	11.6988	10.6284	19.5793	16.9816	63.6421	0.979104
Locus126705v1rpkm1.04	gb|EOY32358.1| Uncharacterized protein TCM_040224 [Theobroma cacao]	No hits found	0	0	0	0	0	0.73705	0.954425
Locus25712v1rpkm8.22	ref|XP_002269363.1| PREDICTED: uncharacterized protein LOC100255631 [Vitis vinifera]	AT4G38900.2 | Symbols: | Basic-leucine zipper (bZIP) transcription factor family protein | chr4:18139564-18141520 REVERSE LENGTH=547	6.07188	6.69366	3.15254	8.48645	7.43276	24.1481	0.968729
Locus10939v2rpkm7.95	ref|XP_004953590.1| PREDICTED: protein notum homolog isoform X1 [Setaria italica]	AT4G19420.1 | Symbols: | Pectinacetylesterase family protein | chr4:10587504-10589807 REVERSE LENGTH=397	0.2308	0	0	0.166903	0	57.031	0.954977
Locus13001v1rpkm17.78	gb|AFB82642.1| ATP-citrate synthase [Camellia sinensis]	AT1G09430.1 | Symbols: ACLA-3 | ATP-citrate lyase A-3 | chr1:3042135-3044978 FORWARD LENGTH=424	1.15673	1.26921	0.576417	4.61584	4.63232	20.3158	0.969935
Locus91152v1rpkm1.69	ref|WP_021079984.1| D-alanyl-D-alanine carboxypeptidase [Bradyrhizobium sp. DFCI-1] gb|ERF81070.1| D-alanyl-D-alanine carboxypeptidase [Bradyrhizobium sp. DFCI-1]	No hits found	0	5.6026	2.77362	14.1672	0	36.3187	0.987577
Locus141799v1rpkm0.78	gb|ESR59017.1| hypothetical protein CICLE_v10015484mg [Citrus clementina]	AT3G10630.1 | Symbols: | UDP-Glycosyltransferase superfamily protein | chr3:3321722-3323185 REVERSE LENGTH=487	0	0	0	0	0	0.917579	0.954425
Locus181734v1rpkm0.00	ref|XP_004228640.1| PREDICTED: serine/threonine-protein phosphatase PP2A catalytic subunit-like isoform 1 [Solanum lycopersicum]	AT2G42500.2 | Symbols: PP2A-3 | protein phosphatase 2A-3 | chr2:17698099-17701226 REVERSE LENGTH=266	0	0	0	0	0	1.59298	0.954425
Locus3377v1rpkm66.99	ref|XP_002516151.1| conserved hypothetical protein [Ricinus communis] gb|EEF46153.1| conserved hypothetical protein [Ricinus communis]	AT2G26310.1 | Symbols: | Chalcone-flavanone isomerase family protein | chr2:11201770-11203919 FORWARD LENGTH=398	38.9328	35.7222	37.4092	116.523	66.5162	1171.04	0.971079
Locus182109v1rpkm0.00	ref|WP_021080127.1| vanillate monooxygenase [Bradyrhizobium sp. DFCI-1] gb|ERF81020.1| vanillate monooxygenase [Bradyrhizobium sp. DFCI-1]	No hits found	0	0	0.396025	2.3211	0	3.70289	0.950699
Locus63888v1rpkm2.69	gb|EMJ25489.1| hypothetical protein PRUPE_ppa020085mg, partial [Prunus persica]	No hits found	1.42434	0.775457	0.649946	3.00968	3.49578	10.6312	0.952388
Locus68648v1rpkm2.45	emb|CAN64192.1| hypothetical protein VITISV_027121 [Vitis vinifera]	No hits found	1.5005	1.6481	0	7.35811	3.42507	19.5608	0.988697
Locus44739v1rpkm4.20	No hits found	AT5G35960.1 | Symbols: | Protein kinase family protein | chr5:14108524-14110536 REVERSE LENGTH=429	0	0	0	9.20106	0	61.1035	0.988454
Locus46973v1rpkm3.96	gb|ERN20133.1| hypothetical protein AMTR_s00066p00070660 [Amborella trichopoda]	AT2G43330.1 | Symbols: ATINT1, INT1 | inositol transporter 1 | chr2:18001135-18003854 FORWARD LENGTH=509	1.08375	2.28495	5.01175	3.56125	0	47.0566	0.959511
Locus9352v1rpkm25.27	gb|ERN00731.1| hypothetical protein AMTR_s00106p00108310 [Amborella trichopoda]	AT2G30950.1 | Symbols: VAR2, FTSH2 | FtsH extracellular protease family | chr2:13174692-13177064 FORWARD LENGTH=695	8.06616	7.55892	14.6721	13.4403	20.6077	133.912	0.951689
Locus13632v1rpkm16.88	emb|CAN72000.1| hypothetical protein VITISV_032712 [Vitis vinifera]	AT2G01670.1 | Symbols: atnudt17, NUDT17 | nudix hydrolase homolog 17 | chr2:296889-297818 REVERSE LENGTH=182	1.2021	1.69768	4.73606	14.3076	9.84427	52.7364	0.983043
Locus177471v1rpkm0.00	No hits found	AT3G46460.1 | Symbols: UBC13 | ubiquitin-conjugating enzyme 13 | chr3:17096120-17097315 REVERSE LENGTH=166	0	0	0	0	0	3.39326	0.954425
Locus31827v1rpkm6.39	emb|CAN63212.1| hypothetical protein VITISV_002844 [Vitis vinifera]	AT4G23160.1 | Symbols: CRK8 | cysteine-rich RLK (RECEPTOR-like protein kinase) 8 | chr4:12129485-12134086 FORWARD LENGTH=1262	0	0.741239	0	0.852635	0	10.036	0.969784
Locus86850v1rpkm1.80	emb|CAN69925.1| hypothetical protein VITISV_027208 [Vitis vinifera]	No hits found	0	0	0	0	0	13.7301	0.954425
Locus88540v1rpkm1.76	No hits found	AT2G41140.1 | Symbols: CRK1, ATCRK1, ATCBK3 | CDPK-related kinase 1 | chr2:17150492-17153378 FORWARD LENGTH=576	0	1.0881	3.01486	4.98109	0	11.055	0.961328
Locus175455v1rpkm0.00	No hits found	AT4G37870.1 | Symbols: PCK1, PEPCK | phosphoenolpyruvate carboxykinase 1 | chr4:17802974-17806332 REVERSE LENGTH=671	0	0	0	0	0	9.4145	0.954425
Locus138030v1rpkm0.85	gb|AAN64998.1| Putative gag-pol polyprotein [Oryza sativa Japonica Group] gb|ABF95728.1| retrotransposon protein, putative, Ty1-copia subclass [Oryza sativa Japonica Group]	No hits found	1.94074	0.503202	1.17843	2.50677	0	7.75717	0.970645
Locus26620v1rpkm7.88	ref|XP_006354193.1| PREDICTED: DEAD-box ATP-dependent RNA helicase 41-like isoform X1 [Solanum tuberosum] ref|XP_006354194.1| PREDICTED: DEAD-box ATP-dependent RNA helicase 41-like isoform X2 [Solanum tuberosum]	AT3G02065.2 | Symbols: | P-loop containing nucleoside triphosphate hydrolases superfamily protein | chr3:359136-360734 FORWARD LENGTH=505	3.62282	3.24779	5.01349	5.36931	4.81462	12.4014	0.96754
Locus10056v1rpkm23.45	ref|XP_002283966.1| PREDICTED: fruit protein pKIWI502 [Vitis vinifera]	AT1G15140.1 | Symbols: | FAD/NAD(P)-binding oxidoreductase | chr1:5210403-5212137 REVERSE LENGTH=295	8.6027	5.94587	9.40356	32.262	10.375	61.6212	0.987312
Locus46543v1rpkm4.00	gb|ERN11213.1| hypothetical protein AMTR_s00024p00219730 [Amborella trichopoda]	No hits found	2.45528	2.9475	4.14836	6.47589	1.05196	15.0681	0.980809
Locus26546v1rpkm7.90	ref|XP_004953598.1| PREDICTED: probable carotenoid cleavage dioxygenase 4, chloroplastic-like [Setaria italica]	AT4G19170.1 | Symbols: NCED4, CCD4 | nine-cis-epoxycarotenoid dioxygenase 4 | chr4:10481835-10483622 FORWARD LENGTH=595	0.133637	0.116951	0.305703	0.524112	1.49629	52.7033	0.954211
Locus2094v1rpkm101.91	gb|ERN11079.1| hypothetical protein AMTR_s00024p00131820 [Amborella trichopoda]	AT4G10960.1 | Symbols: UGE5 | UDP-D-glucose/UDP-D-galactose 4-epimerase 5 | chr4:6716083-6718472 REVERSE LENGTH=351	64.4978	23.5731	29.865	167.628	92.9321	450.042	0.987882
Locus16756v3rpkm5.90	gb|ABF95877.1| Utp14 protein, expressed [Oryza sativa Japonica Group] gb|EAY90047.1| hypothetical protein OsI_11618 [Oryza sativa Indica Group] gb|EAZ26876.1| hypothetical protein OsJ_10800 [Oryza sativa Japonica Group]	AT4G02400.1 | Symbols: | U3 ribonucleoprotein (Utp) family protein | chr4:1054243-1057884 FORWARD LENGTH=855	3.40655	6.45314	3.74639	7.1855	4.95184	14.2312	0.962925
Locus37961v1rpkm5.14	emb|CAN74666.1| hypothetical protein VITISV_005684 [Vitis vinifera]	AT4G23160.1 | Symbols: CRK8 | cysteine-rich RLK (RECEPTOR-like protein kinase) 8 | chr4:12129485-12134086 FORWARD LENGTH=1262	0.73374	1.29708	0.284484	1.01899	0	4.9781	0.950613
Locus139155v1rpkm0.83	ref|YP_007889851.1| RNA polymerase beta' subunit [Francoa sonchifolia] gb|AFJ00461.1| RNA polymerase beta' subunit [Francoa sonchifolia]	ATCG00170.1 | Symbols: RPOC2 | DNA-directed RNA polymerase family protein | chrC:15938-20068 REVERSE LENGTH=1376	0	0.211575	0.356913	1.78028	0.754356	4.97105	0.991333
Locus46013v1rpkm4.06	gb|EOY19200.1| Retrotransposon, unclassified-like protein [Theobroma cacao]	AT4G29090.1 | Symbols: | Ribonuclease H-like superfamily protein | chr4:14333528-14335255 FORWARD LENGTH=575	1.77304	1.90141	0.795994	2.97886	0	7.23146	0.96258
Locus60760v2rpkm1.54	gb|ERN13177.1| hypothetical protein AMTR_s00040p00209530 [Amborella trichopoda]	AT5G16820.1 | Symbols: HSF3, HSFA1B, ATHSFA1B, ATHSF3 | heat shock factor 3 | chr5:5530446-5532497 FORWARD LENGTH=481	0	0	0	0	0	0.648437	0.954425
Locus15240v1rpkm14.98	gb|AFK37703.1| unknown [Medicago truncatula]	AT3G44110.1 | Symbols: ATJ3, ATJ | DNAJ homologue 3 | chr3:15869115-15871059 REVERSE LENGTH=420	3.15198	0	0	2.44607	0	20.7179	0.964729
Locus226v1rpkm644.72	gb|ADY11209.1| catalase [Nelumbo nucifera]	AT4G35090.1 | Symbols: CAT2 | catalase 2 | chr4:16700937-16703215 REVERSE LENGTH=492	528.706	205.101	1235.5	2220.44	821.257	4049.66	0.960052
Locus70683v1rpkm2.36	emb|CAN66543.1| hypothetical protein VITISV_036480 [Vitis vinifera]	AT4G23160.1 | Symbols: CRK8 | cysteine-rich RLK (RECEPTOR-like protein kinase) 8 | chr4:12129485-12134086 FORWARD LENGTH=1262	0.889755	1.9243	1.11615	4.40164	0	7.78982	0.958625
Locus44925v2rpkm2.40	ref|XP_002274607.1| PREDICTED: N(2),N(2)-dimethylguanosine tRNA methyltransferase Trm1 [Vitis vinifera] emb|CAN75521.1| hypothetical protein VITISV_043594 [Vitis vinifera]	AT3G56330.1 | Symbols: | N2,N2-dimethylguanosine tRNA methyltransferase | chr3:20890250-20891933 FORWARD LENGTH=433	0.440194	0.523667	0.0693197	1.06751	0.178529	7.65749	0.978642
Locus4072v3rpkm4.61_PRE	ref|XP_002465346.1| hypothetical protein SORBIDRAFT_01g036880 [Sorghum bicolor] gb|EER92344.1| hypothetical protein SORBIDRAFT_01g036880 [Sorghum bicolor]	AT2G27090.1 | Symbols: | Protein of unknown function (DUF630 and DUF632) | chr2:11567691-11570345 REVERSE LENGTH=743	3.76659	0.590692	5.70833	6.95125	6.90422	27.5291	0.957916
Locus23484v2rpkm1.54	emb|CAN76317.1| hypothetical protein VITISV_012360 [Vitis vinifera]	No hits found	0	0	0	0	0	0.221866	0.954425
Locus33012v1rpkm6.11	gb|ERN11258.1| hypothetical protein AMTR_s00024p00234280 [Amborella trichopoda]	AT2G26310.2 | Symbols: | Chalcone-flavanone isomerase family protein | chr2:11201770-11203919 FORWARD LENGTH=373	2.09796	1.32756	2.50568	6.91271	3.03021	32.9341	0.987695
Locus1150v1rpkm168.35	dbj|BAG94781.1| unnamed protein product [Oryza sativa Japonica Group]	AT2G44480.1 | Symbols: BGLU17 | beta glucosidase 17 | chr2:18359780-18363001 FORWARD LENGTH=517	0.440054	0.437085	21.4852	25.581	1.60005	1866.1	0.957407
Locus866v2rpkm0.00_PRE	dbj|BAD93484.1| pollen major allergen No.121 isoform 1 [Cryptomeria japonica]	AT4G14130.1 | Symbols: XTR7, XTH15 | xyloglucan endotransglucosylase/hydrolase 15 | chr4:8137161-8138196 REVERSE LENGTH=289	0	0	0	0	0	3.3457	0.954425
Locus55653v1rpkm3.20	gb|EEE57469.1| hypothetical protein OsJ_07709 [Oryza sativa Japonica Group]	AT1G08510.1 | Symbols: FATB | fatty acyl-ACP thioesterases B | chr1:2691546-2693409 REVERSE LENGTH=412	1.38033	1.14014	4.52717	3.82829	4.00675	18.5352	0.950896
Locus14709v1rpkm15.56	ref|XP_004161259.1| PREDICTED: splicing factor 3A subunit 2-like [Cucumis sativus]	AT2G32600.1 | Symbols: | hydroxyproline-rich glycoprotein family protein | chr2:13833779-13835525 REVERSE LENGTH=277	13.4962	10.0273	8.67172	20.76	12.6393	29.6354	0.953818
Locus52328v1rpkm3.46	ref|XP_004148197.1| PREDICTED: uncharacterized mitochondrial protein AtMg00810-like [Cucumis sativus] ref|XP_004150560.1| PREDICTED: uncharacterized mitochondrial protein AtMg00810-like [Cucumis sativus]	AT4G23160.1 | Symbols: CRK8 | cysteine-rich RLK (RECEPTOR-like protein kinase) 8 | chr4:12129485-12134086 FORWARD LENGTH=1262	0	0	0	0.869509	0	7.87557	0.981453
Locus24035v1rpkm8.85	emb|CAN74951.1| hypothetical protein VITISV_030567 [Vitis vinifera]	No hits found	2.87209	0	2.93943	6.25047	0	13.6491	0.963306
Locus14987v1rpkm15.25	emb|CAH66812.1| OSIGBa0135C13.7 [Oryza sativa Indica Group] gb|EEC77466.1| hypothetical protein OsI_16288 [Oryza sativa Indica Group]	AT2G44480.1 | Symbols: BGLU17 | beta glucosidase 17 | chr2:18359780-18363001 FORWARD LENGTH=517	0.560837	0	0	2.92713	0	254.116	0.957584
Locus26405v1rpkm7.95	gb|EMS56653.1| hypothetical protein TRIUR3_35311 [Triticum urartu]	No hits found	5.55643	3.24315	7.99268	14.5867	3.8207	30.0118	0.983791
Locus4281v1rpkm54.05	dbj|BAJ94475.1| predicted protein [Hordeum vulgare subsp. vulgare] dbj|BAK00808.1| predicted protein [Hordeum vulgare subsp. vulgare]	AT1G56560.1 | Symbols: | Plant neutral invertase family protein | chr1:21192593-21194948 FORWARD LENGTH=616	10.15	8.38962	11.9574	9.98965	17.5505	250.996	0.951452
Locus38466v1rpkm5.06	gb|ERN01352.1| hypothetical protein AMTR_s00002p00258790 [Amborella trichopoda]	AT1G27070.1 | Symbols: | 5'-AMP-activated protein kinase-related | chr1:9396945-9399225 REVERSE LENGTH=532	1.80585	2.95197	1.52794	5.72885	3.52033	9.24466	0.952817
Locus17080v1rpkm13.16	gb|ERN07058.1| hypothetical protein AMTR_s00019p00050520 [Amborella trichopoda]	AT1G80920.1 | Symbols: J8 | Chaperone DnaJ-domain superfamily protein | chr1:30403863-30404549 REVERSE LENGTH=163	2.95662	2.57628	2.98203	15.5302	6.02161	86.8897	0.986555
Locus10606v1rpkm22.19	gb|ERN13144.1| hypothetical protein AMTR_s00040p00190140 [Amborella trichopoda]	AT3G22430.1 | Symbols: | CONTAINS InterPro DOMAIN/s: Domain of unknown function XS (InterPro:IPR005380); BEST Arabidopsis thaliana protein match is: XS domain-containing protein / XS zinc finger domain-containing protein-related (TAIR:AT5G23570.1); Has 565 Blast hits to 510 proteins in 121 species: Archae - 2; Bacteria - 90; Metazoa - 191; Fungi - 32; Plants - 51; Viruses - 4; Other Eukaryotes - …	14.3956	16.781	13.0835	19.437	17.3549	30.6787	0.968557
Locus130577v1rpkm0.97	emb|CAN68480.1| hypothetical protein VITISV_007280 [Vitis vinifera]	ATMG00810.1 | Symbols: ORF240B | DNA/RNA polymerases superfamily protein | chrM:227709-228431 REVERSE LENGTH=240	0	0	0	0	0	13.1805	0.954425
Locus111465v1rpkm1.31	emb|CAN68369.1| hypothetical protein VITISV_001581 [Vitis vinifera]	No hits found	1.98625	0	0	2.02436	0	8.72005	0.967163
Locus6518v1rpkm36.28	gb|ESR53740.1| hypothetical protein CICLE_v10019075mg [Citrus clementina]	AT4G11860.1 | Symbols: | Protein of unknown function (DUF544) | chr4:7134237-7138361 REVERSE LENGTH=682	36.2092	18.0352	28.097	39.3409	26.6456	97.2116	0.971251
Locus43981v1rpkm4.29	No hits found	AT2G47510.1 | Symbols: FUM1 | fumarase 1 | chr2:19498614-19502020 FORWARD LENGTH=492	0.754671	0	1.42965	13.6449	0.483717	23.0351	0.96307
Locus44506v1rpkm4.23	gb|ESW24790.1| hypothetical protein PHAVU_004G160400g [Phaseolus vulgaris]	AT1G73920.1 | Symbols: | alpha/beta-Hydrolases superfamily protein | chr1:27791194-27794698 FORWARD LENGTH=704	1.5599	3.96524	3.03155	10.1325	1.81661	17.7883	0.972663
Locus1577v1rpkm127.94	ref|XP_002532384.1| 1-deoxyxylulose-5-phosphate synthase, putative [Ricinus communis] gb|EEF29996.1| 1-deoxyxylulose-5-phosphate synthase, putative [Ricinus communis]	AT4G15560.1 | Symbols: CLA1, DEF, CLA, DXS, DXPS2 | Deoxyxylulose-5-phosphate synthase | chr4:8884218-8887254 FORWARD LENGTH=717	1.44401	0.0868786	0.596952	26.2526	12.0535	709.121	0.963298
Locus51874v1rpkm3.50	gb|EOY06340.1| Kinase superfamily protein isoform 3 [Theobroma cacao]	AT5G18910.1 | Symbols: | Protein kinase superfamily protein | chr5:6306994-6309396 REVERSE LENGTH=511	0.704144	0	0	3.50245	0	23.4561	0.986816
Locus13928v1rpkm16.50	ref|XP_002526285.1| catalytic, putative [Ricinus communis] gb|EEF36074.1| catalytic, putative [Ricinus communis]	AT1G15060.1 | Symbols: | Uncharacterised conserved protein UCP031088, alpha/beta hydrolase | chr1:5184053-5186856 REVERSE LENGTH=578	12.3081	12.7196	14.3874	18.1715	12.5067	37.5078	0.993162
Locus9841v1rpkm24.00	gb|ERM98690.1| hypothetical protein AMTR_s00109p00132970 [Amborella trichopoda]	No hits found	21.0117	21.506	20.2925	31.8759	23.0882	61.0896	0.997613
Locus18155v1rpkm12.26	gb|ESR61850.1| hypothetical protein CICLE_v10016703mg [Citrus clementina]	AT4G27990.1 | Symbols: YLMG1-2, ATYLMG1-2 | YGGT family protein | chr4:13923991-13924647 REVERSE LENGTH=218	6.81198	3.4513	8.93461	13.7831	5.81366	59.9541	0.983507
Locus151203v1rpkm0.59	ref|XP_002523580.1| conserved hypothetical protein [Ricinus communis] gb|EEF38775.1| conserved hypothetical protein [Ricinus communis]	AT2G44230.1 | Symbols: | Plant protein of unknown function (DUF946) | chr2:18286537-18288247 FORWARD LENGTH=542	0	0	0	0	0	3.70349	0.954425
Locus84007v1rpkm1.88	No hits found	AT4G10040.1 | Symbols: CYTC-2 | cytochrome c-2 | chr4:6277083-6278281 FORWARD LENGTH=112	0.988454	1.75631	0	2.97505	0	12.6858	0.984564
Locus20106v1rpkm10.91	gb|AAL69368.1|AF462205_1 putative ubiquitin conjugating enzyme [Narcissus pseudonarcissus]	AT3G46460.1 | Symbols: UBC13 | ubiquitin-conjugating enzyme 13 | chr3:17096120-17097315 REVERSE LENGTH=166	3.97125	2.3312	2.75829	7.93602	7.96447	26.7371	0.967045
Locus170749v1rpkm0.00	gb|ABZ88806.1| cyclophilin [Hevea brasiliensis]	AT2G16600.1 | Symbols: ROC3 | rotamase CYP 3 | chr2:7200862-7201383 FORWARD LENGTH=173	0	0	0	0.939658	0	2.18902	0.991801
Locus47251v1rpkm3.93	gb|AFW57926.1| hypothetical protein ZEAMMB73_908656 [Zea mays]	No hits found	0	0	0.840058	13.2065	2.18413	27.1841	0.983278
Locus7335v1rpkm32.44	gb|EOY06358.1| Deoxyxylulose-5-phosphate synthase isoform 1 [Theobroma cacao]	AT4G15560.1 | Symbols: CLA1, DEF, CLA, DXS, DXPS2 | Deoxyxylulose-5-phosphate synthase | chr4:8884218-8887254 FORWARD LENGTH=717	10.203	6.11556	1.21373	4.53292	0	128.507	0.952327
Locus1269v1rpkm154.90	ref|NP_001062160.1| Os08g0500800 [Oryza sativa Japonica Group] dbj|BAD08898.1| zinc metalloproteinase-like [Oryza sativa Japonica Group] dbj|BAF24074.1| Os08g0500800 [Oryza sativa Japonica Group] dbj|BAG95011.1| unnamed protein product [Oryza sativa Japonica Group] gb|EEC83826.1| hypothetical protein OsI_29769 [Oryza sativa Indica Group]	AT5G35690.1 | Symbols: | CONTAINS InterPro DOMAIN/s: WLM (InterPro:IPR013536), PUB domain (InterPro:IPR018997), PUG domain (InterPro:IPR006567); BEST Arabidopsis thaliana protein match is: zinc ion binding (TAIR:AT1G55915.1); Has 30201 Blast hits to 17322 proteins in 780 species: Archae - 12; Bacteria - 1396; Metazoa - 17338; Fungi - 3422; Plants - 5037; Viruses - 0; Other Eukaryotes - 2996 (sour…	170.287	137.452	288.226	1088.78	570.953	2828.09	0.988912
Locus16707v1rpkm13.49	No hits found	AT1G42700.1 | Symbols: | FUNCTIONS IN: molecular_function unknown; INVOLVED IN: response to cold; LOCATED IN: nucleus; BEST Arabidopsis thaliana protein match is: Plant transposase (Ptta/En/Spm family) (TAIR:AT1G40087.1); Has 10 Blast hits to 10 proteins in 3 species: Archae - 0; Bacteria - 0; Metazoa - 0; Fungi - 0; Plants - 10; Viruses - 0; Other Eukaryotes - 0 (source: NCBI BLink). | chr1:1606…	1.56195	2.78388	2.70887	3.25599	0.491825	15.0118	0.968045
Locus89361v1rpkm1.74	gb|AEJ72569.1| putative reverse transcriptase family member [Malus domestica]	No hits found	0.771203	0.841345	0.850332	0.809421	0.316524	3.68035	0.952472
Locus139529v1rpkm0.82	ref|XP_002298224.1| predicted protein [Populus trichocarpa]	No hits found	0	0	0	0	0	11.6939	0.954425
Locus157736v1rpkm0.44	ref|XP_004245497.1| PREDICTED: cellulose synthase-like protein G3-like [Solanum lycopersicum]	AT4G24010.1 | Symbols: ATCSLG1, CSLG1 | cellulose synthase like G1 | chr4:12466391-12469760 FORWARD LENGTH=760	0	0	0	0	0	11.4599	0.954425
Locus6411v1rpkm36.86	ref|XP_004242392.1| PREDICTED: thioredoxin-like protein 4B-like [Solanum lycopersicum]	AT3G24730.1 | Symbols: | mRNA splicing factor, thioredoxin-like U5 snRNP | chr3:9030152-9030894 REVERSE LENGTH=159	31.1292	29.4244	33.1707	34.5777	29.1969	67.7933	0.975689
Locus15989v4rpkm2.93	ref|XP_002272798.1| PREDICTED: uncharacterized protein LOC100257710 [Vitis vinifera]	AT3G07565.4 | Symbols: | Protein of unknown function (DUF3755) | chr3:2413823-2415872 FORWARD LENGTH=268	0	0	0.535606	1.15622	0.263086	2.96655	0.983618
Locus119009v1rpkm1.18	dbj|BAE79385.1| unnamed protein product [Ipomoea batatas]	AT3G25720.1 | Symbols: | RNA-directed DNA polymerase (reverse transcriptase)-related family protein | chr3:9380234-9381405 FORWARD LENGTH=282	0.912955	1.29339	0.997707	3.47942	0	10.6614	0.993663
Locus2491v1rpkm87.59	gb|EOY06359.1| Deoxyxylulose-5-phosphate synthase isoform 2 [Theobroma cacao]	AT4G15560.1 | Symbols: CLA1, DEF, CLA, DXS, DXPS2 | Deoxyxylulose-5-phosphate synthase | chr4:8884218-8887254 FORWARD LENGTH=717	35.1579	14.3889	3.19093	31.1853	35.9905	690.012	0.957284
Locus154296v1rpkm0.52	gb|ESR48905.1| hypothetical protein CICLE_v10031157mg [Citrus clementina]	No hits found	0	0	0	0	0	7.04107	0.954425
Locus28279v1rpkm7.35	emb|CAN65721.1| hypothetical protein VITISV_004444 [Vitis vinifera]	AT2G25605.1 | Symbols: | unknown protein; FUNCTIONS IN: molecular_function unknown; INVOLVED IN: biological_process unknown; LOCATED IN: chloroplast; Has 75 Blast hits to 75 proteins in 20 species: Archae - 2; Bacteria - 4; Metazoa - 0; Fungi - 0; Plants - 36; Viruses - 0; Other Eukaryotes - 33 (source: NCBI BLink). | chr2:10899541-10900875 FORWARD LENGTH=200	8.63332	6.33115	6.13162	8.95195	6.84913	19.3486	0.97436
Locus6491v1rpkm36.46	gb|EOX99055.1| GRAM domain-containing protein / ABA-responsive protein-related [Theobroma cacao]	AT5G23370.1 | Symbols: | GRAM domain-containing protein / ABA-responsive protein-related | chr5:7863542-7864201 REVERSE LENGTH=219	7.86491	12.7653	8.45305	22.6753	11.5212	185.533	0.972835
Locus192v1rpkm788.85	ref|NP_001268154.1| CBL-interacting protein kinase 07 [Vitis vinifera] emb|CAN81218.1| hypothetical protein VITISV_040419 [Vitis vinifera] gb|ACQ83523.1| CBL-interacting protein kinase 07 [Vitis vinifera]	AT5G58380.1 | Symbols: CIPK10, PKS2, SIP1, SNRK3.8 | SOS3-interacting protein 1 | chr5:23597092-23598531 REVERSE LENGTH=479	336.284	117.858	894.783	844.165	334.029	4082.57	0.96774
Locus56260v1rpkm3.16	ref|XP_002530540.1| conserved hypothetical protein [Ricinus communis] gb|EEF31831.1| conserved hypothetical protein [Ricinus communis]	AT4G25810.1 | Symbols: XTR6, XTH23 | xyloglucan endotransglycosylase 6 | chr4:13128694-13129715 FORWARD LENGTH=286	0	0.931463	0	0.330507	0	24.0019	0.954959
Locus3014v2rpkm10.04	ref|XP_002519271.1| conserved hypothetical protein [Ricinus communis] gb|EEF43135.1| conserved hypothetical protein [Ricinus communis]	AT5G49580.1 | Symbols: | Chaperone DnaJ-domain superfamily protein | chr5:20123823-20126813 REVERSE LENGTH=695	0.780967	0.932761	0.816331	1.02657	1.02523	2.37718	0.967789
Locus94237v1rpkm1.62	gb|EEC75577.1| hypothetical protein OsI_12262 [Oryza sativa Indica Group]	No hits found	0	0	0	4.1426	0	13.867	0.999999
Locus5254v2rpkm7.17	emb|CBI29257.3| unnamed protein product [Vitis vinifera]	AT1G29400.1 | Symbols: AML5, ML5 | MEI2-like protein 5 | chr1:10290393-10293696 REVERSE LENGTH=800	5.4761	0.727675	0	11.4074	3.18529	27.1248	0.979937
Locus78622v1rpkm2.06	gb|ERN20007.1| hypothetical protein AMTR_s00071p00160380 [Amborella trichopoda]	No hits found	0	0	0	4.30223	0	15.0914	0.999886
Locus53602v1rpkm3.35	emb|CAN62411.1| hypothetical protein VITISV_029284 [Vitis vinifera]	No hits found	0	0	0	5.88198	0	12.6416	0.986792
Locus21420v1rpkm10.14	ref|XP_002269123.1| PREDICTED: uncharacterized protein LOC100251398 [Vitis vinifera] emb|CBI17576.3| unnamed protein product [Vitis vinifera]	AT2G23790.1 | Symbols: | Protein of unknown function (DUF607) | chr2:10125692-10127455 REVERSE LENGTH=336	6.08263	0.774068	1.92683	10.124	3.31219	80.2923	0.976111
Locus50103v1rpkm3.65	gb|EMS49504.1| hypothetical protein TRIUR3_04678 [Triticum urartu]	AT3G63310.1 | Symbols: BIL4 | Bax inhibitor-1 family protein | chr3:23387938-23388882 REVERSE LENGTH=239	4.19002	4.20396	0	18.9509	4.08545	96.3467	0.99031
Locus7924v1rpkm30.01	gb|EMS50026.1| Iron-sulfur cluster assembly enzyme ISCU, mitochondrial [Triticum urartu]	AT4G22220.1 | Symbols: ISU1, ATISU1 | SufE/NifU family protein | chr4:11759444-11760881 REVERSE LENGTH=167	57.0929	64.1023	46.7219	67.9941	61.3695	215.161	0.968119
Locus143943v1rpkm0.73	emb|CAN81087.1| hypothetical protein VITISV_027168 [Vitis vinifera]	No hits found	0	0	0	0	0	17.9849	0.954425
Locus109202v1rpkm1.34	ref|XP_002332211.1| predicted protein [Populus trichocarpa]	AT2G07760.1 | Symbols: | Zinc knuckle (CCHC-type) family protein | chr2:3584420-3586278 REVERSE LENGTH=530	1.28173	1.04549	0.697896	1.32184	0.610967	3.00567	0.955756
Locus10947v3rpkm2.32	gb|EOY15861.1| PLATZ transcription factor family protein isoform 4 [Theobroma cacao]	AT1G21000.1 | Symbols: | PLATZ transcription factor family protein | chr1:7337919-7339088 FORWARD LENGTH=246	2.1886	0	0.307017	3.09098	0	8.55138	0.968788
Locus93447v1rpkm1.64	gb|ERN15484.1| hypothetical protein AMTR_s00048p00020720 [Amborella trichopoda]	AT5G12370.1 | Symbols: SEC10 | exocyst complex component sec10 | chr5:4003002-4008445 REVERSE LENGTH=825	0	0	0	0	0	35.0593	0.954425
Locus12467v1rpkm18.63	ref|XP_002305260.1| predicted protein [Populus trichocarpa]	AT5G17300.1 | Symbols: RVE1 | Homeodomain-like superfamily protein | chr5:5690435-5692435 REVERSE LENGTH=387	1.35614	0.516224	12.6363	15.5424	7.2051	67.4172	0.975252
Locus12081v1rpkm19.31	gb|ESQ45686.1| hypothetical protein EUTSA_v10010985mg [Eutrema salsugineum]	AT2G25630.1 | Symbols: BGLU14 | beta glucosidase 14 | chr2:10908360-10909880 FORWARD LENGTH=489	0	0	0	14.8749	0	227.504	0.971753
Locus81060v1rpkm1.97	ref|XP_001762112.1| R-SNARE, VAMP71-family [Physcomitrella patens] gb|EDQ73216.1| R-SNARE, VAMP71-family [Physcomitrella patens]	AT5G22360.1 | Symbols: ATVAMP714, VAMP714 | vesicle-associated membrane protein 714 | chr5:7404379-7405654 REVERSE LENGTH=221	0	0	0	0	0	6.39254	0.954425
Locus10131v1rpkm23.27	ref|XP_002284273.1| PREDICTED: probable galacturonosyltransferase 13-like [Vitis vinifera]	AT3G01040.2 | Symbols: GAUT13 | galacturonosyltransferase 13 | chr3:9392-11979 FORWARD LENGTH=532	14.8265	8.98186	12.2356	21.1878	10.4687	32.4972	0.963684
Locus104913v1rpkm1.42	gb|AAX96275.1| retrotransposon protein, putative, unclassified [Oryza sativa Japonica Group] gb|ABA93378.1| retrotransposon protein, putative, unclassified [Oryza sativa Japonica Group]	No hits found	1.07297	0.513446	0	5.28486	0	11.1046	0.984177
Locus5952v2rpkm32.98	gb|EOY29846.1| Hydroxyproline-rich glycoprotein family protein, putative [Theobroma cacao]	AT3G21320.1 | Symbols: | BEST Arabidopsis thaliana protein match is: hydroxyproline-rich glycoprotein family protein (TAIR:AT2G25930.1); Has 63 Blast hits to 58 proteins in 21 species: Archae - 0; Bacteria - 0; Metazoa - 3; Fungi - 0; Plants - 58; Viruses - 0; Other Eukaryotes - 2 (source: NCBI BLink). | chr3:7499408-7501312 REVERSE LENGTH=540	5.84136	5.51455	9.55012	17.9982	2.97049	38.2151	0.984759
Locus103833v2rpkm1.32	gb|ESR46565.1| hypothetical protein CICLE_v10002196mg [Citrus clementina]	AT3G05345.1 | Symbols: | Chaperone DnaJ-domain superfamily protein | chr3:1522449-1523847 REVERSE LENGTH=244	0	0	0	1.14508	0	2.8261	0.994522
Locus1486v2rpkm6.46_PRE	gb|ESR53080.1| hypothetical protein CICLE_v10021475mg [Citrus clementina]	No hits found	1.83565	1.27906	3.00619	5.05704	3.03224	9.033	0.965329
Locus8312v2rpkm1.96_PRE	ref|XP_002273883.1| PREDICTED: phosphatase YfbT [Vitis vinifera] emb|CBI34671.3| unnamed protein product [Vitis vinifera]	AT4G11570.1 | Symbols: | Haloacid dehalogenase-like hydrolase (HAD) superfamily protein | chr4:7004743-7005864 FORWARD LENGTH=373	0.897886	0.256133	0.843062	1.771	0.784653	3.36274	0.973333
Locus173011v1rpkm0.00	emb|CAN67644.1| hypothetical protein VITISV_028829 [Vitis vinifera]	No hits found	0	0	0	6.7385	0	15.0892	0.98953
Locus15396v1rpkm14.80	ref|XP_002280130.1| PREDICTED: uncharacterized protein LOC100266232 [Vitis vinifera] emb|CBI20731.3| unnamed protein product [Vitis vinifera]	AT2G26310.1 | Symbols: | Chalcone-flavanone isomerase family protein | chr2:11201770-11203919 FORWARD LENGTH=398	1.03549	1.05815	1.16008	18.5587	1.0411	134.608	0.985231
Locus12467v4rpkm2.07	ref|XP_002526589.1| DNA binding protein, putative [Ricinus communis] gb|EEF35801.1| DNA binding protein, putative [Ricinus communis]	AT5G17300.1 | Symbols: RVE1 | Homeodomain-like superfamily protein | chr5:5690435-5692435 REVERSE LENGTH=387	0	0	0	0.466913	0.363771	3.83923	0.975191
Locus158511v1rpkm0.43	ref|XP_004301595.1| PREDICTED: uncharacterized protein LOC101295141 [Fragaria vesca subsp. vesca]	AT1G43040.1 | Symbols: | SAUR-like auxin-responsive protein family | chr1:16184209-16184523 FORWARD LENGTH=104	0	0	0	0	0	6.80145	0.954425
Locus78760v1rpkm2.05	ref|XP_002331075.1| predicted protein [Populus trichocarpa]	AT4G04650.1 | Symbols: | RNA-directed DNA polymerase (reverse transcriptase)-related family protein | chr4:2353989-2355213 REVERSE LENGTH=332	1.45075	2.09563	0.602244	1.94467	0	14.3095	0.963907
Locus19305v1rpkm11.42	ref|NP_001104842.1| mitochondrial phosphate transporter [Zea mays] dbj|BAA31583.1| mitochondrial phosphate transporter [Zea mays] gb|AFW73622.1| phosphate transporter [Zea mays]	AT5G14040.1 | Symbols: PHT3;1 | phosphate transporter 3;1 | chr5:4531059-4532965 REVERSE LENGTH=375	5.90732	0.530752	0	9.18522	1.45613	87.0919	0.974355
Locus125364v1rpkm1.07	gb|ABI34329.1| Integrase core domain containing protein [Solanum demissum]	AT4G23160.1 | Symbols: CRK8 | cysteine-rich RLK (RECEPTOR-like protein kinase) 8 | chr4:12129485-12134086 FORWARD LENGTH=1262	0	1.28572	0	2.92619	1.29694	8.36013	0.983081
Locus156161v1rpkm0.49	No hits found	AT2G06541.1 | Symbols: | TTF-type zinc finger protein with HAT dimerisation domain | chr2:2598222-2600326 REVERSE LENGTH=592	0	0	0	0	0	3.29458	0.954425
Locus34558v1rpkm5.77	ref|XP_002285786.1| PREDICTED: uncharacterized protein LOC100252301 [Vitis vinifera]	AT1G78230.1 | Symbols: | Outer arm dynein light chain 1 protein | chr1:29430226-29432516 FORWARD LENGTH=681	3.94769	2.13488	4.12449	8.02674	6.28027	14.9618	0.956305
Locus98485v1rpkm1.54	ref|XP_002440516.1| hypothetical protein SORBIDRAFT_09g002350 [Sorghum bicolor] gb|EES18946.1| hypothetical protein SORBIDRAFT_09g002350 [Sorghum bicolor]	AT5G05600.1 | Symbols: | 2-oxoglutarate (2OG) and Fe(II)-dependent oxygenase superfamily protein | chr5:1672266-1674602 FORWARD LENGTH=371	0.115366	0	0	1.539	0	11.4205	0.985466
Locus15402v5rpkm0.86_PRE	ref|XP_002264958.1| PREDICTED: protein EI24 homolog [Vitis vinifera] emb|CBI29730.3| unnamed protein product [Vitis vinifera]	AT4G06676.1 | Symbols: | CONTAINS InterPro DOMAIN/s: Etoposide-induced 2.4 (InterPro:IPR009890); Has 264 Blast hits to 262 proteins in 100 species: Archae - 0; Bacteria - 0; Metazoa - 130; Fungi - 16; Plants - 79; Viruses - 0; Other Eukaryotes - 39 (source: NCBI BLink). | chr4:3898998-3901589 FORWARD LENGTH=320	0	0	0	0.843153	0.953863	4.48836	0.9647
Locus59976v1rpkm2.92	ref|XP_004252705.1| PREDICTED: uncharacterized protein LOC101266915 [Solanum lycopersicum]	No hits found	0.450255	0	0.740563	7.73042	0	22.6511	0.998978
Locus12467v2rpkm2.43	gb|ERN17075.1| hypothetical protein AMTR_s00044p00072910 [Amborella trichopoda]	AT5G17300.1 | Symbols: RVE1 | Homeodomain-like superfamily protein | chr5:5690435-5692435 REVERSE LENGTH=387	1.10322	0.152898	0.190908	3.55765	1.24641	10.0407	0.992889
Locus5240v3rpkm2.66_PRE	ref|XP_004290918.1| PREDICTED: uncharacterized protein LOC101296735 [Fragaria vesca subsp. vesca]	AT1G77280.1 | Symbols: | Protein kinase protein with adenine nucleotide alpha hydrolases-like domain | chr1:29031468-29035882 REVERSE LENGTH=794	0	0	0	0	0	1.43747	0.954425
Locus5881v1rpkm40.20	gb|ACJ02769.1| indole-3-glycerol phosphate lyase BX1 [Consolida orientalis]	AT3G54640.1 | Symbols: TSA1, TRP3 | tryptophan synthase alpha chain | chr3:20223331-20225303 REVERSE LENGTH=312	0.102195	0	0.332579	3.92502	0	109.448	0.964128
Locus66599v1rpkm2.55	ref|XP_004510917.1| PREDICTED: uncharacterized protein LOC101499749 [Cicer arietinum]	No hits found	2.09824	1.46645	1.68254	5.18196	3.13657	9.53009	0.976235
Locus906v1rpkm203.50	ref|XP_004960247.1| PREDICTED: NADPH--cytochrome P450 reductase-like isoform X2 [Setaria italica]	AT4G30210.1 | Symbols: ATR2, AR2 | P450 reductase 2 | chr4:14796900-14800578 FORWARD LENGTH=712	115.099	86.2954	7.39254	848.405	739.352	2582.4	0.962571
Locus2538v1rpkm86.20	gb|AAL32062.1|AF443590_1 deoxy-D-xylulose-5-phosphate synthase [Morinda citrifolia]	AT4G15560.1 | Symbols: CLA1, DEF, CLA, DXS, DXPS2 | Deoxyxylulose-5-phosphate synthase | chr4:8884218-8887254 FORWARD LENGTH=717	4.83213	0	0.78892	66.6427	17.9833	2083.45	0.962597
Locus2402v1rpkm90.58	gb|ERN18287.1| hypothetical protein AMTR_s00055p00158390 [Amborella trichopoda]	AT5G47540.1 | Symbols: | Mo25 family protein | chr5:19283265-19285328 REVERSE LENGTH=343	71.4013	79.2062	68.9184	82.05	67.6947	141.82	0.977874
Locus13273v1rpkm17.39	ref|NP_001144701.1| uncharacterized protein LOC100277737 [Zea mays] gb|ACG42462.1| hypothetical protein [Zea mays] tpg|DAA43605.1| TPA: hypothetical protein ZEAMMB73_327805 [Zea mays]	AT1G33290.1 | Symbols: | P-loop containing nucleoside triphosphate hydrolases superfamily protein | chr1:12074125-12075989 FORWARD LENGTH=379	6.37587	2.94209	4.77888	7.92238	4.59405	25.4611	0.980986
Locus18145v2rpkm3.71	gb|EMJ24518.1| hypothetical protein PRUPE_ppa007329mg [Prunus persica]	AT1G06870.1 | Symbols: | Peptidase S24/S26A/S26B/S26C family protein | chr1:2108832-2110642 FORWARD LENGTH=367	0	0	0	0	0	0.178906	0.954425
Locus88368v1rpkm1.76	gb|AFC36903.1| ORFIII-like polyprotein, partial [Musa acuminata subsp. malaccensis]	No hits found	2.32944	1.39257	1.19022	2.08725	0.703063	6.78826	0.956367
Locus91904v1rpkm1.68	No hits found	AT5G52840.1 | Symbols: | NADH-ubiquinone oxidoreductase-related | chr5:21413718-21414794 FORWARD LENGTH=169	0	0	0.565632	3.12062	1.31776	10.5715	0.992216
Locus114984v1rpkm1.25	gb|EMJ11427.1| hypothetical protein PRUPE_ppa015539mg [Prunus persica]	No hits found	0	0	0	5.53299	0	10.3414	0.974173
Locus32868v1rpkm6.14	ref|XP_003613390.1| PttB [Medicago truncatula] gb|AES96348.1| PttB [Medicago truncatula]	No hits found	0.369883	1.21591	0.732202	12.6419	4.84754	36.3907	0.99337
Locus81527v1rpkm1.96	gb|ABF97101.1| retrotransposon protein, putative, unclassified [Oryza sativa Japonica Group]	No hits found	1.67731	0	1.91051	2.92402	0	7.10945	0.951663
Locus23181v1rpkm9.24	ref|XP_002277878.1| PREDICTED: calcineurin B-like protein 06 isoform 1 [Vitis vinifera]	AT4G33000.1 | Symbols: CBL10, ATCBL10 | calcineurin B-like protein 10 | chr4:15924349-15926398 FORWARD LENGTH=256	4.13626	3.35954	2.6132	4.21382	5.10455	28.6027	0.955952
Locus157704v1rpkm0.44	gb|ERN11774.1| hypothetical protein AMTR_s00022p00247970 [Amborella trichopoda]	AT3G51010.1 | Symbols: | unknown protein; FUNCTIONS IN: molecular_function unknown; INVOLVED IN: biological_process unknown; LOCATED IN: mitochondrion, plastid; EXPRESSED IN: 22 plant structures; EXPRESSED DURING: 13 growth stages; Has 24 Blast hits to 24 proteins in 9 species: Archae - 0; Bacteria - 0; Metazoa - 0; Fungi - 0; Plants - 24; Viruses - 0; Other Eukaryotes - 0 (source: NCBI BLink). |…	1.37375	1.4385	1.66074	1.59604	0	10.6248	0.957061
Locus99568v1rpkm1.52	gb|EOX99963.1| Uncharacterized protein TCM_009073 [Theobroma cacao]	No hits found	0	0	0	5.1187	0	18.6938	0.999649
Locus154823v1rpkm0.51	ref|XP_002279702.1| PREDICTED: uncharacterized protein LOC100258880 [Vitis vinifera]	AT1G29420.1 | Symbols: | SAUR-like auxin-responsive protein family | chr1:10301483-10301908 REVERSE LENGTH=141	0	0.671025	0	2.55977	0	4.34015	0.955729
Locus95365v1rpkm1.60	ref|XP_004142599.1| PREDICTED: uncharacterized protein LOC101210359 [Cucumis sativus]	No hits found	0	0	3.02123	2.86402	1.33638	10.322	0.951889
Locus32985v1rpkm6.11	dbj|BAJ87339.1| predicted protein [Hordeum vulgare subsp. vulgare]	AT4G15093.1 | Symbols: | catalytic LigB subunit of aromatic ring-opening dioxygenase family | chr4:8618454-8619472 FORWARD LENGTH=269	3.3864	2.31043	0.771257	7.5652	2.4319	16.126	0.98571
Locus98573v1rpkm1.54	ref|XP_003631224.1| PREDICTED: uncharacterized protein LOC100257723 isoform 2 [Vitis vinifera]	AT2G03500.1 | Symbols: | Homeodomain-like superfamily protein | chr2:1059926-1062259 FORWARD LENGTH=432	0	0.330371	1.34485	0.922357	0.429065	6.89498	0.956726
Locus30265v1rpkm6.79	ref|XP_002277728.1| PREDICTED: uncharacterized protein LOC100248862 [Vitis vinifera] emb|CBI27659.3| unnamed protein product [Vitis vinifera]	AT1G27385.2 | Symbols: | unknown protein; FUNCTIONS IN: molecular_function unknown; INVOLVED IN: biological_process unknown; EXPRESSED IN: 24 plant structures; EXPRESSED DURING: 13 growth stages; CONTAINS InterPro DOMAIN/s: Protein of unknown function DUF493 (InterPro:IPR007454); Has 76 Blast hits to 76 proteins in 23 species: Archae - 0; Bacteria - 6; Metazoa - 0; Fungi - 0; Plants - 69; Viruses…	2.68615	3.01912	10.0327	13.6859	3.32626	40.6419	0.981124
Locus74619v1rpkm2.19	ref|XP_004173733.1| PREDICTED: uncharacterized protein LOC101232446, partial [Cucumis sativus]	AT3G24255.1 | Symbols: | RNA-directed DNA polymerase (reverse transcriptase)-related family protein | chr3:8789471-8793208 FORWARD LENGTH=746	4.64816	0	3.02177	7.53259	0	20.8883	0.97351
Locus164408v1rpkm0.24	ref|XP_002514352.1| transferase, putative [Ricinus communis] gb|EEF48306.1| transferase, putative [Ricinus communis]	AT4G29250.1 | Symbols: | HXXXD-type acyl-transferase family protein | chr4:14420713-14422177 FORWARD LENGTH=460	2.45092	0	0	1.93921	0	10.9802	0.960009
Locus29958v1rpkm6.87	ref|XP_004974114.1| PREDICTED: heat stress transcription factor B-2b-like isoform X2 [Setaria italica]	AT4G11660.1 | Symbols: AT-HSFB2B, HSFB2B | winged-helix DNA-binding transcription factor family protein | chr4:7043006-7044227 FORWARD LENGTH=377	6.04903	1.46571	4.46359	9.1892	3.14544	27.3541	0.984922
Locus13365v1rpkm17.23	ref|XP_001640767.1| predicted protein [Nematostella vectensis] gb|EDO48704.1| predicted protein [Nematostella vectensis]	No hits found	31.8619	33.7051	23.2209	50.1232	29.3495	77.3211	0.975863
Locus6742v1rpkm35.12	ref|XP_002276066.1| PREDICTED: transmembrane protein 53 [Vitis vinifera]	AT3G19970.1 | Symbols: | alpha/beta-Hydrolases superfamily protein | chr3:6959644-6961367 FORWARD LENGTH=434	13.079	3.80955	30.5984	22.3673	12.57	120.65	0.953111
Locus141998v1rpkm0.78	emb|CAN71649.1| hypothetical protein VITISV_003282 [Vitis vinifera]	No hits found	0	1.08648	0	4.00629	0	6.79587	0.955207
Locus30146v1rpkm6.82	sp|P93262|PGMC_MESCR RecName: Full=Phosphoglucomutase, cytoplasmic; Short=PGM; AltName: Full=Glucose phosphomutase gb|AAB41895.1| phosphoglucomutase [Mesembryanthemum crystallinum]	AT1G70730.2 | Symbols: PGM2 | Phosphoglucomutase/phosphomannomutase family protein | chr1:26669020-26673166 REVERSE LENGTH=605	0	0	0	0	0	1.43598	0.954425
Locus85901v1rpkm1.83	ref|XP_004169944.1| PREDICTED: putative ribonuclease H protein At1g65750-like [Cucumis sativus]	AT5G16486.1 | Symbols: | RNA-directed DNA polymerase (reverse transcriptase)-related family protein | chr5:5383597-5384226 REVERSE LENGTH=209	0	0	0	1.11106	0	11.4313	0.978805
Locus15870v1rpkm14.30	ref|XP_003632176.1| PREDICTED: phosphoinositide phospholipase C 4-like isoform 3 [Vitis vinifera]	AT5G58700.1 | Symbols: ATPLC4, PLC4 | phosphatidylinositol-speciwc phospholipase C4 | chr5:23713144-23716057 REVERSE LENGTH=597	5.3307	2.96247	0.557496	16.1657	16.8484	50.4797	0.950144
Locus42057v1rpkm4.54	gb|EOY00215.1| DNA/RNA polymerases superfamily protein [Theobroma cacao]	No hits found	1.70852	1.6713	2.40983	2.71365	2.28644	6.30164	0.975627
Locus62740v1rpkm2.76	gb|ABB00038.1| reverse transcriptase family member [Glycine max]	No hits found	2.89637	1.4594	1.64753	6.97172	0.801273	11.3922	0.959341
Locus79825v1rpkm2.01	emb|CAN61381.1| hypothetical protein VITISV_037547 [Vitis vinifera]	AT5G60710.1 | Symbols: | Zinc finger (C3HC4-type RING finger) family protein | chr5:24410953-24414849 REVERSE LENGTH=704	1.61	1.98167	2.13098	3.22482	0	11.7132	0.975435
Locus36939v2rpkm4.54	gb|ESR42729.1| hypothetical protein CICLE_v10011401mg [Citrus clementina]	AT2G38330.1 | Symbols: | MATE efflux family protein | chr2:16064571-16067318 FORWARD LENGTH=521	3.32789	4.66167	4.48086	6.70545	3.20037	10.8758	0.974276
Locus156338v1rpkm0.48	gb|EPS63450.1| hypothetical protein M569_11334, partial [Genlisea aurea]	AT5G64200.1 | Symbols: ATSC35, SC35, At-SC35 | ortholog of human splicing factor SC35 | chr5:25681849-25683553 REVERSE LENGTH=303	0	0	0	0	0	6.1812	0.954425
Locus10121v1rpkm23.29	ref|XP_002274574.2| PREDICTED: UDP-N-acetylglucosamine transferase subunit ALG14 homolog [Vitis vinifera]	AT4G18230.1 | Symbols: | FUNCTIONS IN: molecular_function unknown; INVOLVED IN: biological_process unknown; LOCATED IN: endomembrane system; EXPRESSED IN: 23 plant structures; EXPRESSED DURING: 13 growth stages; CONTAINS InterPro DOMAIN/s: Oligosaccharide biosynthesis protein Alg14 like (InterPro:IPR013969); Has 640 Blast hits to 640 proteins in 277 species: Archae - 4; Bacteria - 281; Metazoa - …	25.1342	24.592	30.6922	31.442	23.5757	118.608	0.968058
Locus161898v1rpkm0.34	ref|XP_002529325.1| transferase, putative [Ricinus communis] gb|EEF33042.1| transferase, putative [Ricinus communis]	No hits found	0	0	0	0	0	3.6608	0.954425
Locus62917v1rpkm2.75	gb|ABD63135.1| Retrotransposon gag protein [Asparagus officinalis]	No hits found	0.59283	0.812674	0.772778	4.52406	2.43395	7.87721	0.954393
Locus92522v1rpkm1.66	No hits found	ATCG00180.1 | Symbols: RPOC1 | DNA-directed RNA polymerase family protein | chrC:20251-23084 REVERSE LENGTH=680	1.62831	2.13747	1.65035	2.76402	1.83268	3.65389	0.951777
Locus21593v1rpkm10.05	gb|ADW83715.1| adenine phosphoribosyltransferase [Musa acuminata AAA Group]	AT4G12440.1 | Symbols: APT4 | adenine phosphoribosyl transferase 4 | chr4:7376268-7378865 FORWARD LENGTH=178	0.247992	0.165571	0	9.17385	1.27653	30.0351	0.999281
Locus581v1rpkm283.53	gb|AFW66445.1| ubiquitin2 [Zea mays]	AT5G03240.2 | Symbols: UBQ3 | polyubiquitin 3 | chr5:771976-772896 REVERSE LENGTH=306	2.51543	7.13358	3.13415	21.0294	16.5194	69.2167	0.977052
Locus1143v1rpkm169.27	ref|XP_002271848.1| PREDICTED: lactation elevated protein 1 [Vitis vinifera]	AT4G28070.2 | Symbols: | AFG1-like ATPase family protein | chr4:13946009-13948462 FORWARD LENGTH=473	125.8	37.3604	94.6261	133.309	78.5829	486.109	0.968699
Locus106260v1rpkm1.40	ref|XP_006357572.1| PREDICTED: uncharacterized protein LOC102599307 [Solanum tuberosum]	AT5G28950.1 | Symbols: | unknown protein; BEST Arabidopsis thaliana protein match is: unknown protein (TAIR:AT5G41980.1); Has 448 Blast hits to 446 proteins in 74 species: Archae - 0; Bacteria - 0; Metazoa - 31; Fungi - 21; Plants - 396; Viruses - 0; Other Eukaryotes - 0 (source: NCBI BLink). | chr5:10992505-10993435 FORWARD LENGTH=148	0	0	0	0	0	7.49987	0.954425
Locus62175v3rpkm0.73	gb|ESW15179.1| hypothetical protein PHAVU_007G050700g [Phaseolus vulgaris]	AT4G11530.1 | Symbols: CRK34 | cysteine-rich RLK (RECEPTOR-like protein kinase) 34 | chr4:6987093-6989599 FORWARD LENGTH=669	0	0	0	0	0	0.35638	0.954425
Locus129578v1rpkm0.99	ref|XP_004233578.1| PREDICTED: putative ribonuclease H protein At1g65750-like [Solanum lycopersicum]	AT4G29090.1 | Symbols: | Ribonuclease H-like superfamily protein | chr4:14333528-14335255 FORWARD LENGTH=575	0	1.38643	1.11206	3.4318	0.485837	7.94976	0.984007
Locus4543v1rpkm51.46	emb|CBI20679.3| unnamed protein product [Vitis vinifera]	AT1G72770.1 | Symbols: HAB1 | homology to ABI1 | chr1:27390998-27392851 FORWARD LENGTH=511	29.5106	19.5359	35.7056	57.4524	37.9297	87.6633	0.952051
Locus15575v1rpkm14.60	ref|XP_002532384.1| 1-deoxyxylulose-5-phosphate synthase, putative [Ricinus communis] gb|EEF29996.1| 1-deoxyxylulose-5-phosphate synthase, putative [Ricinus communis]	AT5G11380.1 | Symbols: DXPS3 | 1-deoxy-D-xylulose 5-phosphate synthase 3 | chr5:3630172-3633250 FORWARD LENGTH=700	0.595197	0.25477	2.00651	2.39125	0.179399	19.6754	0.972857
Locus94215v1rpkm1.63	gb|ERN12585.1| hypothetical protein AMTR_s00025p00218070 [Amborella trichopoda]	No hits found	0.406629	0.950114	0	1.15941	0	6.6846	0.975821
Locus49848v1rpkm3.68	ref|XP_002869021.1| hypothetical protein ARALYDRAFT_490952 [Arabidopsis lyrata subsp. lyrata] gb|EFH45280.1| hypothetical protein ARALYDRAFT_490952 [Arabidopsis lyrata subsp. lyrata]	AT4G36810.1 | Symbols: GGPS1 | geranylgeranyl pyrophosphate synthase 1 | chr4:17343513-17344628 FORWARD LENGTH=371	0.807377	0	1.33338	3.57239	1.13137	20.8479	0.984775
Locus161454v1rpkm0.36	emb|CAN69396.1| hypothetical protein VITISV_021034 [Vitis vinifera]	No hits found	0	0	0	0	0	12.9045	0.954425
Locus4394v1rpkm52.98	tpg|DAA38387.1| TPA: putative translation elongation/initiation factor family protein [Zea mays]	AT1G18070.2 | Symbols: | Translation elongation factor EF1A/initiation factor IF2gamma family protein | chr1:6214236-6218211 REVERSE LENGTH=532	31.427	40.047	25.1878	47.7834	29.9419	79.5141	0.969847
Locus126316v1rpkm1.05	gb|EMJ16645.1| hypothetical protein PRUPE_ppa006341mg [Prunus persica]	AT3G21190.1 | Symbols: | O-fucosyltransferase family protein | chr3:7432579-7434543 REVERSE LENGTH=422	0	0	3.65406	6.60379	0	13.1852	0.950875
Locus1400v1rpkm143.18	gb|ESR46170.1| hypothetical protein CICLE_v10001051mg [Citrus clementina]	AT5G28770.1 | Symbols: BZO2H3, AtbZIP63 | bZIP transcription factor family protein | chr5:10796648-10798147 REVERSE LENGTH=307	2.2226	5.26861	7.41031	81.4033	9.88143	1244.96	0.970626
Locus122228v1rpkm1.12	gb|AAM08642.1|AC108883_15 Putative copia-type pol polyprotein [Oryza sativa Japonica Group]	AT4G23160.1 | Symbols: CRK8 | cysteine-rich RLK (RECEPTOR-like protein kinase) 8 | chr4:12129485-12134086 FORWARD LENGTH=1262	2.64743	0	1.56613	10.098	0	21.9767	0.984761
Locus61277v1rpkm2.84	gb|AAC33226.1| putative non-LTR retroelement reverse transcriptase [Arabidopsis thaliana]	AT5G18880.1 | Symbols: | RNA-directed DNA polymerase (reverse transcriptase)-related family protein | chr5:6300535-6301422 REVERSE LENGTH=295	3.41146	4.78355	1.58025	9.03001	0	23.6824	0.982455
Locus180951v1rpkm0.00	ref|XP_006280672.1| hypothetical protein CARUB_v10026635mg, partial [Capsella rubella] gb|EOA13570.1| hypothetical protein CARUB_v10026635mg, partial [Capsella rubella]	AT5G58750.1 | Symbols: | NAD(P)-binding Rossmann-fold superfamily protein | chr5:23728886-23730046 FORWARD LENGTH=386	0	0	0	4.51639	0	18.3771	0.998486
Locus19226v1rpkm11.48	gb|EOY17813.1| Alpha/beta hydrolase related protein [Theobroma cacao]	AT2G40095.1 | Symbols: | Alpha/beta hydrolase related protein | chr2:16743107-16744455 FORWARD LENGTH=209	1.45267	2.63847	2.24687	12.5604	9.39323	36.1788	0.976099
Locus1186v1rpkm163.58	gb|EOY27136.1| Root hair defective 3 GTP-binding protein (RHD3) isoform 1 [Theobroma cacao]	AT3G13870.1 | Symbols: RHD3 | Root hair defective 3 GTP-binding protein (RHD3) | chr3:4565762-4571109 REVERSE LENGTH=802	125.544	80.2435	56.2205	188.265	193.692	580.63	0.960071
Locus9655v3rpkm2.65	emb|CBI26539.3| unnamed protein product [Vitis vinifera]	AT1G54130.1 | Symbols: RSH3, AT-RSH3, ATRSH3 | RELA/SPOT homolog 3 | chr1:20211177-20213761 FORWARD LENGTH=715	0.642515	0.144258	0.614497	2.1346	0.691531	3.57325	0.964279
Locus34761v1rpkm5.73	ref|XP_002262606.1| PREDICTED: probable ADP-ribosylation factor GTPase-activating protein AGD6 [Vitis vinifera]	AT2G37550.1 | Symbols: ASP1, AGD7 | ARF-GAP domain 7 | chr2:15755544-15757456 REVERSE LENGTH=456	3.05107	2.67362	2.58298	6.70482	4.8339	13.1538	0.978717
Locus68518v1rpkm2.46	dbj|BAB02921.1| unnamed protein product [Arabidopsis thaliana]	AT3G17450.1 | Symbols: | hAT dimerisation domain-containing protein | chr3:5972793-5975684 REVERSE LENGTH=877	1.4297	0	0	7.2541	0	14.1824	0.976705
Locus53809v2rpkm1.84	ref|XP_004145445.1| PREDICTED: uncharacterized protein LOC101219184 [Cucumis sativus] ref|XP_004157737.1| PREDICTED: uncharacterized LOC101219184 [Cucumis sativus]	AT1G31175.1 | Symbols: | unknown protein; Has 20 Blast hits to 20 proteins in 10 species: Archae - 0; Bacteria - 0; Metazoa - 0; Fungi - 0; Plants - 20; Viruses - 0; Other Eukaryotes - 0 (source: NCBI BLink). | chr1:11140549-11140905 FORWARD LENGTH=118	0	0	0	0	0.341986	7.49327	0.950091
Locus12969v2rpkm14.95	ref|NP_001108122.1| early responsive to dehydration protein [Zea mays] gb|ABY60425.1| early responsive to dehydration protein [Zea mays]	No hits found	0.479953	1.04261	0.262022	3.15035	0.855451	66.2953	0.964877
Locus19511v1rpkm11.30	gb|EOX94248.1| Flavin-binding monooxygenase family protein [Theobroma cacao]	AT5G43890.1 | Symbols: YUC5, SUPER1 | Flavin-binding monooxygenase family protein | chr5:17648857-17650131 REVERSE LENGTH=424	0.480555	0.25984	3.01559	0.424721	0	68.2869	0.951434
Locus17079v1rpkm13.16	emb|CBI32329.3| unnamed protein product [Vitis vinifera]	AT3G06190.1 | Symbols: ATBPM2, BPM2 | BTB-POZ and MATH domain 2 | chr3:1874577-1876575 REVERSE LENGTH=406	2.24836	2.38038	2.89668	6.22856	4.05168	12.368	0.985194
Locus11652v2rpkm6.17	ref|XP_002304271.1| predicted protein [Populus trichocarpa]	AT3G60600.2 | Symbols: VAP27-1 | vesicle associated protein | chr3:22400537-22401650 FORWARD LENGTH=217	0.689379	1.25186	2.78429	4.94537	2.5	21.264	0.985205
Locus139492v1rpkm0.82	ref|XP_004140910.1| PREDICTED: transcription factor DIVARICATA-like [Cucumis sativus] ref|XP_004169172.1| PREDICTED: transcription factor DIVARICATA-like [Cucumis sativus]	AT5G04760.1 | Symbols: | Duplicated homeodomain-like superfamily protein | chr5:1373752-1374529 REVERSE LENGTH=215	0	0	0	5.9989	0	24.0411	0.998689
Locus8682v1rpkm27.29	ref|XP_004486195.1| PREDICTED: plastid-lipid-associated protein, chloroplastic-like [Cicer arietinum] ref|XP_004517240.1| PREDICTED: plastid-lipid-associated protein, chloroplastic-like [Cicer arietinum]	AT4G22240.1 | Symbols: | Plastid-lipid associated protein PAP / fibrillin family protein | chr4:11766090-11767227 REVERSE LENGTH=310	2.7573	2.37339	28.9292	66.8218	25.361	181.443	0.986624
Locus20478v1rpkm10.70	ref|XP_002281422.1| PREDICTED: cytosolic purine 5'-nucleotidase [Vitis vinifera] emb|CBI19698.3| unnamed protein product [Vitis vinifera]	AT1G75210.1 | Symbols: | HAD-superfamily hydrolase, subfamily IG, 5'-nucleotidase | chr1:28223990-28228751 FORWARD LENGTH=642	2.93251	1.9117	3.54887	11.4806	9.35759	33.4035	0.974265
Locus34284v2rpkm5.18	ref|XP_006302218.1| hypothetical protein CARUB_v10020236mg [Capsella rubella] gb|EOA35116.1| hypothetical protein CARUB_v10020236mg [Capsella rubella]	AT1G73480.1 | Symbols: | alpha/beta-Hydrolases superfamily protein | chr1:27629266-27632486 FORWARD LENGTH=463	0.36004	0	1.18009	4.00687	0.850979	9.7056	0.99134
Locus128187v1rpkm1.02	gb|ABN05720.1| RNA-directed DNA polymerase (Reverse transcriptase) [Medicago truncatula]	No hits found	0.544845	0.536143	0	4.50152	0	9.25934	0.983881
Locus55760v1rpkm3.20	emb|CBL94163.1| putative RNA-directed DNA polymerase (Reverse transcriptase) [Malus domestica]	No hits found	2.90731	1.48651	2.41255	4.76708	1.45864	13.697	0.990649
Locus25082v1rpkm8.46	ref|XP_002285787.1| PREDICTED: 14-3-3 protein 7 [Vitis vinifera] emb|CBI19165.3| unnamed protein product [Vitis vinifera]	AT2G42590.2 | Symbols: GRF9, GF14 MU | general regulatory factor 9 | chr2:17732118-17733775 REVERSE LENGTH=262	3.85967	2.04628	7.77667	8.91192	0.751694	24.2704	0.960512
Locus40601v1rpkm4.73	emb|CAN63281.1| hypothetical protein VITISV_010197 [Vitis vinifera]	No hits found	5.68823	0.687052	1.70309	6.69773	1.15556	19.6514	0.967791
Locus67266v1rpkm2.51	ref|XP_002331338.1| predicted protein [Populus trichocarpa]	AT1G43760.1 | Symbols: | DNAse I-like superfamily protein | chr1:16528880-16531065 REVERSE LENGTH=626	0.663134	1.13736	0.401013	2.00216	0.328839	4.82432	0.985881
Locus17503v1rpkm12.79	ref|XP_002285607.1| PREDICTED: uncharacterized protein LOC100251139 [Vitis vinifera]	No hits found	2.46642	1.84406	0.171065	13.6365	7.81104	36.8872	0.98271
Locus57256v1rpkm3.09	ref|XP_003622970.1| Pantothenate synthetase [Medicago truncatula] gb|AES79188.1| Pantothenate synthetase [Medicago truncatula]	AT4G04650.1 | Symbols: | RNA-directed DNA polymerase (reverse transcriptase)-related family protein | chr4:2353989-2355213 REVERSE LENGTH=332	3.12937	1.11921	4.21323	4.44337	0.912325	13.8741	0.958893
Locus18803v1rpkm11.78	gb|EMT10047.1| hypothetical protein F775_22138 [Aegilops tauschii]	No hits found	7.79144	12.1698	5.93733	11.04	11.3017	36.089	0.950888
Locus133410v1rpkm0.93	gb|AAO22065.1| NtPRp27-like protein [Solanum tuberosum]	AT2G15220.1 | Symbols: | Plant basic secretory protein (BSP) family protein | chr2:6608689-6609366 FORWARD LENGTH=225	0	0	0	1.75544	0	12.3534	0.98711
Locus76624v1rpkm2.13	ref|XP_004248867.1| PREDICTED: putative ribonuclease H protein At1g65750-like [Solanum lycopersicum]	No hits found	0	0	0	1.16565	0.53363	11.225	0.976897
Locus142320v1rpkm0.77	ref|XP_004173049.1| PREDICTED: putative ribonuclease H protein At1g65750-like, partial [Cucumis sativus]	No hits found	0	0	0	1.4887	0	8.217	0.992698
Locus96712v1rpkm1.58	gb|EOY05493.1| Alpha/beta-Hydrolases superfamily protein [Theobroma cacao]	AT4G14290.1 | Symbols: | alpha/beta-Hydrolases superfamily protein | chr4:8225547-8230057 REVERSE LENGTH=558	1.97743	3.09059	1.37823	3.66662	1.18804	12.6396	0.978794
Locus23347v1rpkm9.16	gb|ERN09421.1| hypothetical protein AMTR_s00029p00058110 [Amborella trichopoda]	AT1G11950.1 | Symbols: | Transcription factor jumonji (jmjC) domain-containing protein | chr1:4034747-4038310 REVERSE LENGTH=875	7.39586	7.99342	9.47457	10.7488	11.5437	24.6432	0.955807
Locus19666v1rpkm11.18	dbj|BAH23673.1| alternative oxidase [Arum concinnatum]	AT3G22360.1 | Symbols: AOX1B | alternative oxidase 1B | chr3:7904156-7905384 FORWARD LENGTH=325	0	0	0	34.4241	2.6562	116.042	0.999726
Locus55490v1rpkm3.22	gb|ESR47174.1| hypothetical protein CICLE_v10001399mg [Citrus clementina]	AT1G22430.1 | Symbols: | GroES-like zinc-binding dehydrogenase family protein | chr1:7919235-7921594 FORWARD LENGTH=388	0	0	0	0.800168	0.35394	24.0354	0.962659
Locus10707v1rpkm21.96	ref|XP_003557165.1| PREDICTED: uncharacterized protein LOC100840758 [Brachypodium distachyon]	AT5G17210.1 | Symbols: | Protein of unknown function (DUF1218) | chr5:5656519-5657970 FORWARD LENGTH=209	8.52461	8.92832	13.9905	13.5396	12.0702	47.8371	0.964466
Locus41819v1rpkm4.57	No hits found	AT1G27510.1 | Symbols: | Protein of unknown function (DUF3506) | chr1:9554945-9558293 REVERSE LENGTH=651	2.24635	1.34085	0.963331	2.98664	1.50376	6.40014	0.978211
Locus66616v1rpkm2.55	ref|XP_002515785.1| cationic amino acid transporter, putative [Ricinus communis] gb|EEF46624.1| cationic amino acid transporter, putative [Ricinus communis]	AT5G04770.1 | Symbols: ATCAT6, CAT6 | cationic amino acid transporter 6 | chr5:1379118-1382304 FORWARD LENGTH=583	0	0	0.161645	0.689148	0	11.3279	0.969764
Locus31459v1rpkm6.47	gb|ESR40087.1| hypothetical protein CICLE_v10025255mg [Citrus clementina]	AT4G26270.1 | Symbols: PFK3 | phosphofructokinase 3 | chr4:13301094-13304030 REVERSE LENGTH=489	1.16144	0.562705	1.56981	1.56885	1.22424	7.23997	0.964969
Locus40613v1rpkm4.73	gb|ESW25616.1| hypothetical protein PHAVU_003G051000g [Phaseolus vulgaris]	AT3G13030.2 | Symbols: | hAT transposon superfamily protein | chr3:4169675-4171417 REVERSE LENGTH=544	1.18819	0.633227	0.737449	1.09013	0.896774	7.36214	0.961683
Locus123957v1rpkm1.10	gb|EMJ09180.1| hypothetical protein PRUPE_ppa015715mg, partial [Prunus persica]	No hits found	0	0	0	0	0	11.5089	0.954425
Locus46971v1rpkm3.96	gb|ESR59530.1| hypothetical protein CICLE_v10016719mg [Citrus clementina] gb|ESR59531.1| hypothetical protein CICLE_v10016719mg [Citrus clementina] gb|ESR59532.1| hypothetical protein CICLE_v10016719mg [Citrus clementina] gb|ESR59533.1| hypothetical protein CICLE_v10016719mg [Citrus clementina] gb|ESR59534.1| hypothetical protein CICLE_v10016719mg [Citrus clementina] gb|ESR59535.1| hypothetical p…	AT4G29070.1 | Symbols: | Phospholipase A2 family protein | chr4:14322109-14323035 FORWARD LENGTH=259	0.362195	2.96711	2.80421	4.00715	1.83306	13.0747	0.971793
Locus31002v1rpkm6.59	ref|XP_004969800.1| PREDICTED: putative ABC transporter B family member 8-like [Setaria italica]	AT3G28345.1 | Symbols: | ABC transporter family protein | chr3:10593921-10598775 REVERSE LENGTH=1240	2.28183	2.32619	0.668366	8.90628	5.06213	18.3823	0.972002
Locus177799v1rpkm0.00	dbj|BAB01983.1| retroelement pol polyprotein-like [Arabidopsis thaliana]	No hits found	3.1653	4.556	0	7.69137	0	17.4122	0.959614
Locus26153v1rpkm8.04	gb|EOY00620.1| Uncharacterized protein TCM_010507 [Theobroma cacao]	No hits found	1.16934	1.50348	0	1.79569	0	6.26097	0.960283
Locus29126v1rpkm7.10	emb|CAN83961.1| hypothetical protein VITISV_011587 [Vitis vinifera]	No hits found	3.02128	0.617554	2.75377	3.52902	0	13.0553	0.960153
Locus802v1rpkm221.56	ref|XP_003580795.1| PREDICTED: probable polyamine oxidase 4-like [Brachypodium distachyon]	AT2G43020.1 | Symbols: ATPAO2, PAO2 | polyamine oxidase 2 | chr2:17891945-17894440 FORWARD LENGTH=490	92.8106	29.6404	146.338	230.625	138.849	534.974	0.972636
Locus123225v1rpkm1.10	gb|EOY02245.1| Uncharacterized protein TCM_016772 [Theobroma cacao]	AT2G01050.1 | Symbols: | zinc ion binding;nucleic acid binding | chr2:68337-69884 REVERSE LENGTH=515	0	0	1.16348	1.15992	0	10.5541	0.970394
Locus32794v1rpkm6.16	emb|CBI16768.3| unnamed protein product [Vitis vinifera]	AT3G13870.2 | Symbols: RHD3 | Root hair defective 3 GTP-binding protein (RHD3) | chr3:4565762-4570261 REVERSE LENGTH=738	2.70495	3.50769	1.14076	9.46409	2.02558	16.3994	0.97131
Locus74175v1rpkm2.22	gb|ABG22120.1| polyprotein [Cynara cardunculus var. scolymus]	AT4G23160.1 | Symbols: CRK8 | cysteine-rich RLK (RECEPTOR-like protein kinase) 8 | chr4:12129485-12134086 FORWARD LENGTH=1262	0	0	0	0	0	0.66223	0.954425
Locus7097v2rpkm5.37	ref|XP_003549342.1| PREDICTED: uncharacterized protein LOC100803025 [Glycine max]	No hits found	2.35932	1.80802	4.01253	3.6485	2.84773	28.0695	0.961808
Locus121573v1rpkm1.13	emb|CAN66076.1| hypothetical protein VITISV_026162 [Vitis vinifera]	No hits found	0.783693	0	0	0.998796	0	7.96801	0.975457
Locus1225v1rpkm160.35	gb|EMS56891.1| Transcription initiation factor IIB [Triticum urartu]	AT3G10330.1 | Symbols: | Cyclin-like family protein | chr3:3199907-3201642 FORWARD LENGTH=312	143.695	27.9199	106.78	483.506	152.912	975.192	0.983837
Locus59515v4rpkm0.00_PRE	No hits found	AT3G45090.1 | Symbols: | P-loop containing nucleoside triphosphate hydrolases superfamily protein | chr3:16490752-16494452 REVERSE LENGTH=717	0	0	0	0	0	1.11729	0.954425
Locus11231v1rpkm20.85	ref|XP_002285099.1| PREDICTED: probable ethanolamine kinase A [Vitis vinifera]	AT2G26830.1 | Symbols: emb1187 | Protein kinase superfamily protein | chr2:11443599-11446958 FORWARD LENGTH=374	9.15087	4.65827	5.76349	9.44143	5.71757	29.9502	0.973082
Locus17704v1rpkm12.63	ref|XP_004973622.1| PREDICTED: uncharacterized protein LOC101779780 [Setaria italica]	AT2G06040.1 | Symbols: | CONTAINS InterPro DOMAIN/s: Leucine-rich repeat, cysteine-containing subtype (InterPro:IPR006553); BEST Arabidopsis thaliana protein match is: RNI-like superfamily protein (TAIR:AT5G21900.1); Has 5028 Blast hits to 2547 proteins in 240 species: Archae - 0; Bacteria - 125; Metazoa - 2326; Fungi - 765; Plants - 1373; Viruses - 0; Other Eukaryotes - 439 (source: NCBI BLink).…	2.30491	2.98789	0.805514	15.7742	13.8012	42.5699	0.956287
Locus29460v1rpkm7.00	ref|XP_002458943.1| hypothetical protein SORBIDRAFT_03g043110 [Sorghum bicolor] gb|EES04063.1| hypothetical protein SORBIDRAFT_03g043110 [Sorghum bicolor]	No hits found	3.11398	1.56044	2.16355	4.8566	2.28145	8.80515	0.978716
Locus5784v1rpkm40.86	gb|ERP55121.1| hypothetical protein POPTR_0011s04900g [Populus trichocarpa]	AT1G11060.1 | Symbols: | WAPL (Wings apart-like protein regulation of heterochromatin) protein | chr1:3684568-3689537 FORWARD LENGTH=930	37.7992	54.835	51.6259	60.2105	45.9315	110.144	0.969518
Locus142490v1rpkm0.77	ref|WP_021079097.1| 5-formyltetrahydrofolate cyclo-ligase [Bradyrhizobium sp. DFCI-1] gb|ERF81760.1| 5-formyltetrahydrofolate cyclo-ligase [Bradyrhizobium sp. DFCI-1]	No hits found	0	0.900004	0	1.5281	0	3.88273	0.971873
Locus174688v1rpkm0.00	ref|XP_004173733.1| PREDICTED: uncharacterized protein LOC101232446, partial [Cucumis sativus]	AT3G24255.1 | Symbols: | RNA-directed DNA polymerase (reverse transcriptase)-related family protein | chr3:8789471-8793208 FORWARD LENGTH=746	1.14496	0	0	5.1989	0	10.1112	0.975304
Locus962v1rpkm192.80	gb|ERN05551.1| hypothetical protein AMTR_s00007p00265730 [Amborella trichopoda]	AT3G14770.1 | Symbols: SWEET2, AtSWEET2 | Nodulin MtN3 family protein | chr3:4957787-4959202 REVERSE LENGTH=236	4.39629	4.23708	40.9517	43.6435	27.9284	2691.88	0.956967
Locus26315v1rpkm7.98	ref|XP_002454354.1| hypothetical protein SORBIDRAFT_04g029290 [Sorghum bicolor] gb|EES07330.1| hypothetical protein SORBIDRAFT_04g029290 [Sorghum bicolor]	AT1G69030.1 | Symbols: | BSD domain-containing protein | chr1:25947429-25949262 REVERSE LENGTH=317	7.24415	4.90362	4.5869	8.74224	7.12666	20.6784	0.976793
Locus154397v1rpkm0.52	ref|XP_003580815.1| PREDICTED: uncharacterized protein LOC100821370 [Brachypodium distachyon]	AT5G23240.1 | Symbols: | DNAJ heat shock N-terminal domain-containing protein | chr5:7826857-7828534 REVERSE LENGTH=465	2.55793	0	0	3.13762	0	10.7021	0.96975
Locus6321v1rpkm37.43	gb|EOY30296.1| Cytochrome P450, putative [Theobroma cacao]	AT3G14690.1 | Symbols: CYP72A15 | cytochrome P450, family 72, subfamily A, polypeptide 15 | chr3:4937410-4939310 FORWARD LENGTH=512	6.76643	4.69756	19.5014	18.0321	7.34282	55.0203	0.954987
Locus15989v1rpkm14.19	ref|XP_002272798.1| PREDICTED: uncharacterized protein LOC100257710 [Vitis vinifera]	AT3G07565.1 | Symbols: | Protein of unknown function (DUF3755) | chr3:2413823-2415872 FORWARD LENGTH=258	5.66342	6.35121	11.4923	9.38035	5.50318	40.7235	0.958621
Locus150771v1rpkm0.60	emb|CAN73960.1| hypothetical protein VITISV_023007 [Vitis vinifera]	No hits found	0	0	0	6.16302	0	24.492	0.998797
Locus20527v5rpkm1.55	gb|EOY03796.1| Regulator of chromosome condensation (RCC1) family protein isoform 1 [Theobroma cacao]	AT3G02300.1 | Symbols: | Regulator of chromosome condensation (RCC1) family protein | chr3:461551-463929 FORWARD LENGTH=471	0	0.711062	0	5.66348	2.92553	10.7304	0.95155
Locus46519v1rpkm4.01	gb|ERN05329.1| hypothetical protein AMTR_s00007p00177920 [Amborella trichopoda]	AT1G07110.1 | Symbols: F2KP, ATF2KP, FKFBP | fructose-2,6-bisphosphatase | chr1:2178363-2183980 REVERSE LENGTH=744	3.58286	3.6437	3.75044	4.3278	4.50047	8.51006	0.964148
Locus50318v1rpkm3.63	gb|ABR17577.1| unknown [Picea sitchensis]	AT3G42860.1 | Symbols: | zinc knuckle (CCHC-type) family protein | chr3:14946458-14948097 REVERSE LENGTH=372	8.59851	6.17064	10.6828	18.1944	4.63556	28.5767	0.953952
Locus33918v1rpkm5.90	gb|ESR50174.1| hypothetical protein CICLE_v10031869mg [Citrus clementina]	AT5G14040.1 | Symbols: PHT3;1 | phosphate transporter 3;1 | chr5:4531059-4532965 REVERSE LENGTH=375	0.365139	0.363704	0	7.0009	2.33132	41.3278	0.987679
Locus3393v2rpkm4.55_PRE	ref|XP_004973825.1| PREDICTED: uncharacterized protein LOC101760871 [Setaria italica]	AT5G35690.1 | Symbols: | CONTAINS InterPro DOMAIN/s: WLM (InterPro:IPR013536), PUB domain (InterPro:IPR018997), PUG domain (InterPro:IPR006567); BEST Arabidopsis thaliana protein match is: zinc ion binding (TAIR:AT1G55915.1); Has 30201 Blast hits to 17322 proteins in 780 species: Archae - 12; Bacteria - 1396; Metazoa - 17338; Fungi - 3422; Plants - 5037; Viruses - 0; Other Eukaryotes - 2996 (sour…	1.42371	1.4456	1.83424	2.55345	0.874119	22.5071	0.968603
Locus3081v1rpkm72.47	ref|XP_003545588.1| PREDICTED: transmembrane emp24 domain-containing protein-like [Glycine max]	AT3G07680.1 | Symbols: | emp24/gp25L/p24 family/GOLD family protein | chr3:2455627-2456652 FORWARD LENGTH=208	33.9444	26.2896	41.5508	40.5031	27.2994	78.9531	0.952153
Locus64632v4rpkm1.28	ref|XP_004985608.1| PREDICTED: neurogenic locus notch homolog protein 3-like [Setaria italica]	AT4G14746.1 | Symbols: | CONTAINS InterPro DOMAIN/s: EGF-like (InterPro:IPR006210); Has 259 Blast hits to 234 proteins in 55 species: Archae - 0; Bacteria - 0; Metazoa - 184; Fungi - 0; Plants - 69; Viruses - 0; Other Eukaryotes - 6 (source: NCBI BLink). | chr4:8462720-8464326 REVERSE LENGTH=212	0	0	0	0	0	5.77929	0.954425
Locus1930v1rpkm109.17	ref|XP_004139228.1| PREDICTED: PITH domain-containing protein At3g04780-like [Cucumis sativus]	AT3G04780.1 | Symbols: | Protein of unknown function (DUF1000) | chr3:1311447-1313013 REVERSE LENGTH=176	169.694	84.1588	151.947	233.545	158.147	376.026	0.950462
Locus35288v1rpkm5.63	gb|ELR59708.1| hypothetical protein M91_06800, partial [Bos mutus] gb|ELR59709.1| LWamide neuropeptide, partial [Bos mutus]	No hits found	3.14564	1.14373	1.85855	3.09504	2.71999	22.6364	0.962871
Locus102106v1rpkm1.47	gb|EOY09277.1| RNA-directed DNA polymerase (Reverse transcriptase), Ribonuclease H, putative [Theobroma cacao]	No hits found	2.71325	0	1.41641	4.35026	0	10.8729	0.968497
Locus101207v1rpkm1.49	ref|XP_002467891.1| hypothetical protein SORBIDRAFT_01g035960 [Sorghum bicolor] gb|EER94889.1| hypothetical protein SORBIDRAFT_01g035960 [Sorghum bicolor]	AT2G38400.1 | Symbols: AGT3 | alanine:glyoxylate aminotransferase 3 | chr2:16083779-16085974 FORWARD LENGTH=477	0.747413	0.521406	2.34004	3.92092	0	9.04067	0.970733
Locus79827v3rpkm1.43	ref|XP_004144335.1| PREDICTED: uncharacterized protein LOC101220293 [Cucumis sativus]	AT5G09225.1 | Symbols: | unknown protein; FUNCTIONS IN: molecular_function unknown; INVOLVED IN: biological_process unknown; LOCATED IN: endomembrane system; Has 35333 Blast hits to 34131 proteins in 2444 species: Archae - 798; Bacteria - 22429; Metazoa - 974; Fungi - 991; Plants - 531; Viruses - 0; Other Eukaryotes - 9610 (source: NCBI BLink). | chr5:2869556-2870379 REVERSE LENGTH=68	0	0	0	0	0	1.43667	0.954425
Locus107627v1rpkm1.37	emb|CAN61340.1| hypothetical protein VITISV_007301 [Vitis vinifera]	AT4G23160.1 | Symbols: CRK8 | cysteine-rich RLK (RECEPTOR-like protein kinase) 8 | chr4:12129485-12134086 FORWARD LENGTH=1262	0	0	0	0	0	5.79372	0.954425
Locus139734v1rpkm0.81	ref|XP_002518196.1| Beta-amylase, putative [Ricinus communis] gb|EEF44329.1| Beta-amylase, putative [Ricinus communis]	AT3G23920.1 | Symbols: BAM1, BMY7, TR-BAMY | beta-amylase 1 | chr3:8641722-8644199 FORWARD LENGTH=575	0	0	0	2.40028	0.221445	4.27246	0.968583
Locus1231v1rpkm159.70	ref|XP_004984516.1| PREDICTED: thioredoxin-like 1-2, chloroplastic-like [Setaria italica]	AT1G08570.3 | Symbols: ACHT4 | atypical CYS HIS rich thioredoxin 4 | chr1:2713604-2714312 FORWARD LENGTH=177	122.301	82.9076	68.5849	240.542	91.901	443.863	0.985278
Locus55384v1rpkm3.22	ref|XP_001628980.1| predicted protein [Nematostella vectensis] gb|EDO36917.1| predicted protein [Nematostella vectensis]	No hits found	0.920809	1.37879	0.130897	1.47712	0	5.86933	0.96301
Locus9208v1rpkm25.65	gb|EOX93662.1| Uncharacterized protein isoform 1 [Theobroma cacao] gb|EOX93663.1| Uncharacterized protein isoform 1 [Theobroma cacao]	AT3G07565.3 | Symbols: | Protein of unknown function (DUF3755) | chr3:2413823-2415872 FORWARD LENGTH=259	5.04412	5.87273	8.632	30.5956	6.17055	89.6593	0.999314
Locus4846v2rpkm13.11	ref|XP_002527782.1| Pectinesterase-1 precursor, putative [Ricinus communis] gb|EEF34592.1| Pectinesterase-1 precursor, putative [Ricinus communis]	AT2G45220.1 | Symbols: | Plant invertase/pectin methylesterase inhibitor superfamily | chr2:18644281-18646394 REVERSE LENGTH=511	0.468448	0	0	0.621676	0	97.4842	0.95592
Locus11436v3rpkm1.40_PRE	ref|NP_001149511.1| LOC100283137 [Zea mays] gb|ACG35669.1| t-snare [Zea mays]	AT5G59210.1 | Symbols: | myosin heavy chain-related | chr5:23890802-23893619 REVERSE LENGTH=434	0	0.792384	0	1.21889	0.596997	2.97649	0.957733
Locus19218v3rpkm0.69_PRE	emb|CAN68697.1| hypothetical protein VITISV_042570 [Vitis vinifera]	AT3G42170.1 | Symbols: | BED zinc finger ;hAT family dimerisation domain | chr3:14321838-14323928 FORWARD LENGTH=696	0	0	0	0	0	0.967831	0.954425
Locus116970v1rpkm1.22	ref|XP_003631741.1| PREDICTED: uncharacterized protein LOC100260551 [Vitis vinifera]	No hits found	0	0	0	0	0	22.1782	0.954425
Locus5340v1rpkm44.29	gb|ESQ55096.1| hypothetical protein EUTSA_v10026345mg [Eutrema salsugineum]	AT4G22570.1 | Symbols: APT3 | adenine phosphoribosyl transferase 3 | chr4:11882310-11885250 REVERSE LENGTH=183	0	0	0	3.60202	0	9.95601	0.998082
Locus32940v1rpkm6.13	ref|NP_001172377.1| Os01g0516800 [Oryza sativa Japonica Group] dbj|BAH91107.1| Os01g0516800 [Oryza sativa Japonica Group]	AT3G17450.1 | Symbols: | hAT dimerisation domain-containing protein | chr3:5972793-5975684 REVERSE LENGTH=877	1.76164	1.02731	3.5609	4.65998	0.697798	17.0564	0.980906
Locus60272v1rpkm2.89	gb|ERN15570.1| hypothetical protein AMTR_s00048p00141020 [Amborella trichopoda]	AT5G01110.1 | Symbols: | Tetratricopeptide repeat (TPR)-like superfamily protein | chr5:42114-44303 REVERSE LENGTH=729	1.70256	0.681368	1.88992	2.43068	2.81777	10.4838	0.956419
Locus84076v2rpkm0.86	gb|ERM94136.1| hypothetical protein AMTR_s00010p00152350 [Amborella trichopoda]	AT2G33380.1 | Symbols: RD20, CLO-3 | Caleosin-related family protein | chr2:14144984-14146374 REVERSE LENGTH=236	0	0	0	0	0	0.649592	0.954425
Locus23976v1rpkm8.88	gb|EMT16556.1| hypothetical protein F775_32332 [Aegilops tauschii]	AT3G57450.1 | Symbols: | unknown protein; Has 65 Blast hits to 65 proteins in 11 species: Archae - 0; Bacteria - 0; Metazoa - 0; Fungi - 0; Plants - 65; Viruses - 0; Other Eukaryotes - 0 (source: NCBI BLink). | chr3:21262028-21262318 FORWARD LENGTH=96	0.540208	0	0.126526	12.2378	6.2766	29.3005	0.9755
Locus5745v1rpkm41.11	gb|EEC84674.1| hypothetical protein OsI_31583 [Oryza sativa Indica Group]	AT2G30070.1 | Symbols: ATKT1, ATKT1P, ATKUP1, KUP1, KT1 | potassium transporter 1 | chr2:12835097-12838466 FORWARD LENGTH=712	25.6347	16.4393	22.759	20.7376	22.9256	193.085	0.951467
Locus85509v1rpkm1.83	dbj|BAJ22112.1| alternative oxidase 1e [Arum maculatum]	AT3G22370.1 | Symbols: AOX1A, ATAOX1A | alternative oxidase 1A | chr3:7906890-7908416 FORWARD LENGTH=354	0	0	0	2.68042	0	6.28422	0.992135
Locus3758v2rpkm42.86	gb|EOY23837.1| Polyketide cyclase/dehydrase and lipid transport superfamily protein [Theobroma cacao]	AT1G64720.1 | Symbols: CP5 | Polyketide cyclase/dehydrase and lipid transport superfamily protein | chr1:24046887-24048537 REVERSE LENGTH=385	26.2818	2.95523	6.85196	36.7428	9.72998	150.935	0.982783
Locus143448v1rpkm0.74	gb|ABD63193.1| gag-pol polyprotein, putative [Asparagus officinalis]	No hits found	0.981186	1.59344	0.575117	1.7888	1.05335	5.41571	0.974492
Locus13799v1rpkm16.66	gb|EOY16451.1| Zinc finger C-x8-C-x5-C-x3-H type family protein, putative isoform 1 [Theobroma cacao]	AT1G21580.1 | Symbols: | Zinc finger C-x8-C-x5-C-x3-H type family protein | chr1:7557822-7565655 REVERSE LENGTH=2166	12.6664	11.0179	11.6885	12.7784	11.0734	18.3888	0.968632
Locus54925v1rpkm3.25	gb|AEP40946.1| RNA-dependent DNA polymerase [Posidonia oceanica]	No hits found	1.89413	0	0	7.03806	0	21.6415	0.996262
Locus33337v1rpkm6.03	emb|CAN65721.1| hypothetical protein VITISV_004444 [Vitis vinifera]	AT2G25605.1 | Symbols: | unknown protein; FUNCTIONS IN: molecular_function unknown; INVOLVED IN: biological_process unknown; LOCATED IN: chloroplast; Has 75 Blast hits to 75 proteins in 20 species: Archae - 2; Bacteria - 4; Metazoa - 0; Fungi - 0; Plants - 36; Viruses - 0; Other Eukaryotes - 33 (source: NCBI BLink). | chr2:10899541-10900875 FORWARD LENGTH=200	2.77266	4.66706	6.36639	8.82806	3.06757	16.9155	0.968393
Locus13530v1rpkm17.00	ref|XP_004294522.1| PREDICTED: 12-oxophytodienoate reductase 1-like, partial [Fragaria vesca subsp. vesca]	AT1G76680.2 | Symbols: OPR1 | 12-oxophytodienoate reductase 1 | chr1:28776982-28778271 FORWARD LENGTH=397	46.0755	26.7918	49.3086	48.0712	30.8696	393.068	0.960492
Locus22422v2rpkm1.85	ref|XP_003560270.1| PREDICTED: uncharacterized protein LOC100831296 [Brachypodium distachyon]	AT2G33280.1 | Symbols: | Major facilitator superfamily protein | chr2:14106410-14107720 FORWARD LENGTH=408	0.0614382	0.0613804	0.209827	0.210652	0.125075	0.823673	0.968427
Locus140887v1rpkm0.79	ref|XP_006344627.1| PREDICTED: DNA polymerase zeta catalytic subunit-like isoform X1 [Solanum tuberosum]	AT1G67500.1 | Symbols: ATREV3, REV3 | recovery protein 3 | chr1:25287707-25296714 REVERSE LENGTH=1890	0	2.29507	0	2.51454	0	11.0512	0.971582
Locus13568v1rpkm16.96	ref|XP_004304966.1| PREDICTED: uncharacterized protein LOC101310919 [Fragaria vesca subsp. vesca]	AT5G14970.1 | Symbols: | unknown protein; BEST Arabidopsis thaliana protein match is: unknown protein (TAIR:AT2G14910.1); Has 579 Blast hits to 397 proteins in 95 species: Archae - 0; Bacteria - 294; Metazoa - 0; Fungi - 0; Plants - 86; Viruses - 0; Other Eukaryotes - 199 (source: NCBI BLink). | chr5:4847368-4848760 FORWARD LENGTH=355	0.891054	1.46561	11.3261	13.4395	5.96972	57.8843	0.974876
Locus148446v1rpkm0.65	No hits found	AT3G46370.1 | Symbols: | Leucine-rich repeat protein kinase family protein | chr3:17051955-17055514 FORWARD LENGTH=793	0	0	0	2.24905	0	20.5749	0.98124
Locus51540v1rpkm3.53	No hits found	AT1G55730.2 | Symbols: ATCAX5, CAX5 | cation exchanger 5 | chr1:20831387-20833941 REVERSE LENGTH=441	4.66392	3.76255	3.13945	9.50713	3.23677	21.1559	0.99653
Locus107124v1rpkm1.38	ref|WP_021077847.1| hydrophobe/amphiphile efflux-1 (HAE1) family RND transporter [Bradyrhizobium sp. DFCI-1] gb|ERF86099.1| hydrophobe/amphiphile efflux-1 (HAE1) family RND transporter [Bradyrhizobium sp. DFCI-1]	No hits found	0	3.15951	1.88244	6.26923	3.9254	18.6542	0.978654
Locus17460v2rpkm3.47	ref|NP_001031151.1| uncharacterized protein [Arabidopsis thaliana] gb|AEE32114.1| uncharacterized protein AT1G45230 [Arabidopsis thaliana]	AT1G45230.1 | Symbols: | Protein of unknown function (DUF3223) | chr1:17169874-17171381 REVERSE LENGTH=219	0.91817	0.577135	2.18706	2.3676	1.36606	11.8046	0.972517
Locus63271v1rpkm2.73	gb|ADU56199.1| catalase [Hevea brasiliensis]	AT4G35090.1 | Symbols: CAT2 | catalase 2 | chr4:16700937-16703215 REVERSE LENGTH=492	2.40327	0	1.98237	5.01182	3.05188	17.1623	0.981927
Locus13315v2rpkm4.98	ref|XP_002323506.1| predicted protein [Populus trichocarpa]	AT2G36895.1 | Symbols: | unknown protein; FUNCTIONS IN: molecular_function unknown; INVOLVED IN: biological_process unknown; LOCATED IN: chloroplast; Has 32 Blast hits to 32 proteins in 14 species: Archae - 0; Bacteria - 0; Metazoa - 0; Fungi - 0; Plants - 32; Viruses - 0; Other Eukaryotes - 0 (source: NCBI BLink). | chr2:15489176-15490296 REVERSE LENGTH=232	1.76018	1.55111	0.923282	3.71167	1.44877	12.4989	0.993588
Locus27278v1rpkm7.66	ref|XP_004299654.1| PREDICTED: uncharacterized protein LOC101297541 [Fragaria vesca subsp. vesca]	AT4G08950.1 | Symbols: EXO | Phosphate-responsive 1 family protein | chr4:5740378-5741322 FORWARD LENGTH=314	11.7115	6.10262	3.03499	11.9032	7.05505	46.0127	0.969211
Locus54768v1rpkm3.27	ref|XP_004147247.1| PREDICTED: poly(U)-specific endoribonuclease-B-like [Cucumis sativus] ref|XP_004166529.1| PREDICTED: poly(U)-specific endoribonuclease-B-like [Cucumis sativus]	AT4G17100.1 | Symbols: | CONTAINS InterPro DOMAIN/s: Endoribonuclease XendoU (InterPro:IPR018998); Has 943 Blast hits to 770 proteins in 162 species: Archae - 0; Bacteria - 61; Metazoa - 472; Fungi - 40; Plants - 78; Viruses - 35; Other Eukaryotes - 257 (source: NCBI BLink). | chr4:9610164-9612513 REVERSE LENGTH=434	3.07027	3.6172	2.59892	3.7729	1.98283	15.7224	0.968603
Locus48344v1rpkm3.82	ref|XP_004240689.1| PREDICTED: uncharacterized protein LOC101245766 [Solanum lycopersicum]	No hits found	3.22901	0	1.0252	4.28093	0	16.2479	0.977736
Locus85892v1rpkm1.83	prf||1510387A retrotransposon del1-46	ATMG00860.1 | Symbols: ORF158 | DNA/RNA polymerases superfamily protein | chrM:235916-236392 FORWARD LENGTH=158	0	0	0	0	0	15.916	0.954425
Locus10836v1rpkm21.67	ref|XP_004230349.1| PREDICTED: ATP-citrate synthase alpha chain protein 3-like [Solanum lycopersicum]	AT1G10670.3 | Symbols: ACLA-1 | ATP-citrate lyase A-1 | chr1:3535787-3538098 FORWARD LENGTH=443	4.16772	8.11764	1.5399	24.5452	26.4451	92.191	0.958947
Locus2198v1rpkm97.78	dbj|BAJ78238.1| alternative oxidase 1g [Arum maculatum]	AT3G22370.1 | Symbols: AOX1A, ATAOX1A | alternative oxidase 1A | chr3:7906890-7908416 FORWARD LENGTH=354	28.4639	0.71	44.1508	397.024	74.5564	635.447	0.954953
Locus83126v1rpkm1.91	gb|ESW19275.1| hypothetical protein PHAVU_006G110800g [Phaseolus vulgaris]	AT4G01100.1 | Symbols: ADNT1 | adenine nucleotide transporter 1 | chr4:477411-479590 FORWARD LENGTH=352	1.64201	1.69797	1.17159	2.99988	1.04972	4.81773	0.970786
Locus35409v2rpkm2.66	ref|XP_003635528.1| PREDICTED: uncharacterized protein LOC100853799 [Vitis vinifera]	AT4G35690.1 | Symbols: | Arabidopsis protein of unknown function (DUF241) | chr4:16921886-16922740 FORWARD LENGTH=284	0.102234	0.182444	0.289593	1.0829	0	5.23564	0.992019
Locus12781v1rpkm18.11	emb|CAN81044.1| hypothetical protein VITISV_006762 [Vitis vinifera]	AT3G46640.1 | Symbols: PCL1, LUX | Homeodomain-like superfamily protein | chr3:17183248-17184219 FORWARD LENGTH=323	8.21347	7.56379	7.47949	29.6241	15.9294	51.1748	0.968214
Locus105310v1rpkm1.41	dbj|BAB09379.1| non-LTR retroelement reverse transcriptase-like protein [Arabidopsis thaliana]	AT3G24255.1 | Symbols: | RNA-directed DNA polymerase (reverse transcriptase)-related family protein | chr3:8789471-8793208 FORWARD LENGTH=746	0	0	0	3.04504	0	10.2414	0.999996
Locus154495v1rpkm0.51	gb|ESQ44830.1| hypothetical protein EUTSA_v10003344mg, partial [Eutrema salsugineum]	No hits found	0	0	0	2.18176	0	6.57361	0.999485
Locus137847v1rpkm0.85	gb|ABB00038.1| reverse transcriptase family member [Glycine max]	No hits found	3.04565	0	0	3.53213	0	17.6773	0.975709
Locus22445v1rpkm9.59	gb|AFW86703.1| hypothetical protein ZEAMMB73_053553 [Zea mays]	AT2G44460.1 | Symbols: BGLU28 | beta glucosidase 28 | chr2:18346500-18349826 FORWARD LENGTH=582	0	0	0	0	0	20.7513	0.954425
Locus18443v2rpkm1.27	ref|XP_003541987.1| PREDICTED: bifunctional monodehydroascorbate reductase and carbonic anhydrase nectarin-3-like [Glycine max]	AT1G08080.1 | Symbols: ATACA7, ACA7 | alpha carbonic anhydrase 7 | chr1:2517022-2518546 REVERSE LENGTH=275	0	0	0	0	0	1.5194	0.954425
Locus4914v1rpkm47.90	No hits found	AT3G60130.2 | Symbols: BGLU16 | beta glucosidase 16 | chr3:22210440-22213650 FORWARD LENGTH=462	0	0	0	0.308341	0	41.1735	0.956593
Locus57080v1rpkm3.10	sp|P51819|HSP83_IPONI RecName: Full=Heat shock protein 83 gb|AAA33748.1| heat shock protein 83 [Ipomoea nil] prf||1909372A heat shock protein 83	AT5G52640.1 | Symbols: HSP81-1, ATHS83, HSP81.1, HSP83, ATHSP90.1, AtHsp90-1, HSP90.1 | heat shock protein 90.1 | chr5:21352542-21355147 FORWARD LENGTH=705	0	0	0	0	0	86.0187	0.954425
Locus14605v1rpkm15.68	ref|XP_002278896.1| PREDICTED: uncharacterized membrane protein At4g09580 [Vitis vinifera]	AT4G17790.1 | Symbols: | SNARE associated Golgi protein family | chr4:9891425-9892675 FORWARD LENGTH=264	15.6289	11.8919	15.8219	17.8208	11.7102	28.5191	0.958355
Locus938v1rpkm197.30	dbj|BAG94781.1| unnamed protein product [Oryza sativa Japonica Group]	AT5G44640.1 | Symbols: BGLU13 | beta glucosidase 13 | chr5:18011146-18012669 FORWARD LENGTH=507	0.597009	1.82332	67.6286	89.5066	7.16157	6597.64	0.957458
Locus12425v1rpkm18.68	ref|XP_002274574.2| PREDICTED: UDP-N-acetylglucosamine transferase subunit ALG14 homolog [Vitis vinifera]	AT4G18230.1 | Symbols: | FUNCTIONS IN: molecular_function unknown; INVOLVED IN: biological_process unknown; LOCATED IN: endomembrane system; EXPRESSED IN: 23 plant structures; EXPRESSED DURING: 13 growth stages; CONTAINS InterPro DOMAIN/s: Oligosaccharide biosynthesis protein Alg14 like (InterPro:IPR013969); Has 640 Blast hits to 640 proteins in 277 species: Archae - 4; Bacteria - 281; Metazoa - …	45.731	23.7161	22.7369	34.8309	34.2347	185.968	0.952003
Locus25179v1rpkm8.43	gb|AAX33231.1| plastid alpha-amylase [Malus domestica]	AT1G69830.1 | Symbols: ATAMY3, AMY3 | alpha-amylase-like 3 | chr1:26288518-26293003 REVERSE LENGTH=887	2.88289	1.31783	3.87714	8.00953	2.23139	24.4369	0.99412
Locus18134v1rpkm12.29	No hits found	AT3G42640.1 | Symbols: AHA8, HA8 | H(+)-ATPase 8 | chr3:14724309-14728062 FORWARD LENGTH=948	1.88662	0	1.01593	14.6515	3.116	23.061	0.951253
Locus124137v1rpkm1.09	emb|CAN66987.1| hypothetical protein VITISV_044466 [Vitis vinifera]	No hits found	0.75727	0.962885	1.1177	1.37715	0	5.70281	0.968079
Locus120459v1rpkm1.15	ref|XP_003566332.1| PREDICTED: receptor-like serine/threonine-protein kinase At1g78530-like [Brachypodium distachyon]	AT1G78530.1 | Symbols: | Protein kinase superfamily protein | chr1:29539274-29540681 REVERSE LENGTH=355	0	0	0.524947	1.17836	0.893069	7.8618	0.975225
Locus5307v1rpkm44.55	ref|XP_002321140.1| predicted protein [Populus trichocarpa] gb|EEE99455.1| PRLI-interacting factor K family protein [Populus trichocarpa]	AT4G15420.1 | Symbols: | Ubiquitin fusion degradation UFD1 family protein | chr4:8823822-8825949 FORWARD LENGTH=561	23.0408	16.2626	27.5642	36.4233	27.7566	128.549	0.978783
Locus9868v1rpkm23.93	gb|ESR57151.1| hypothetical protein CICLE_v10019396mg [Citrus clementina]	AT2G30575.1 | Symbols: GAUT5, LGT5 | los glycosyltransferase 5 | chr2:13020564-13023906 REVERSE LENGTH=610	15.2766	18.7676	14.8741	24.3003	18.3569	33.1517	0.962244
Locus12722v1rpkm18.24	gb|EMJ26974.1| hypothetical protein PRUPE_ppa007369mg [Prunus persica]	AT4G30510.1 | Symbols: ATATG18B, ATG18B, G18B | homolog of yeast autophagy 18 (ATG18) B | chr4:14905299-14906915 REVERSE LENGTH=312	9.82203	8.87545	10.167	16.5885	10.8071	47.6397	0.991307
Locus6278v1rpkm37.66	gb|AFB82642.1| ATP-citrate synthase [Camellia sinensis]	AT1G09430.1 | Symbols: ACLA-3 | ATP-citrate lyase A-3 | chr1:3042135-3044978 FORWARD LENGTH=424	7.54376	5.89265	4.12403	55.3928	40.2125	123.233	0.954516
Locus650v1rpkm260.79	gb|AGL40532.1| deoxyxylulose 5-phosphate synthase 1 [Catharanthus roseus]	AT4G15560.1 | Symbols: CLA1, DEF, CLA, DXS, DXPS2 | Deoxyxylulose-5-phosphate synthase | chr4:8884218-8887254 FORWARD LENGTH=717	49.1413	26.6447	3.32513	115.659	42.687	1460.48	0.970004
Locus30461v1rpkm6.73	gb|EEE60437.1| hypothetical protein OsJ_13648 [Oryza sativa Japonica Group]	AT1G43710.1 | Symbols: emb1075 | Pyridoxal phosphate (PLP)-dependent transferases superfamily protein | chr1:16486534-16488298 REVERSE LENGTH=482	0	0	0.577649	0.58152	0	19.1287	0.960539
Locus15250v1rpkm14.97	gb|EOY19680.1| Integrase, putative [Theobroma cacao]	No hits found	1.34732	1.31356	1.4903	1.90568	1.71342	13.2124	0.964371
Locus164256v1rpkm0.24	ref|XP_004253499.1| PREDICTED: putative ribonuclease H protein At1g65750-like [Solanum lycopersicum]	No hits found	0	0	0	0	0	7.51157	0.954425
Locus146544v1rpkm0.68	ref|XP_002326789.1| predicted protein [Populus trichocarpa]	No hits found	0	0	0	0	0	6.12263	0.954425
Locus46243v1rpkm4.03	ref|NP_001241785.1| 3-methyl-2-oxobutanoate dehydrogenase [Zea mays] gb|ACG41638.1| 3-methyl-2-oxobutanoate dehydrogenase [Zea mays]	AT1G55510.1 | Symbols: BCDH BETA1 | branched-chain alpha-keto acid decarboxylase E1 beta subunit | chr1:20723482-20725505 FORWARD LENGTH=352	0.287768	0	0.177755	0.901645	0.783407	17.9696	0.963096
Locus22757v2rpkm9.26	ref|XP_002263099.2| PREDICTED: uncharacterized protein LOC100247807 [Vitis vinifera] emb|CBI30579.3| unnamed protein product [Vitis vinifera]	AT5G02510.1 | Symbols: | BEST Arabidopsis thaliana protein match is: Ubiquitin system component Cue protein (TAIR:AT5G32440.1); Has 166 Blast hits to 166 proteins in 31 species: Archae - 0; Bacteria - 4; Metazoa - 3; Fungi - 0; Plants - 142; Viruses - 0; Other Eukaryotes - 17 (source: NCBI BLink). | chr5:560135-560860 FORWARD LENGTH=179	5.46945	3.894	4.15987	7.72333	5.08076	11.9811	0.975144
Locus66836v1rpkm2.54	emb|CAN64503.1| hypothetical protein VITISV_016996 [Vitis vinifera]	AT4G22570.1 | Symbols: APT3 | adenine phosphoribosyl transferase 3 | chr4:11882310-11885250 REVERSE LENGTH=183	0	0	0.0549411	4.45518	1.33212	21.7616	0.992201
Locus4622v1rpkm50.69	ref|XP_002284828.1| PREDICTED: auxin-induced protein 10A5 [Vitis vinifera] emb|CBI18882.3| unnamed protein product [Vitis vinifera]	AT1G29430.1 | Symbols: | SAUR-like auxin-responsive protein family | chr1:10302801-10303226 REVERSE LENGTH=141	1.52593	2.84144	0	46.7978	1.38877	850.297	0.968861
Locus142389v1rpkm0.77	emb|CAN74303.1| hypothetical protein VITISV_032980 [Vitis vinifera]	No hits found	0	0	0	1.61246	0	6.43367	0.998746
Locus59574v1rpkm2.94	ref|XP_004498716.1| PREDICTED: uncharacterized protein LOC101504373 [Cicer arietinum]	AT4G23160.1 | Symbols: CRK8 | cysteine-rich RLK (RECEPTOR-like protein kinase) 8 | chr4:12129485-12134086 FORWARD LENGTH=1262	1.04151	1.87509	0	4.22334	0	8.27463	0.963035
Locus119508v1rpkm1.17	ref|XP_002451883.1| hypothetical protein SORBIDRAFT_04g009210 [Sorghum bicolor] gb|EES04859.1| hypothetical protein SORBIDRAFT_04g009210 [Sorghum bicolor]	No hits found	1.02782	1.33176	0.610384	1.18802	0.170352	4.99161	0.953335
Locus33461v2rpkm1.15	ref|XP_004307370.1| PREDICTED: probable receptor-like protein kinase At5g15080-like isoform 2 [Fragaria vesca subsp. vesca]	AT5G03320.1 | Symbols: | Protein kinase superfamily protein | chr5:802759-804242 FORWARD LENGTH=420	0	0	0	0	0	10.4821	0.954425
Locus51844v3rpkm0.47	gb|EOY04724.1| Histone acetyltransferase, putative [Theobroma cacao]	AT1G32750.1 | Symbols: HAF01, HAF1, HAC13, GTD1, TAF1 | HAC13 protein (HAC13) | chr1:11846385-11856261 REVERSE LENGTH=1919	0	0	0	0	0	0.926899	0.954425
Locus126202v1rpkm1.05	ref|XP_002437089.1| hypothetical protein SORBIDRAFT_10g021032 [Sorghum bicolor] gb|EER88456.1| hypothetical protein SORBIDRAFT_10g021032 [Sorghum bicolor]	No hits found	1.66047	0.490049	0	2.11509	0	5.40112	0.955021
Locus65113v1rpkm2.63	gb|ACK44498.1| AT5G09930-like protein [Arabidopsis arenosa]	AT5G09930.1 | Symbols: ATGCN2, GCN2 | ABC transporter family protein | chr5:3097643-3100241 REVERSE LENGTH=678	1.53369	2.48437	0.221551	4.92661	0.845851	9.61074	0.967734
Locus5714v1rpkm41.31	sp|P80471|LIPC_SOLTU RecName: Full=Light-induced protein, chloroplastic; AltName: Full=Drought-induced stress protein CDSP-34; Flags: Precursor emb|CAA75558.1| chloroplast drought-induced stress protein, 34 kD) [Solanum tuberosum]	AT4G04020.1 | Symbols: FIB | fibrillin | chr4:1932161-1933546 FORWARD LENGTH=318	19.4387	11.7363	75.8851	130.726	36.3614	546.119	0.987473
Locus4040v2rpkm28.56	ref|XP_006279585.1| hypothetical protein CARUB_v10025999mg [Capsella rubella] gb|EOA12483.1| hypothetical protein CARUB_v10025999mg [Capsella rubella]	AT5G65110.1 | Symbols: ACX2, ATACX2 | acyl-CoA oxidase 2 | chr5:26009821-26012482 REVERSE LENGTH=692	4.99986	2.30177	2.3373	4.76452	3.30179	21.06	0.967424
Locus2605v1rpkm83.97	dbj|BAK01989.1| predicted protein [Hordeum vulgare subsp. vulgare]	AT2G17500.2 | Symbols: | Auxin efflux carrier family protein | chr2:7607063-7608990 FORWARD LENGTH=396	1.36327	1.80162	1.57194	8.88084	6.19844	400.31	0.958791
Locus34430v1rpkm5.80	gb|ESR57237.1| hypothetical protein CICLE_v10021936mg [Citrus clementina]	AT1G03070.1 | Symbols: | Bax inhibitor-1 family protein | chr1:730148-731379 FORWARD LENGTH=247	4.63981	0.360022	0.394811	10.1996	3.0112	35.461	0.990998
Locus137808v2rpkm0.00_PRE	No hits found	AT3G43270.1 | Symbols: | Plant invertase/pectin methylesterase inhibitor superfamily | chr3:15222402-15225124 REVERSE LENGTH=527	0	0	0	0	0	1.75191	0.954425
Locus11052v2rpkm14.19	gb|AAF64066.1|AF251795_1 glycerol-3-phosphate acyltransferase [Elaeis guineensis]	AT1G32200.1 | Symbols: ATS1, ACT1 | phospholipid/glycerol acyltransferase family protein | chr1:11602223-11605001 REVERSE LENGTH=459	4.07799	2.87847	9.42991	14.024	5.94553	54.9081	0.985231
Locus118333v1rpkm1.19	gb|AAM74390.1|AC119149_5 Putative retroelement [Oryza sativa Japonica Group]	No hits found	0.904387	0.994085	0	1.44656	0.585079	3.9861	0.9667
Locus45186v1rpkm4.14	gb|EEE64607.1| hypothetical protein OsJ_19459 [Oryza sativa Japonica Group]	AT3G60410.2 | Symbols: | Protein of unknown function (DUF1639) | chr3:22331612-22332680 FORWARD LENGTH=324	2.59838	1.57754	2.12351	4.48127	1.22391	8.585	0.981808
Locus92701v1rpkm1.65	tpg|DAA56627.1| TPA: putative snRK/SAPK family protein kinase [Zea mays]	AT3G50500.1 | Symbols: SPK-2-2, SNRK2-2, SNRK2.2, SRK2D | SNF1-related protein kinase 2.2 | chr3:18741805-18743904 REVERSE LENGTH=362	4.31646	0	0	6.25004	2.67124	18.2071	0.969927
Locus62033v1rpkm2.80	gb|ABF95221.1| retrotransposon protein, putative, unclassified [Oryza sativa Japonica Group]	ATMG00810.1 | Symbols: ORF240B | DNA/RNA polymerases superfamily protein | chrM:227709-228431 REVERSE LENGTH=240	0.945122	0	0	1.10953	0	8.61213	0.974497
Locus171026v1rpkm0.00	emb|CAN79374.1| hypothetical protein VITISV_028503 [Vitis vinifera]	No hits found	0	0	0	0	0	0.705195	0.954425
Locus9553v1rpkm24.72	gb|ESW03470.1| hypothetical protein PHAVU_011G016800g [Phaseolus vulgaris]	AT3G50790.1 | Symbols: | esterase/lipase/thioesterase family protein | chr3:18880074-18881940 REVERSE LENGTH=408	15.4428	15.7965	13.8562	20.4181	19.6199	35.4619	0.96796
Locus142940v1rpkm0.76	ref|XP_004142132.1| PREDICTED: uncharacterized protein LOC101208319 [Cucumis sativus] ref|XP_004167422.1| PREDICTED: uncharacterized protein LOC101231623 [Cucumis sativus]	AT4G12070.1 | Symbols: | unknown protein; INVOLVED IN: biological_process unknown; LOCATED IN: plasma membrane; EXPRESSED IN: 22 plant structures; EXPRESSED DURING: 13 growth stages; Has 30201 Blast hits to 17322 proteins in 780 species: Archae - 12; Bacteria - 1396; Metazoa - 17338; Fungi - 3422; Plants - 5037; Viruses - 0; Other Eukaryotes - 2996 (source: NCBI BLink). | chr4:7231941-7234272 FOR…	0.842775	1.14812	1.51284	1.3844	1.40629	5.49975	0.95612
Locus8668v1rpkm27.34	ref|NP_001149964.1| protein COQ10 A [Zea mays] gb|ACG37356.1| protein COQ10 A [Zea mays]	AT4G17650.1 | Symbols: | Polyketide cyclase / dehydrase and lipid transport protein | chr4:9827749-9829443 FORWARD LENGTH=256	15.7595	9.22645	9.45703	29.9406	25.3194	108.504	0.978052
Locus70574v1rpkm2.37	gb|AAO45752.1| pol protein [Cucumis melo subsp. melo]	No hits found	2.8513	0.684669	1.20772	2.44762	0	15.2791	0.964007
Locus51134v1rpkm3.56	gb|AGS77295.1| glycerol-3-phosphate acyltransferase [Camellia sinensis]	AT1G32200.1 | Symbols: ATS1, ACT1 | phospholipid/glycerol acyltransferase family protein | chr1:11602223-11605001 REVERSE LENGTH=459	3.38149	7.64092	18.9132	15.7181	0	92.7322	0.962169
Locus104695v1rpkm1.42	ref|XP_006361364.1| PREDICTED: uncharacterized protein LOC102596609 [Solanum tuberosum]	No hits found	0.491111	1.03505	0	1.23918	0	10.3154	0.972078
Locus29668v1rpkm6.95	tpg|DAA42470.1| TPA: putative vesicle-associated membrane protein family protein [Zea mays]	AT2G33120.2 | Symbols: SAR1, VAMP722, ATVAMP722 | synaptobrevin-related protein 1 | chr2:14043785-14045337 REVERSE LENGTH=229	1.7004	0.821542	1.5765	9.65016	1.68713	19.9081	0.98893
Locus36236v1rpkm5.45	ref|XP_002270296.1| PREDICTED: uncharacterized protein LOC100258796 [Vitis vinifera]	AT5G20220.1 | Symbols: | zinc knuckle (CCHC-type) family protein | chr5:6822208-6825771 FORWARD LENGTH=393	3.96336	4.17852	4.92465	5.30155	5.29586	15.028	0.966035
Locus115592v1rpkm1.24	emb|CDJ80644.1| Endonuclease exonuclease phosphatase and RNA-directed DNA polymerase (reverse transcriptase) domain containing protein [Haemonchus contortus]	No hits found	1.65059	0	0	8.0349	2.74084	16.3041	0.974892
Locus69901v1rpkm2.39	gb|ERN01614.1| hypothetical protein AMTR_s00090p00053400 [Amborella trichopoda]	No hits found	5.12413	0	0	5.62645	0	25.9734	0.972617
Locus26229v1rpkm8.01	ref|XP_002512644.1| conserved hypothetical protein [Ricinus communis] gb|EEF50096.1| conserved hypothetical protein [Ricinus communis]	AT5G13220.1 | Symbols: JAZ10, TIFY9, JAS1 | jasmonate-zim-domain protein 10 | chr5:4219001-4220502 FORWARD LENGTH=197	6.32881	0.796629	0.238082	13.614	2.35012	43.9872	0.991448
Locus121211v1rpkm1.14	emb|CAN62895.1| hypothetical protein VITISV_021518 [Vitis vinifera]	No hits found	0	0	0	0	0	2.90392	0.954425
Locus5106v1rpkm46.26	ref|XP_002274246.1| PREDICTED: phosphatidate phosphatase LPIN3-like [Vitis vinifera]	AT3G09560.1 | Symbols: ATPAH1, PAH1 | Lipin family protein | chr3:2934953-2938673 REVERSE LENGTH=904	59.3737	38.9974	51.983	62.5735	47.3339	100.578	0.9508
Locus75475v1rpkm2.17	ref|WP_021082458.1| adenylosuccinate synthetase [Bradyrhizobium sp. DFCI-1] gb|ERF79679.1| adenylosuccinate synthetase [Bradyrhizobium sp. DFCI-1]	AT3G57610.1 | Symbols: ADSS | adenylosuccinate synthase | chr3:21334519-21336603 REVERSE LENGTH=490	0	3.016	1.52213	2.83806	1.38664	15.1255	0.964761
Locus21765v2rpkm3.95	emb|CAN75172.1| hypothetical protein VITISV_033306 [Vitis vinifera]	No hits found	1.08665	0.742342	1.35516	1.51039	1.15334	4.09707	0.974045
Locus49935v2rpkm1.80	No hits found	AT5G61960.1 | Symbols: AML1, ML1 | MEI2-like protein 1 | chr5:24879001-24883483 REVERSE LENGTH=915	0	0	0	0	0.351211	7.68889	0.950087
Locus27566v1rpkm7.58	dbj|BAB08213.2| unnamed protein product [Oryza sativa Japonica Group]	No hits found	4.79254	2.673	4.66584	15.2734	3.85167	22.6764	0.954332
Locus157595v1rpkm0.45	ref|NP_001176191.1| Os10g0459550 [Oryza sativa Japonica Group] dbj|BAH94919.1| Os10g0459550 [Oryza sativa Japonica Group]	No hits found	0	0	0	1.75104	0.864811	17.9859	0.975445
Locus68048v1rpkm2.48	ref|XP_004144071.1| PREDICTED: uncharacterized protein LOC101217988 [Cucumis sativus]	AT2G44220.1 | Symbols: | Protein of Unknown Function (DUF239) | chr2:18283803-18285690 FORWARD LENGTH=403	0.121217	1.1027	0	5.12284	1.60468	10.4933	0.978124
Locus16631v1rpkm13.56	gb|EOY06288.1| F-box/RNI-like superfamily protein isoform 1 [Theobroma cacao]	AT4G15475.1 | Symbols: | F-box/RNI-like superfamily protein | chr4:8845927-8848701 FORWARD LENGTH=610	11.9638	8.17326	9.4405	12.6131	14.0598	33.8803	0.951144
Locus23889v1rpkm8.93	gb|EOY17799.1| ABC2 [Theobroma cacao]	AT2G40090.1 | Symbols: ATATH9, ATH9 | ABC2 homolog 9 | chr2:16737685-16740303 REVERSE LENGTH=538	6.32683	3.61037	4.74504	7.98233	8.89369	22.1786	0.950357
Locus122561v1rpkm1.11	gb|EOY06956.1| Uncharacterized protein TCM_021518 [Theobroma cacao]	No hits found	2.49138	3.75925	1.18296	4.9465	0	11.8262	0.954088
Locus27999v1rpkm7.44	emb|CBI34486.3| unnamed protein product [Vitis vinifera]	AT4G23895.2 | Symbols: | Pleckstrin homology (PH) domain-containing protein | chr4:12422883-12424146 FORWARD LENGTH=247	5.75737	6.18249	6.70348	8.87997	6.08695	15.7933	0.996723
Locus177619v1rpkm0.00	ref|XP_002297632.1| predicted protein [Populus trichocarpa]	AT5G19830.1 | Symbols: | Peptidyl-tRNA hydrolase family protein | chr5:6703383-6705125 FORWARD LENGTH=219	0	0.315436	0	1.48316	0	2.88642	0.97567
Locus17067v3rpkm12.34	gb|ACF86418.1| unknown [Zea mays] gb|ACN31596.1| unknown [Zea mays] tpg|DAA40273.1| TPA: carbonic anhydrase [Zea mays]	AT4G33580.1 | Symbols: ATBCA5, BCA5 | beta carbonic anhydrase 5 | chr4:16139406-16141363 FORWARD LENGTH=301	7.45617	6.62434	3.63974	13.8965	12.9603	100.066	0.969069
Locus3287v1rpkm68.47	gb|ACF82451.1| unknown [Zea mays] gb|AFW84934.1| protein COQ10 A [Zea mays]	AT4G17650.1 | Symbols: | Polyketide cyclase / dehydrase and lipid transport protein | chr4:9827749-9829443 FORWARD LENGTH=256	46.8654	31.3913	20.8863	84.291	72.3127	357.699	0.97621
Locus24358v1rpkm8.73	gb|EMS64730.1| Vacuolar cation/proton exchanger 3 [Triticum urartu]	AT5G41980.1 | Symbols: | CONTAINS InterPro DOMAIN/s: Putative harbinger transposase-derived nuclease (InterPro:IPR006912); BEST Arabidopsis thaliana protein match is: unknown protein (TAIR:AT1G43722.1); Has 1807 Blast hits to 1807 proteins in 277 species: Archae - 0; Bacteria - 0; Metazoa - 736; Fungi - 347; Plants - 385; Viruses - 0; Other Eukaryotes - 339 (source: NCBI BLink). | chr5:16793765-1…	5.24873	3.53511	4.38925	5.19426	5.15773	13.7843	0.958832
Locus12309v2rpkm4.21	ref|XP_006284552.1| hypothetical protein CARUB_v10005769mg [Capsella rubella] gb|EOA17450.1| hypothetical protein CARUB_v10005769mg [Capsella rubella]	AT4G19640.1 | Symbols: ARA7, ARA-7, ATRABF2B, ATRAB5B, RABF2B, ATRAB-F2B, RAB-F2B | Ras-related small GTP-binding family protein | chr4:10687441-10689449 REVERSE LENGTH=200	0.523318	0.755485	0	0.803277	0	18.5515	0.961131
Locus84467v1rpkm1.87	ref|NP_001140579.1| uncharacterized protein LOC100272649 precursor [Zea mays] gb|ACF84112.1| unknown [Zea mays]	AT1G25230.1 | Symbols: | Calcineurin-like metallo-phosphoesterase superfamily protein | chr1:8840474-8842298 REVERSE LENGTH=339	0	0	0.381903	2.0063	0.705719	15.7496	0.980888
Locus71560v1rpkm2.32	ref|XP_002331075.1| predicted protein [Populus trichocarpa]	AT5G18880.1 | Symbols: | RNA-directed DNA polymerase (reverse transcriptase)-related family protein | chr5:6300535-6301422 REVERSE LENGTH=295	1.96216	1.54998	1.77102	2.96663	1.08669	5.48412	0.981866
Locus38297v1rpkm5.08	gb|AAF64066.1|AF251795_1 glycerol-3-phosphate acyltransferase [Elaeis guineensis]	AT1G32200.1 | Symbols: ATS1, ACT1 | phospholipid/glycerol acyltransferase family protein | chr1:11602223-11605001 REVERSE LENGTH=459	2.4406	1.50027	0.94958	3.11868	3.6655	17.9971	0.961008
Locus33588v2rpkm5.01	ref|XP_002323759.1| predicted protein [Populus trichocarpa]	No hits found	2.78961	1.58316	3.1672	6.72208	5.08863	12.856	0.959207
Locus3297v1rpkm68.19	ref|XP_004968812.1| PREDICTED: uncharacterized protein LOC101754350 [Setaria italica]	AT3G54500.3 | Symbols: | FUNCTIONS IN: molecular_function unknown; INVOLVED IN: biological_process unknown; LOCATED IN: cellular_component unknown; EXPRESSED IN: 22 plant structures; EXPRESSED DURING: 13 growth stages; BEST Arabidopsis thaliana protein match is: dentin sialophosphoprotein-related (TAIR:AT5G64170.1). | chr3:20175792-20178482 REVERSE LENGTH=669	9.52726	9.10684	16.2021	66.5364	55.7844	407.508	0.976056
Locus138410v1rpkm0.84	gb|AAR13317.1| gag-pol polyprotein [Phaseolus vulgaris]	No hits found	0	1.63201	0	5.28213	0	11.4834	0.981037
Locus1510v1rpkm133.74	gb|ESR51293.1| hypothetical protein CICLE_v10031802mg [Citrus clementina] gb|ESR51297.1| hypothetical protein CICLE_v10031802mg [Citrus clementina]	AT1G67480.1 | Symbols: | Galactose oxidase/kelch repeat superfamily protein | chr1:25277294-25278529 FORWARD LENGTH=376	14.8225	14.1317	16.9524	33.8372	90.9967	981.323	0.951572
Locus1562v1rpkm129.33	ref|XP_002527405.1| Protein SEY1, putative [Ricinus communis] gb|EEF34971.1| Protein SEY1, putative [Ricinus communis]	No hits found	308.442	202.02	133.066	707.678	479.652	2017.13	0.984669
Locus150102v1rpkm0.61	gb|ABB47665.1| retrotransposon protein, putative, unclassified, expressed [Oryza sativa Japonica Group] gb|ABB47666.1| retrotransposon protein, putative, unclassified, expressed [Oryza sativa Japonica Group]	No hits found	0	0	0	0	0	1.78798	0.954425
Locus25592v1rpkm8.27	ref|XP_002271002.1| PREDICTED: probable indole-3-acetic acid-amido synthetase GH3.6 [Vitis vinifera] emb|CBI32310.3| unnamed protein product [Vitis vinifera]	AT2G23170.1 | Symbols: GH3.3 | Auxin-responsive GH3 family protein | chr2:9864125-9866502 REVERSE LENGTH=595	2.73214	2.14231	0.146033	15.1648	3.07365	25.2534	0.962511
Locus112724v1rpkm1.28	ref|XP_004148188.1| PREDICTED: uncharacterized protein LOC101204314 [Cucumis sativus]	AT5G18880.1 | Symbols: | RNA-directed DNA polymerase (reverse transcriptase)-related family protein | chr5:6300535-6301422 REVERSE LENGTH=295	0.164651	0.808946	1.77444	3.65647	0.161843	6.4443	0.950396
Locus17256v1rpkm13.00	gb|ACF32436.1| unknown [Elaeis guineensis]	No hits found	5.25112	1.02387	0.757433	0.581799	0.56233	112.861	0.950204
Locus34277v1rpkm5.83	emb|CBI17315.3| unnamed protein product [Vitis vinifera]	AT4G13630.1 | Symbols: | Protein of unknown function, DUF593 | chr4:7934093-7936029 REVERSE LENGTH=569	5.44891	4.7862	3.37559	5.32423	5.94905	18.7867	0.952043
Locus113905v1rpkm1.27	ref|XP_004251116.1| PREDICTED: isovaleryl-CoA dehydrogenase 2, mitochondrial-like [Solanum lycopersicum]	AT3G45300.1 | Symbols: IVD, ATIVD, IVDH | isovaleryl-CoA-dehydrogenase | chr3:16621659-16624848 REVERSE LENGTH=409	0.688013	0.430715	1.22053	1.76351	0.177796	3.58162	0.9577
Locus6007v1rpkm39.46	ref|XP_004290132.1| PREDICTED: uncharacterized protein LOC101296442 isoform 1 [Fragaria vesca subsp. vesca] ref|XP_004290133.1| PREDICTED: uncharacterized protein LOC101296442 isoform 2 [Fragaria vesca subsp. vesca]	AT3G07470.1 | Symbols: | Protein of unknown function, DUF538 | chr3:2387291-2388343 REVERSE LENGTH=169	9.09784	15.8457	11.6852	15.1722	14.1673	75.0318	0.961463
Locus118597v1rpkm1.18	ref|XP_002268980.1| PREDICTED: pentatricopeptide repeat-containing protein At1g74600, chloroplastic [Vitis vinifera] emb|CBI15231.3| unnamed protein product [Vitis vinifera]	AT1G74600.1 | Symbols: | pentatricopeptide (PPR) repeat-containing protein | chr1:28025153-28027840 REVERSE LENGTH=895	0.593417	1.40422	0	2.4612	0.620441	7.06446	0.985129
Locus114301v1rpkm1.26	ref|WP_021075690.1| cobalt-precorrin 5A hydrolase [Bradyrhizobium sp. DFCI-1] gb|ERF86509.1| cobalt-precorrin 5A hydrolase [Bradyrhizobium sp. DFCI-1]	No hits found	0	0	3.55253	5.24712	3.40032	14.0338	0.953676
Locus164543v1rpkm0.24	emb|CAN65504.1| hypothetical protein VITISV_028342 [Vitis vinifera]	No hits found	0	0	0	0	0	7.02305	0.954425
Locus7173v1rpkm33.13	ref|XP_002448027.1| hypothetical protein SORBIDRAFT_06g019840 [Sorghum bicolor] gb|EES12355.1| hypothetical protein SORBIDRAFT_06g019840 [Sorghum bicolor]	AT5G42260.1 | Symbols: BGLU12 | beta glucosidase 12 | chr5:16898712-16900235 FORWARD LENGTH=507	0	0	9.62322	5.44876	0	439.154	0.956234
Locus128026v1rpkm1.03	gb|EOY06960.1| Uncharacterized protein TCM_021522 [Theobroma cacao]	AT1G40390.1 | Symbols: | DNAse I-like superfamily protein | chr1:15432576-15434674 REVERSE LENGTH=426	1.56701	0.579897	0	3.77905	0	8.13954	0.975857
Locus33490v1rpkm6.00	tpg|DAA62220.1| TPA: hypothetical protein ZEAMMB73_453107 [Zea mays]	AT3G25290.1 | Symbols: | Auxin-responsive family protein | chr3:9208955-9210353 FORWARD LENGTH=393	0	0	0	0.700877	0.0846985	49.6257	0.958355
Locus8775v1rpkm26.98	ref|XP_002274022.1| PREDICTED: heat shock protein 83-like [Vitis vinifera]	AT5G52640.1 | Symbols: HSP81-1, ATHS83, HSP81.1, HSP83, ATHSP90.1, AtHsp90-1, HSP90.1 | heat shock protein 90.1 | chr5:21352542-21355147 FORWARD LENGTH=705	0	1.37597	0	0	0.327656	151.881	0.953568
Locus151123v1rpkm0.60	gb|ADB85329.1| putative retrotransposon protein [Phyllostachys edulis]	No hits found	0	0	0	1.9156	0	7.20751	0.999399
Locus143453v2rpkm0.47	ref|WP_021081574.1| hypothetical protein, partial [Bradyrhizobium sp. DFCI-1] gb|ERF79986.1| hypothetical protein C207_06785, partial [Bradyrhizobium sp. DFCI-1]	No hits found	0	0	0	0	0	0.144001	0.954425
Locus20041v2rpkm7.05	gb|ESR51293.1| hypothetical protein CICLE_v10031802mg [Citrus clementina] gb|ESR51297.1| hypothetical protein CICLE_v10031802mg [Citrus clementina]	AT1G67480.1 | Symbols: | Galactose oxidase/kelch repeat superfamily protein | chr1:25277294-25278529 FORWARD LENGTH=376	0.659843	2.29588	4.98629	6.39661	10.0064	127.488	0.956954
Locus23102v2rpkm6.82	emb|CAN64305.1| hypothetical protein VITISV_026331 [Vitis vinifera]	No hits found	0	0	0	1.90848	0	3.65164	0.976678
Locus2053v1rpkm103.28	ref|XP_002270236.1| PREDICTED: F-box/kelch-repeat protein At5g60570 [Vitis vinifera]	AT5G60570.1 | Symbols: | Galactose oxidase/kelch repeat superfamily protein | chr5:24348713-24349894 FORWARD LENGTH=393	71.1181	91.0596	69.7676	86.4573	68.5345	151.259	0.953736
Locus10850v1rpkm21.65	gb|EOY30713.1| Casein kinase, putative isoform 1 [Theobroma cacao]	AT4G28880.1 | Symbols: ckl3 | casein kinase I-like 3 | chr4:14251351-14254048 FORWARD LENGTH=415	27.1871	18.6279	16.9487	22.2614	19.1632	76.4482	0.951826
Locus54539v1rpkm3.28	gb|EOY25454.1| Uncharacterized protein TCM_026877 [Theobroma cacao]	AT3G24255.1 | Symbols: | RNA-directed DNA polymerase (reverse transcriptase)-related family protein | chr3:8789471-8793208 FORWARD LENGTH=746	1.98083	2.85015	2.25057	4.42391	3.67035	7.55379	0.957758
Locus91557v1rpkm1.68	ref|XP_003618219.1| hypothetical protein MTR_6g006160 [Medicago truncatula] gb|AES74437.1| hypothetical protein MTR_6g006160 [Medicago truncatula]	No hits found	1.34287	1.93998	1.71376	1.89375	2.26393	9.12695	0.9527
Locus6317v1rpkm37.46	ref|XP_004235401.1| PREDICTED: E3 ubiquitin-protein ligase RING1-like isoform 1 [Solanum lycopersicum] ref|XP_004235402.1| PREDICTED: E3 ubiquitin-protein ligase RING1-like isoform 2 [Solanum lycopersicum]	AT3G19950.1 | Symbols: | RING/U-box superfamily protein | chr3:6942853-6943839 FORWARD LENGTH=328	18.5113	15.082	9.27921	39.8805	31.7919	178.473	0.979049
Locus174499v1rpkm0.00	No hits found	AT3G62060.1 | Symbols: | Pectinacetylesterase family protein | chr3:22980123-22982734 FORWARD LENGTH=419	0	0	0	0	0	9.25624	0.954425
Locus85087v1rpkm1.85	ref|XP_002950957.1| hypothetical protein VOLCADRAFT_91473 [Volvox carteri f. nagariensis] gb|EFJ47851.1| hypothetical protein VOLCADRAFT_91473 [Volvox carteri f. nagariensis]	No hits found	0.518874	2.39997	2.24438	2.47502	2.1882	10.599	0.955694
Locus33196v1rpkm6.06	ref|XP_002850930.1| PE repeat family protein [Arthroderma otae CBS 113480] gb|EEQ28146.1| PE repeat family protein [Arthroderma otae CBS 113480]	AT3G09410.1 | Symbols: | Pectinacetylesterase family protein | chr3:2898243-2900984 REVERSE LENGTH=427	0.113202	0	0	0	0	57.6745	0.95428
Locus21836v1rpkm9.92	gb|EMJ01260.1| hypothetical protein PRUPE_ppa022539mg [Prunus persica]	AT5G06240.1 | Symbols: emb2735 | embryo defective 2735 | chr5:1888380-1889512 FORWARD LENGTH=162	8.14018	9.41103	10.5289	14.8075	7.74531	22.6115	0.97706
Locus15720v1rpkm14.46	gb|ERN03215.1| hypothetical protein AMTR_s00003p00164060 [Amborella trichopoda]	AT1G11790.1 | Symbols: ADT1 | arogenate dehydratase 1 | chr1:3981476-3984962 FORWARD LENGTH=392	2.59097	0.487526	2.82213	20.2655	16.4369	91.8826	0.978211
Locus108172v1rpkm1.36	No hits found	AT5G02640.1 | Symbols: | unknown protein; BEST Arabidopsis thaliana protein match is: unknown protein (TAIR:AT3G46300.1); Has 37 Blast hits to 37 proteins in 10 species: Archae - 0; Bacteria - 0; Metazoa - 0; Fungi - 0; Plants - 37; Viruses - 0; Other Eukaryotes - 0 (source: NCBI BLink). | chr5:594334-594819 REVERSE LENGTH=161	0	0	0.881652	1.14978	0	10.1252	0.974533
Locus55249v1rpkm3.23	gb|ESR56513.1| hypothetical protein CICLE_v10021307mg [Citrus clementina] gb|ESR56514.1| hypothetical protein CICLE_v10021307mg [Citrus clementina]	AT5G37360.1 | Symbols: | unknown protein; FUNCTIONS IN: molecular_function unknown; INVOLVED IN: biological_process unknown; LOCATED IN: chloroplast thylakoid membrane, chloroplast; EXPRESSED IN: 23 plant structures; EXPRESSED DURING: 13 growth stages; Has 1807 Blast hits to 1807 proteins in 277 species: Archae - 0; Bacteria - 0; Metazoa - 736; Fungi - 347; Plants - 385; Viruses - 0; Other Eukary…	0	0	0	0	0	1.60814	0.954425
Locus53590v1rpkm3.35	gb|EEC80586.1| hypothetical protein OsI_22922 [Oryza sativa Indica Group]	No hits found	0.135369	0	0.287704	6.88658	3.74928	14.4753	0.960695
Locus83500v1rpkm1.89	ref|NP_001237363.1| uncharacterized protein LOC100500138 [Glycine max] gb|ACU15061.1| unknown [Glycine max]	AT5G11280.1 | Symbols: | unknown protein; BEST Arabidopsis thaliana protein match is: unknown protein (TAIR:AT1G80200.1); Has 30201 Blast hits to 17322 proteins in 780 species: Archae - 12; Bacteria - 1396; Metazoa - 17338; Fungi - 3422; Plants - 5037; Viruses - 0; Other Eukaryotes - 2996 (source: NCBI BLink). | chr5:3597321-3598347 FORWARD LENGTH=209	0.378866	1.06046	0.355907	2.67268	1.20831	7.04056	0.990751
Locus14764v1rpkm15.49	ref|XP_002320090.1| f-box family protein [Populus trichocarpa]	AT3G61060.1 | Symbols: AtPP2-A13, PP2-A13 | phloem protein 2-A13 | chr3:22603166-22604336 FORWARD LENGTH=290	2.06537	7.05393	0.400937	6.23588	4.12087	62.2531	0.963336
Locus966v1rpkm192.37	gb|ABK94686.1| unknown [Populus trichocarpa]	AT4G17720.1 | Symbols: | RNA-binding (RRM/RBD/RNP motifs) family protein | chr4:9862660-9864498 REVERSE LENGTH=313	194.643	118.392	164.973	255.435	169.827	406.276	0.967308
Locus11135v6rpkm0.00_PRE	gb|ERM95810.1| hypothetical protein AMTR_s00060p00033670 [Amborella trichopoda]	AT1G50030.1 | Symbols: TOR | target of rapamycin | chr1:18522626-18539619 REVERSE LENGTH=2481	0	0	0	0	0	0.454968	0.954425
Locus168308v1rpkm0.00	gb|ESQ27578.1| hypothetical protein EUTSA_v10019006mg [Eutrema salsugineum]	AT1G75560.1 | Symbols: | zinc knuckle (CCHC-type) family protein | chr1:28371420-28372717 REVERSE LENGTH=257	0	0	0	1.64537	0	3.47372	0.985474
Locus42373v1rpkm4.50	ref|XP_002457951.1| hypothetical protein SORBIDRAFT_03g023051 [Sorghum bicolor] gb|EES03071.1| hypothetical protein SORBIDRAFT_03g023051 [Sorghum bicolor]	No hits found	2.26463	3.73121	2.94207	5.71315	3.57524	8.62045	0.961397
Locus31425v1rpkm6.48	dbj|BAH23673.1| alternative oxidase [Arum concinnatum]	AT3G22370.1 | Symbols: AOX1A, ATAOX1A | alternative oxidase 1A | chr3:7906890-7908416 FORWARD LENGTH=354	8.65021	2.71608	2.33121	10.5537	3.36016	39.117	0.979504
Locus1503v1rpkm134.35	No hits found	AT5G02840.2 | Symbols: LCL1 | LHY/CCA1-like 1 | chr5:648794-651212 FORWARD LENGTH=293	0	0	0	0	0	0.292648	0.954425
Locus20787v2rpkm2.73	ref|XP_002463084.1| hypothetical protein SORBIDRAFT_02g037510 [Sorghum bicolor] gb|EER99605.1| hypothetical protein SORBIDRAFT_02g037510 [Sorghum bicolor]	AT4G36810.1 | Symbols: GGPS1 | geranylgeranyl pyrophosphate synthase 1 | chr4:17343513-17344628 FORWARD LENGTH=371	0	0	0	0	0	14.0581	0.954425
Locus92617v1rpkm1.66	ref|XP_004233578.1| PREDICTED: putative ribonuclease H protein At1g65750-like [Solanum lycopersicum]	AT4G29090.1 | Symbols: | Ribonuclease H-like superfamily protein | chr4:14333528-14335255 FORWARD LENGTH=575	0.82728	0.861821	0.943299	2.75163	0	8.3102	0.993497
Locus167018v1rpkm0.12	ref|XP_004305774.1| PREDICTED: uncharacterized protein LOC101293221 [Fragaria vesca subsp. vesca]	No hits found	2.8219	0	0	1.52918	0	17.4381	0.955453
Locus16524v1rpkm13.66	ref|XP_003486655.1| PREDICTED: hypothetical protein LOC100741094, partial [Bombus impatiens]	No hits found	2.30756	1.52566	2.41276	1.53573	1.2571	62.0355	0.952605
Locus66862v1rpkm2.54	emb|CAN59961.1| hypothetical protein VITISV_003173 [Vitis vinifera]	No hits found	0	0	0	3.95852	0	9.37598	0.992652
Locus3582v1rpkm63.45	ref|XP_002277679.1| PREDICTED: transcription initiation factor IIB [Vitis vinifera] emb|CBI17180.3| unnamed protein product [Vitis vinifera]	AT3G10330.1 | Symbols: | Cyclin-like family protein | chr3:3199907-3201642 FORWARD LENGTH=312	65.6197	16.4615	44.6754	200.701	59.8137	437.56	0.989972
Locus25370v1rpkm8.35	gb|EEC79987.1| hypothetical protein OsI_21629 [Oryza sativa Indica Group]	AT5G53970.1 | Symbols: | Tyrosine transaminase family protein | chr5:21910676-21912594 FORWARD LENGTH=414	5.53498	2.08512	3.06174	12.1736	9.98139	28.2908	0.959538
Locus51164v4rpkm0.00_PRE	No hits found	AT3G08040.1 | Symbols: FRD3, MAN1, ATFRD3 | MATE efflux family protein | chr3:2566593-2569397 REVERSE LENGTH=526	0	0	0	0	0	0.383856	0.954425
Locus1518v1rpkm133.22	gb|ESW28623.1| hypothetical protein PHAVU_002G004300g [Phaseolus vulgaris] gb|ESW28624.1| hypothetical protein PHAVU_002G004300g [Phaseolus vulgaris]	AT2G38740.1 | Symbols: | Haloacid dehalogenase-like hydrolase (HAD) superfamily protein | chr2:16194639-16195995 REVERSE LENGTH=244	19.8172	1.67123	39.0391	76.0297	36.7258	150.659	0.962066
Locus153907v1rpkm0.53	ref|XP_003592163.1| Cysteine-rich receptor-like protein kinase [Medicago truncatula] gb|AES62414.1| Cysteine-rich receptor-like protein kinase [Medicago truncatula]	No hits found	0	0	2.80123	2.67528	0	12.3608	0.965426
Locus9524v1rpkm24.80	gb|ESR38709.1| hypothetical protein CICLE_v10025251mg [Citrus clementina]	AT2G17890.1 | Symbols: CPK16 | calcium-dependent protein kinase 16 | chr2:7769885-7772627 REVERSE LENGTH=571	13.3498	13.57	8.53089	22.9099	19.7496	60.2766	0.976651
Locus91264v1rpkm1.69	ref|XP_001640767.1| predicted protein [Nematostella vectensis] gb|EDO48704.1| predicted protein [Nematostella vectensis]	No hits found	1.77832	1.46003	0.347465	2.51335	2.21399	6.51231	0.952509
Locus22773v1rpkm9.44	emb|CAN63212.1| hypothetical protein VITISV_002844 [Vitis vinifera]	AT4G23160.1 | Symbols: CRK8 | cysteine-rich RLK (RECEPTOR-like protein kinase) 8 | chr4:12129485-12134086 FORWARD LENGTH=1262	0.996843	0.695366	0.293815	1.22261	0	4.37132	0.970393
Locus10240v2rpkm5.95	ref|XP_004291245.1| PREDICTED: uncharacterized protein LOC101297110 [Fragaria vesca subsp. vesca]	AT5G10650.1 | Symbols: | RING/U-box superfamily protein | chr5:3365237-3367263 REVERSE LENGTH=525	1.74178	0.705906	0.916542	1.827	1.75523	5.0214	0.950403
Locus4587v1rpkm51.05	ref|XP_002283746.1| PREDICTED: uncharacterized protein LOC100260322 [Vitis vinifera]	AT2G28910.1 | Symbols: CXIP4 | CAX interacting protein 4 | chr2:12415992-12416990 REVERSE LENGTH=332	42.8955	29.1527	44.7804	57.2279	37.257	138.3	0.984371
Locus54545v1rpkm3.28	ref|XP_004141365.1| PREDICTED: CBS domain-containing protein CBSX5-like [Cucumis sativus]	AT5G53750.1 | Symbols: | CBS domain-containing protein | chr5:21817416-21818723 FORWARD LENGTH=408	0.473489	1.23543	0.783333	7.31111	1.9471	16.3219	0.991125
Locus38292v1rpkm5.08	gb|EAY91536.1| hypothetical protein OsI_13169 [Oryza sativa Indica Group]	AT2G32150.1 | Symbols: | Haloacid dehalogenase-like hydrolase (HAD) superfamily protein | chr2:13659095-13660531 FORWARD LENGTH=263	2.48277	1.23043	0.402572	3.49263	3.44136	20.1029	0.967196
Locus53473v1rpkm3.36	ref|XP_004230034.1| PREDICTED: sphingoid long-chain bases kinase 1-like [Solanum lycopersicum]	AT5G23450.2 | Symbols: ATLCBK1, LCBK1 | long-chain base (LCB) kinase 1 | chr5:7905041-7908960 REVERSE LENGTH=763	2.20567	4.48236	0	5.76522	0	22.5268	0.975321
Locus6877v1rpkm34.47	gb|ESQ54451.1| hypothetical protein EUTSA_v10025101mg [Eutrema salsugineum]	AT4G28070.1 | Symbols: | AFG1-like ATPase family protein | chr4:13946009-13948462 FORWARD LENGTH=464	27.3633	8.61289	8.70484	36.733	18.0052	157.603	0.980842
Locus20587v1rpkm10.64	ref|NP_177484.1| myb domain protein 54 [Arabidopsis thaliana] gb|AAG30986.1|AC012396_22 myb-like transcription factor, putative [Arabidopsis thaliana] gb|AAS10039.1| MYB transcription factor [Arabidopsis thaliana] gb|ABD60734.1| At1g73410 [Arabidopsis thaliana] dbj|BAE99406.1| hypothetical protein [Arabidopsis thaliana] gb|AEE35458.1| myb domain protein 54 [Arabidopsis thaliana]	AT1G73410.1 | Symbols: ATMYB54, MYB54 | myb domain protein 54 | chr1:27601852-27603038 FORWARD LENGTH=243	0	0	0	1.5076	0	38.487	0.965248
Locus15839v1rpkm14.34	dbj|BAJ53196.1| JHL03K20.5 [Jatropha curcas]	AT4G34120.1 | Symbols: LEJ1, CDCP1 | Cystathionine beta-synthase (CBS) family protein | chr4:16341194-16342893 FORWARD LENGTH=238	0.513685	2.42754	2.61873	6.55086	5.68996	60.7117	0.969125
Locus3662v1rpkm62.32	ref|XP_002282657.1| PREDICTED: lon protease homolog 2, peroxisomal [Vitis vinifera] emb|CBI33970.3| unnamed protein product [Vitis vinifera]	AT5G47040.1 | Symbols: LON2 | lon protease 2 | chr5:19093356-19098678 REVERSE LENGTH=888	41.3365	24.8184	33.3183	60.8482	62.3268	735.549	0.96172
Locus163402v1rpkm0.29	gb|EMJ04149.1| hypothetical protein PRUPE_ppa016504mg, partial [Prunus persica]	No hits found	0	0	0	1.54654	0	13.0773	0.982947
Locus2723v1rpkm80.76	dbj|BAJ94303.1| predicted protein [Hordeum vulgare subsp. vulgare] dbj|BAK02200.1| predicted protein [Hordeum vulgare subsp. vulgare] dbj|BAK01239.1| predicted protein [Hordeum vulgare subsp. vulgare]	No hits found	1.85204	0.644356	5.50492	9.58489	5.27805	362.329	0.959324
Locus6397v1rpkm36.95	ref|XP_002279619.1| PREDICTED: uncharacterized protein LOC100251255 [Vitis vinifera]	AT2G39950.1 | Symbols: | unknown protein; Has 978 Blast hits to 254 proteins in 81 species: Archae - 0; Bacteria - 8; Metazoa - 109; Fungi - 53; Plants - 41; Viruses - 0; Other Eukaryotes - 767 (source: NCBI BLink). | chr2:16676758-16680204 REVERSE LENGTH=636	16.8132	19.4324	17.2002	25.8882	25.1987	43.2795	0.95275
Locus104389v1rpkm1.43	ref|XP_004970815.1| PREDICTED: NAC domain-containing protein 48-like [Setaria italica]	AT1G01720.1 | Symbols: ATAF1, ANAC002 | NAC (No Apical Meristem) domain transcriptional regulator superfamily protein | chr1:268471-269514 FORWARD LENGTH=289	0.197591	0	0	1.54745	0	7.11581	0.995636
Locus25522v1rpkm8.29	ref|XP_001595057.1| hypothetical protein SS1G_03145 [Sclerotinia sclerotiorum 1980] gb|EDO00672.1| hypothetical protein SS1G_03145 [Sclerotinia sclerotiorum 1980 UF-70]	No hits found	3.62882	4.16481	4.49798	10.397	2.3987	17.608	0.976648
Locus53872v1rpkm3.33	ref|XP_003574724.1| PREDICTED: uncharacterized protein LOC100839730 [Brachypodium distachyon]	AT5G35690.1 | Symbols: | CONTAINS InterPro DOMAIN/s: WLM (InterPro:IPR013536), PUB domain (InterPro:IPR018997), PUG domain (InterPro:IPR006567); BEST Arabidopsis thaliana protein match is: zinc ion binding (TAIR:AT1G55915.1); Has 30201 Blast hits to 17322 proteins in 780 species: Archae - 12; Bacteria - 1396; Metazoa - 17338; Fungi - 3422; Plants - 5037; Viruses - 0; Other Eukaryotes - 2996 (sour…	1.18864	0.219768	1.548	3.66604	0.235982	26.5895	0.98036
Locus121v1rpkm1256.93	gb|AFJ04519.1| ubiquitin, partial [Vernicia fordii]	AT5G03240.2 | Symbols: UBQ3 | polyubiquitin 3 | chr5:771976-772896 REVERSE LENGTH=306	1310.94	948.865	704.769	1121.73	714.84	6354.91	0.959947
Locus76373v1rpkm2.13	gb|EMJ14652.1| hypothetical protein PRUPE_ppa024777mg, partial [Prunus persica]	No hits found	3.04102	4.04698	3.00435	5.5116	0	12.9615	0.951386
Locus23899v1rpkm8.92	ref|XP_005551340.1| PREDICTED: uncharacterized protein LOC102127869 [Macaca fascicularis]	AT4G18670.1 | Symbols: | Leucine-rich repeat (LRR) family protein | chr4:10275918-10278491 REVERSE LENGTH=857	1.39821	0	0	2.25452	0	15.9446	0.980002
Locus1625v2rpkm14.67	ref|XP_002528344.1| 3-isopropylmalate dehydratase, putative [Ricinus communis] gb|EEF34016.1| 3-isopropylmalate dehydratase, putative [Ricinus communis]	AT4G13430.1 | Symbols: IIL1, ATLEUC1 | isopropyl malate isomerase large subunit 1 | chr4:7804194-7807789 REVERSE LENGTH=509	3.8809	3.38035	3.78541	4.58873	4.1376	8.23096	0.98317
Locus1419v1rpkm141.44	ref|XP_002527405.1| Protein SEY1, putative [Ricinus communis] gb|EEF34971.1| Protein SEY1, putative [Ricinus communis]	AT1G72960.1 | Symbols: | Root hair defective 3 GTP-binding protein (RHD3) | chr1:27446263-27450862 FORWARD LENGTH=795	246.702	160.888	107.878	488.364	293.507	1062.27	0.982548
Locus14054v1rpkm16.34	ref|XP_002279484.2| PREDICTED: uncharacterized protein LOC100244117 [Vitis vinifera]	AT1G25370.1 | Symbols: | Protein of unknown function (DUF1639) | chr1:8898046-8898934 REVERSE LENGTH=263	4.56558	5.25227	15.4796	18.343	8.23866	49.0697	0.971442
Locus88452v1rpkm1.76	ref|XP_003632571.1| PREDICTED: uncharacterized protein LOC100854783 [Vitis vinifera]	No hits found	1.15786	0	1.26421	3.21215	0	7.39305	0.977793
Locus72179v1rpkm2.30	emb|CAA09804.2| 1-deoxyxylulose 5-phosphate synthase [Catharanthus roseus]	AT4G15560.1 | Symbols: CLA1, DEF, CLA, DXS, DXPS2 | Deoxyxylulose-5-phosphate synthase | chr4:8884218-8887254 FORWARD LENGTH=717	0	0	0	0	0	5.63766	0.954425
Locus22904v1rpkm9.37	gb|EOX93662.1| Uncharacterized protein isoform 1 [Theobroma cacao] gb|EOX93663.1| Uncharacterized protein isoform 1 [Theobroma cacao]	AT3G07565.1 | Symbols: | Protein of unknown function (DUF3755) | chr3:2413823-2415872 FORWARD LENGTH=258	44.985	28.3842	72.6122	70.4228	31.5226	341.882	0.968576
Locus69293v1rpkm2.42	emb|CAN66768.1| hypothetical protein VITISV_026742 [Vitis vinifera]	No hits found	0	0	0	0	0	6.45632	0.954425
Locus124029v1rpkm1.10	emb|CAN79188.1| hypothetical protein VITISV_033760 [Vitis vinifera]	No hits found	0	0	0	0.818175	0	1.92409	0.992293
Locus14163v1rpkm16.23	ref|XP_003543574.1| PREDICTED: uncharacterized protein LOC100819879 [Glycine max]	AT3G07565.1 | Symbols: | Protein of unknown function (DUF3755) | chr3:2413823-2415872 FORWARD LENGTH=258	2.35803	1.34189	4.02457	14.38	7.29422	32.7464	0.983407
Locus156843v1rpkm0.47	emb|CAN64323.1| hypothetical protein VITISV_022768 [Vitis vinifera]	No hits found	0.495882	0	1.02236	0.507994	0	8.1543	0.952369
Locus60266v1rpkm2.90	gb|EOY21879.1| RNA-directed DNA polymerase (Reverse transcriptase), Ribonuclease H, putative [Theobroma cacao]	No hits found	0.946196	0.715623	0	5.78908	0	11.551	0.980744
Locus114188v1rpkm1.26	ref|XP_004973460.1| PREDICTED: uncharacterized protein LOC101779251 [Setaria italica]	AT2G32640.1 | Symbols: | Lycopene beta/epsilon cyclase protein | chr2:13847197-13850811 REVERSE LENGTH=585	0	0	0	0	0	1.02699	0.954425
Locus27986v1rpkm7.44	emb|CAN70635.1| hypothetical protein VITISV_019049 [Vitis vinifera]	AT4G23160.1 | Symbols: CRK8 | cysteine-rich RLK (RECEPTOR-like protein kinase) 8 | chr4:12129485-12134086 FORWARD LENGTH=1262	0.554343	0.358057	1.95967	2.39204	0.746799	7.36908	0.975018
Locus3255v1rpkm69.13	emb|CAN68733.1| hypothetical protein VITISV_012100 [Vitis vinifera]	No hits found	8.69292	2.89645	67.3893	118.465	62.9576	396.606	0.980912
Locus7393v1rpkm32.23	ref|XP_002275521.1| PREDICTED: probable calcium-binding protein CML48 [Vitis vinifera]	AT2G27480.1 | Symbols: | Calcium-binding EF-hand family protein | chr2:11746811-11747885 FORWARD LENGTH=228	20.458	12.1839	38.1418	41.5289	36.7806	148.243	0.963986
Locus29180v1rpkm7.08	ref|XP_003577563.1| PREDICTED: zinc finger CCCH domain-containing protein 63-like isoform 2 [Brachypodium distachyon]	AT5G16540.3 | Symbols: ZFN3 | zinc finger nuclease 3 | chr5:5403598-5405034 FORWARD LENGTH=354	6.57899	4.03911	6.99094	8.16738	5.51933	17.4279	0.972279
Locus89929v1rpkm1.72	ref|XP_004253442.1| PREDICTED: putative ribonuclease H protein At1g65750-like [Solanum lycopersicum]	No hits found	0.265625	0	0.669434	0.626914	0	2.43366	0.956046
Locus40390v1rpkm4.76	gb|EMJ24659.1| hypothetical protein PRUPE_ppa011594mg [Prunus persica]	AT1G27385.1 | Symbols: | unknown protein; FUNCTIONS IN: molecular_function unknown; INVOLVED IN: biological_process unknown; LOCATED IN: chloroplast; EXPRESSED IN: 24 plant structures; EXPRESSED DURING: 13 growth stages; CONTAINS InterPro DOMAIN/s: Protein of unknown function DUF493 (InterPro:IPR007454); Has 76 Blast hits to 76 proteins in 23 species: Archae - 0; Bacteria - 6; Metazoa - 0; Fungi …	0.200447	0.567268	1.33757	4.21633	1.97305	7.91314	0.964967
Locus14167v1rpkm16.23	emb|CBI16010.3| unnamed protein product [Vitis vinifera]	AT1G07350.1 | Symbols: | RNA-binding (RRM/RBD/RNP motifs) family protein | chr1:2257732-2260101 REVERSE LENGTH=382	6.33145	2.4506	7.17092	9.45929	9.02783	36.5999	0.965746
Locus5294v1rpkm44.62	gb|ABF18929.1| putative 1-deoxy-D-xylulose 5-phosphate synthase [Hevea brasiliensis]	AT4G15560.1 | Symbols: CLA1, DEF, CLA, DXS, DXPS2 | Deoxyxylulose-5-phosphate synthase | chr4:8884218-8887254 FORWARD LENGTH=717	1.45635	1.36039	6.42001	16.7633	12.1561	150.858	0.972545
Locus32435v2rpkm4.46	ref|NP_001176923.1| Os12g0420300 [Oryza sativa Japonica Group] dbj|BAH95651.1| Os12g0420300, partial [Oryza sativa Japonica Group]	AT1G05000.1 | Symbols: | Phosphotyrosine protein phosphatases superfamily protein | chr1:1425660-1428393 FORWARD LENGTH=215	4.02261	2.63974	1.18315	3.74528	2.46772	22.2608	0.964145
Locus173982v1rpkm0.00	ref|XP_002448027.1| hypothetical protein SORBIDRAFT_06g019840 [Sorghum bicolor] gb|EES12355.1| hypothetical protein SORBIDRAFT_06g019840 [Sorghum bicolor]	AT5G42260.1 | Symbols: BGLU12 | beta glucosidase 12 | chr5:16898712-16900235 FORWARD LENGTH=507	0	0	0	0	0	11.8315	0.954425
Locus16562v1rpkm13.62	ref|XP_004485933.1| PREDICTED: U-box domain-containing protein 17-like [Cicer arietinum]	AT1G29340.1 | Symbols: PUB17, ATPUB17 | plant U-box 17 | chr1:10264412-10266601 FORWARD LENGTH=729	4.55139	2.6958	4.58211	8.86873	8.60533	31.8808	0.971239
Locus6548v1rpkm36.16	gb|AAD56390.2|AF182286_1 1-deoxy-D-xylulose-5-phosphate synthase [Artemisia annua]	AT4G15560.1 | Symbols: CLA1, DEF, CLA, DXS, DXPS2 | Deoxyxylulose-5-phosphate synthase | chr4:8884218-8887254 FORWARD LENGTH=717	1.23805	0	0	2.57416	0	31.3484	0.972805
Locus41978v1rpkm4.55	ref|XP_004236110.1| PREDICTED: uncharacterized protein LOC101247419 [Solanum lycopersicum]	AT5G62840.1 | Symbols: | Phosphoglycerate mutase family protein | chr5:25228296-25229672 REVERSE LENGTH=297	3.32647	4.48433	5.00043	6.58928	5.151	10.3555	0.963914
Locus54026v1rpkm3.32	gb|AAO45752.1| pol protein [Cucumis melo subsp. melo]	No hits found	2.21661	0.549759	0	4.50033	0	8.89024	0.959817
Locus72805v1rpkm2.27	emb|CAN67403.1| hypothetical protein VITISV_025614 [Vitis vinifera]	ATMG00810.1 | Symbols: ORF240B | DNA/RNA polymerases superfamily protein | chrM:227709-228431 REVERSE LENGTH=240	0	0	0.6497	1.01898	0.0510474	11.316	0.972698
Locus6781v1rpkm34.88	gb|ERN08203.1| hypothetical protein AMTR_s00018p00192760 [Amborella trichopoda]	AT5G18910.1 | Symbols: | Protein kinase superfamily protein | chr5:6306994-6309396 REVERSE LENGTH=511	3.25355	0.878585	8.8556	22.8485	3.20293	254.212	0.973689
Locus37004v1rpkm5.30	ref|XP_002525525.1| conserved hypothetical protein [Ricinus communis] gb|EEF36883.1| conserved hypothetical protein [Ricinus communis]	AT1G31480.1 | Symbols: SGR2 | shoot gravitropism 2 (SGR2) | chr1:11266225-11271527 FORWARD LENGTH=933	2.63303	1.20459	2.28505	5.96171	1.57513	9.63415	0.964905
Locus105402v1rpkm1.41	gb|ABD28291.1| Integrase, catalytic region; Ribonuclease H [Medicago truncatula]	No hits found	0	0	0	0	0	8.77131	0.954425
Locus74340v1rpkm2.21	emb|CAN63189.1| hypothetical protein VITISV_005008 [Vitis vinifera]	No hits found	0	0	0	0	0	34.824	0.954425
Locus3854v1rpkm59.25	gb|EMJ10745.1| hypothetical protein PRUPE_ppa010780mg [Prunus persica]	AT4G17510.1 | Symbols: UCH3 | ubiquitin C-terminal hydrolase 3 | chr4:9767114-9768648 REVERSE LENGTH=234	69.1157	51.0717	40.0949	65.6685	65.4815	240.766	0.958791
Locus10822v1rpkm21.70	gb|ERM96518.1| hypothetical protein AMTR_s00001p00263690 [Amborella trichopoda]	No hits found	13.9836	14.2959	13.6417	16.9341	16.0465	22.6054	0.969202
Locus88957v1rpkm1.75	dbj|BAJ89224.1| predicted protein [Hordeum vulgare subsp. vulgare]	No hits found	1.44136	1.60963	0	1.73674	0	27.4104	0.962637
Locus93278v1rpkm1.64	gb|EOX95246.1| MUTS isoform 1 [Theobroma cacao]	AT4G02070.1 | Symbols: MSH6, MSH6-1, ATMSH6 | MUTS homolog 6 | chr4:906079-912930 FORWARD LENGTH=1324	3.25948	0	0	5.80167	0	15.9539	0.978875
Locus34954v1rpkm5.70	ref|XP_004140930.1| PREDICTED: uncharacterized protein LOC101215032 [Cucumis sativus]	AT3G17450.1 | Symbols: | hAT dimerisation domain-containing protein | chr3:5972793-5975684 REVERSE LENGTH=877	8.16119	7.90133	5.27342	11.5819	7.10933	16.5303	0.954024
Locus83039v1rpkm1.91	No hits found	AT2G04865.1 | Symbols: | Aminotransferase-like, plant mobile domain family protein | chr2:1712149-1714599 FORWARD LENGTH=667	0	3.732	0	6.7725	0	13.7932	0.953817
Locus122217v1rpkm1.12	gb|ERN20006.1| hypothetical protein AMTR_s00071p00160240 [Amborella trichopoda]	No hits found	0	0	0	2.04486	0	10.0475	0.99519
Locus10174v1rpkm23.12	ref|XP_004142227.1| PREDICTED: uncharacterized protein LOC101212475 [Cucumis sativus]	No hits found	6.01741	7.61131	5.34953	11.3701	6.9187	23.9694	0.993834
Locus8799v2rpkm2.37_PRE	ref|XP_003635067.1| PREDICTED: uncharacterized protein LOC100246768 isoform 1 [Vitis vinifera] emb|CBI40873.3| unnamed protein product [Vitis vinifera]	AT1G11380.1 | Symbols: | PLAC8 family protein | chr1:3832695-3833921 FORWARD LENGTH=254	1.16544	0.143337	0.403648	1.84275	0.279607	5.17273	0.982572
Locus19797v1rpkm11.10	gb|ESR51659.1| hypothetical protein CICLE_v10031626mg [Citrus clementina]	AT1G70330.1 | Symbols: ENT1,AT, ENT1 | equilibrative nucleotide transporter 1 | chr1:26502920-26504360 FORWARD LENGTH=450	11.5899	9.33526	7.69755	14.6597	10.9728	21.8701	0.959065
Locus132991v1rpkm0.94	ref|XP_002274782.1| PREDICTED: uncharacterized protein LOC100251512 [Vitis vinifera]	AT5G56120.1 | Symbols: | unknown protein; BEST Arabidopsis thaliana protein match is: unknown protein (TAIR:AT3G12870.1); Has 77 Blast hits to 75 proteins in 12 species: Archae - 0; Bacteria - 0; Metazoa - 0; Fungi - 0; Plants - 77; Viruses - 0; Other Eukaryotes - 0 (source: NCBI BLink). | chr5:22721483-22722193 FORWARD LENGTH=236	0	0	0	0	0	1.3636	0.954425
Locus94262v1rpkm1.62	emb|CAN68820.1| hypothetical protein VITISV_009132 [Vitis vinifera]	AT4G20520.1 | Symbols: | RNA binding;RNA-directed DNA polymerases | chr4:11045912-11047716 FORWARD LENGTH=376	1.67587	1.34612	2.41553	2.70294	1.41215	5.05154	0.962269
Locus46971v2rpkm2.30	gb|ESR59530.1| hypothetical protein CICLE_v10016719mg [Citrus clementina] gb|ESR59531.1| hypothetical protein CICLE_v10016719mg [Citrus clementina] gb|ESR59532.1| hypothetical protein CICLE_v10016719mg [Citrus clementina] gb|ESR59533.1| hypothetical protein CICLE_v10016719mg [Citrus clementina] gb|ESR59534.1| hypothetical protein CICLE_v10016719mg [Citrus clementina] gb|ESR59535.1| hypothetical p…	AT4G29070.1 | Symbols: | Phospholipase A2 family protein | chr4:14322109-14323035 FORWARD LENGTH=259	1.10088	0.678539	0.629315	1.94032	1.35912	6.56979	0.985132
Locus72533v1rpkm2.28	ref|XP_002514211.1| multidrug resistance protein 1, 2, putative [Ricinus communis] gb|EEF48165.1| multidrug resistance protein 1, 2, putative [Ricinus communis]	AT3G28860.1 | Symbols: ATMDR1, ATMDR11, PGP19, MDR11, MDR1, ATPGP19, ABCB19, ATABCB19 | ATP binding cassette subfamily B19 | chr3:10870287-10877286 REVERSE LENGTH=1252	0	0	0.547638	4.20101	0	8.84133	0.984843
Locus23166v1rpkm9.25	gb|AAO45752.1| pol protein [Cucumis melo subsp. melo]	No hits found	0	0	0	1.85859	0	5.52745	0.999335
Locus18030v3rpkm4.72	emb|CAN72509.1| hypothetical protein VITISV_040729 [Vitis vinifera]	No hits found	4.96559	2.27967	2.74354	6.12489	5.35976	16.425	0.965681
Locus128386v1rpkm1.02	emb|CAN60302.1| hypothetical protein VITISV_010202 [Vitis vinifera]	No hits found	0	0.802509	0.956744	1.70357	0	9.4633	0.980899
Locus112279v1rpkm1.29	ref|XP_004970145.1| PREDICTED: photosystem II reaction center W protein, chloroplastic-like [Setaria italica]	AT2G30570.1 | Symbols: PSBW | photosystem II reaction center W | chr2:13019326-13020053 REVERSE LENGTH=133	2.25793	0	0.611954	2.44039	1.14116	15.0254	0.971512
Locus141587v1rpkm0.79	ref|XP_003567109.1| PREDICTED: uncharacterized protein LOC100820998 [Brachypodium distachyon]	AT4G32480.1 | Symbols: | Protein of unknown function (DUF506) | chr4:15676488-15677776 FORWARD LENGTH=287	0	0	0	0	0	22.8085	0.954425
Locus50906v1rpkm3.58	emb|CAN73567.1| hypothetical protein VITISV_003451 [Vitis vinifera]	AT4G00980.1 | Symbols: | zinc knuckle (CCHC-type) family protein | chr4:422732-424580 REVERSE LENGTH=488	3.28591	2.23939	2.60834	3.24298	1.89322	9.64332	0.967576
Locus56999v1rpkm3.10	gb|EOY19317.1| Prefoldin 1 [Theobroma cacao]	AT2G07340.2 | Symbols: PFD1 | PREFOLDIN 1 | chr2:3045644-3046606 FORWARD LENGTH=127	1.79534	1.46848	0	2.30407	1.4657	6.24631	0.952895
Locus1476v1rpkm136.44	ref|XP_004968893.1| PREDICTED: bidirectional sugar transporter SWEET2a-like [Setaria italica]	AT3G14770.1 | Symbols: SWEET2, AtSWEET2 | Nodulin MtN3 family protein | chr3:4957787-4959202 REVERSE LENGTH=236	3.80677	3.71326	34.8361	37.0686	23.8978	2460.35	0.956782
Locus83535v1rpkm1.89	ref|XP_004954800.1| PREDICTED: uncharacterized mitochondrial protein AtMg00810-like [Setaria italica]	No hits found	0	0	1.46704	1.16801	0	22.9665	0.96243
Locus113685v1rpkm1.27	ref|XP_004247268.1| PREDICTED: uncharacterized protein LOC101246469 [Solanum lycopersicum]	No hits found	0.513158	0	0	4.55947	0	8.69636	0.976262
Locus163212v1rpkm0.30	emb|CAN74305.1| hypothetical protein VITISV_035483 [Vitis vinifera]	No hits found	0	0	0	0	0	4.14349	0.954425
Locus19358v1rpkm11.40	gb|EOY07582.1| ARF-GAP domain 7 isoform 1 [Theobroma cacao]	AT2G37550.1 | Symbols: ASP1, AGD7 | ARF-GAP domain 7 | chr2:15755544-15757456 REVERSE LENGTH=456	8.6527	5.43464	4.03214	12.3874	7.12338	25.8186	0.980868
Locus56857v1rpkm3.12	gb|AAO45752.1| pol protein [Cucumis melo subsp. melo]	No hits found	0	0	0	6.63647	0	12.8406	0.977812
Locus142274v1rpkm0.77	emb|CAN68369.1| hypothetical protein VITISV_001581 [Vitis vinifera]	AT5G33406.1 | Symbols: | hAT dimerisation domain-containing protein / transposase-related | chr5:12676126-12678403 REVERSE LENGTH=509	1.79227	1.42138	1.16024	2.30156	1.95137	8.06912	0.976062
Locus29145v1rpkm7.09	gb|EKG08929.1| Integrase catalytic core, partial [Macrophomina phaseolina MS6]	No hits found	0	0	0	3.33003	0	11.6133	0.99991
Locus1119v1rpkm171.22	gb|AFW77974.1| hypothetical protein ZEAMMB73_720473 [Zea mays]	AT4G15560.1 | Symbols: CLA1, DEF, CLA, DXS, DXPS2 | Deoxyxylulose-5-phosphate synthase | chr4:8884218-8887254 FORWARD LENGTH=717	174.542	133.342	14.2329	340.075	88.2552	3801.61	0.970858
Locus46326v1rpkm4.02	ref|XP_003546507.1| PREDICTED: uncharacterized protein LOC100808675 [Glycine max]	AT2G06025.1 | Symbols: | Acyl-CoA N-acyltransferases (NAT) superfamily protein | chr2:2350231-2351898 FORWARD LENGTH=288	0.149125	0.426008	0.23727	2.28367	0.983065	12.4878	0.98695
Locus91399v1rpkm1.69	gb|AAY99339.1| pol-polyprotein [Silene latifolia]	No hits found	0	0	0	0	0	13.2138	0.954425
Locus7295v1rpkm32.60	gb|ACG29819.1| hypothetical protein [Zea mays] gb|ACG33903.1| hypothetical protein [Zea mays] tpg|DAA57050.1| TPA: hypothetical protein ZEAMMB73_793304 [Zea mays]	AT3G56290.1 | Symbols: | unknown protein; Has 39 Blast hits to 39 proteins in 15 species: Archae - 0; Bacteria - 0; Metazoa - 0; Fungi - 0; Plants - 39; Viruses - 0; Other Eukaryotes - 0 (source: NCBI BLink). | chr3:20878743-20879541 REVERSE LENGTH=173	11.795	3.69642	22.9467	49.5038	7.71798	90.1847	0.965576
Locus15120v1rpkm15.11	gb|EEC67796.1| hypothetical protein OsI_35356 [Oryza sativa Indica Group]	AT5G02540.1 | Symbols: | NAD(P)-binding Rossmann-fold superfamily protein | chr5:568609-570720 FORWARD LENGTH=331	2.5386	1.3996	0	14.7487	5.18737	79.9497	0.988457
Locus6076v1rpkm39.01	ref|XP_004134658.1| PREDICTED: peroxisome biogenesis protein 7-like [Cucumis sativus] ref|XP_004155540.1| PREDICTED: peroxisome biogenesis protein 7-like [Cucumis sativus]	AT1G29260.1 | Symbols: PEX7, ATPEX7 | peroxin 7 | chr1:10224923-10225876 FORWARD LENGTH=317	33.9561	17.7397	24.4545	56.4184	38.7072	108.678	0.974444
Locus49213v1rpkm3.74	gb|EEC81653.1| hypothetical protein OsI_25196 [Oryza sativa Indica Group]	AT4G15560.1 | Symbols: CLA1, DEF, CLA, DXS, DXPS2 | Deoxyxylulose-5-phosphate synthase | chr4:8884218-8887254 FORWARD LENGTH=717	0.501042	0.237647	0	0.737972	0.697234	25.7846	0.958445
Locus21853v2rpkm1.85	gb|ERM94218.1| hypothetical protein AMTR_s00010p00202670 [Amborella trichopoda]	No hits found	0	0	0	0	0	1.81498	0.954425
Locus35407v1rpkm5.60	ref|XP_004241224.1| PREDICTED: PGR5-like protein 1B, chloroplastic-like [Solanum lycopersicum]	AT5G59400.1 | Symbols: | FUNCTIONS IN: molecular_function unknown; INVOLVED IN: biological_process unknown; LOCATED IN: chloroplast; EXPRESSED IN: 23 plant structures; EXPRESSED DURING: 13 growth stages; BEST Arabidopsis thaliana protein match is: PGR5-like B (TAIR:AT4G11960.1); Has 97 Blast hits to 97 proteins in 19 species: Archae - 0; Bacteria - 0; Metazoa - 0; Fungi - 0; Plants - 97; Viruses …	1.83992	2.61377	2.68933	10.0665	4.0513	17.5872	0.976016
Locus6143v1rpkm38.59	emb|CBI26076.3| unnamed protein product [Vitis vinifera]	AT4G15800.1 | Symbols: RALFL33 | ralf-like 33 | chr4:8984915-8985265 FORWARD LENGTH=116	34.0068	35.0816	27.5331	54.9019	49.1296	99.2191	0.963139
Locus90236v1rpkm1.71	ref|XP_004293181.1| PREDICTED: uncharacterized protein LOC101298394 [Fragaria vesca subsp. vesca]	AT3G24255.1 | Symbols: | RNA-directed DNA polymerase (reverse transcriptase)-related family protein | chr3:8789471-8793208 FORWARD LENGTH=746	1.56679	1.303	1.93013	1.96384	0	16.9014	0.962635
Locus137055v1rpkm0.86	gb|AAP59878.1| Ac-like transposase THELMA13 [Silene latifolia]	No hits found	0	0	0	0	0	1.72206	0.954425
Locus32231v3rpkm0.99	gb|EAY73088.1| hypothetical protein OsI_00964 [Oryza sativa Indica Group]	AT2G44820.2 | Symbols: | unknown protein; Has 70 Blast hits to 70 proteins in 25 species: Archae - 0; Bacteria - 0; Metazoa - 9; Fungi - 4; Plants - 47; Viruses - 0; Other Eukaryotes - 10 (source: NCBI BLink). | chr2:18484690-18485517 FORWARD LENGTH=194	0	0	0	0.181213	0.0857556	0.413144	0.973531
Locus60746v1rpkm2.87	emb|CAN62438.1| hypothetical protein VITISV_037914 [Vitis vinifera]	No hits found	0	0	0	0	0	0.90127	0.954425
Locus126794v1rpkm1.04	ref|XP_004500424.1| PREDICTED: probable metal-nicotianamine transporter YSL7-like [Cicer arietinum]	AT1G65730.1 | Symbols: YSL7 | YELLOW STRIPE like 7 | chr1:24442639-24446122 FORWARD LENGTH=688	0.410458	0.129343	0	1.0297	0	7.65275	0.981877
Locus134704v1rpkm0.91	ref|XP_003625228.1| Adenylosuccinate lyase [Medicago truncatula] gb|ABN08641.1| Fumarate lyase; Adenylosuccinate lyase [Medicago truncatula] gb|AES81446.1| Adenylosuccinate lyase [Medicago truncatula]	AT1G36280.1 | Symbols: | L-Aspartase-like family protein | chr1:13640600-13642908 FORWARD LENGTH=527	0	0	0	0	0	13.6474	0.954425
Locus80553v1rpkm1.99	dbj|BAK05493.1| predicted protein [Hordeum vulgare subsp. vulgare] dbj|BAJ99463.1| predicted protein [Hordeum vulgare subsp. vulgare]	AT1G08250.1 | Symbols: ADT6 | arogenate dehydratase 6 | chr1:2588994-2590235 REVERSE LENGTH=413	0	0	0	0	0	9.03175	0.954425
Locus10937v2rpkm9.30	gb|EOY09277.1| RNA-directed DNA polymerase (Reverse transcriptase), Ribonuclease H, putative [Theobroma cacao]	No hits found	1.73351	0.516935	0.699716	2.41974	0	5.7241	0.962377
Locus56626v1rpkm3.13	ref|XP_002280470.2| PREDICTED: LOW QUALITY PROTEIN: UDP-glycosyltransferase 85A1-like [Vitis vinifera]	AT1G22370.2 | Symbols: AtUGT85A5, UGT85A5 | UDP-glucosyl transferase 85A5 | chr1:7898116-7899879 REVERSE LENGTH=479	0.444389	0.294073	0.75646	7.07272	1.34784	16.2754	0.992555
Locus81757v1rpkm1.95	No hits found	AT5G18610.1 | Symbols: | Protein kinase superfamily protein | chr5:6192736-6195371 FORWARD LENGTH=513	1.65758	0	4.25811	10.7505	0	22.9754	0.976487
Locus127992v1rpkm1.03	ref|XP_002275536.2| PREDICTED: uncharacterized protein LOC100245550 [Vitis vinifera]	No hits found	1.38705	1.33203	1.23767	2.08866	0	5.35429	0.958403
Locus35971v1rpkm5.49	ref|XP_004500022.1| PREDICTED: uncharacterized protein LOC101490931 [Cicer arietinum]	No hits found	0	2.2491	1.61529	2.33262	0	14.0309	0.966612
Locus40862v1rpkm4.70	gb|ABD63154.1| hypothetical protein 20.t00006 [Asparagus officinalis]	No hits found	3.00895	4.10395	4.09209	8.28195	1.68562	20.8183	0.992121
Locus115569v1rpkm1.24	emb|CAN77149.1| hypothetical protein VITISV_019364 [Vitis vinifera]	No hits found	0	0	0.999431	0	0	23.8902	0.95053
Locus5744v1rpkm41.12	gb|EOY00247.1| CW14 protein isoform 1 [Theobroma cacao]	AT1G10410.1 | Symbols: | Protein of unknown function (DUF1336) | chr1:3416842-3419264 REVERSE LENGTH=485	17.6495	12.3693	20.7317	40.4944	26.0767	72.3421	0.974748
Locus17309v2rpkm12.93	ref|XP_002532015.1| ATP-binding cassette transporter, putative [Ricinus communis] gb|EEF30370.1| ATP-binding cassette transporter, putative [Ricinus communis]	AT1G66950.1 | Symbols: PDR11, ATPDR11 | pleiotropic drug resistance 11 | chr1:24978239-24984461 FORWARD LENGTH=1454	0	0	0.114589	0	0	4.31217	0.952146
Locus89351v2rpkm1.43	gb|ERM97731.1| hypothetical protein AMTR_s00121p00126950 [Amborella trichopoda]	AT5G55810.1 | Symbols: AtNMNAT, NMNAT | nicotinate/nicotinamide mononucleotide adenyltransferase | chr5:22584229-22586239 REVERSE LENGTH=238	0.240335	0	0.0913838	0.17635	0.0769858	2.16689	0.960263
Locus7147v1rpkm33.23	gb|EOY20987.1| RNA-directed DNA polymerase (Reverse transcriptase), Ribonuclease H [Theobroma cacao]	No hits found	9.28258	3.01587	2.18899	10.1349	0	27.6344	0.95193
Locus27972v3rpkm1.33	gb|EOY10290.1| Benzoyl coenzyme A: Benzyl alcohol benzoyl transferase [Theobroma cacao]	AT5G17540.1 | Symbols: | HXXXD-type acyl-transferase family protein | chr5:5782061-5783682 REVERSE LENGTH=461	0	0	0.235613	0.206454	0	4.2081	0.962891
Locus145237v1rpkm0.72	emb|CAD89802.1| histidine amino acid transporter [Oryza sativa Indica Group]	AT1G24400.1 | Symbols: LHT2, AATL2, ATLHT2 | lysine histidine transporter 2 | chr1:8651563-8653561 REVERSE LENGTH=441	0	0	0	0	0	1.84368	0.954425
Locus40229v1rpkm4.78	ref|XP_004232919.1| PREDICTED: glycogen phosphorylase 1-like [Solanum lycopersicum]	AT3G46970.1 | Symbols: ATPHS2, PHS2 | alpha-glucan phosphorylase 2 | chr3:17301625-17306111 REVERSE LENGTH=841	0	0	0	0	0	0.434012	0.954425
Locus94063v1rpkm1.63	ref|XP_002515304.1| triacylglycerol lipase, putative [Ricinus communis] gb|EEF47288.1| triacylglycerol lipase, putative [Ricinus communis]	AT1G02660.1 | Symbols: | alpha/beta-Hydrolases superfamily protein | chr1:572187-574746 REVERSE LENGTH=713	0	0	0.830006	4.86904	0	8.10558	0.957531
Locus89226v1rpkm1.74	gb|EMJ14824.1| hypothetical protein PRUPE_ppa002108mg [Prunus persica]	AT1G29340.1 | Symbols: PUB17, ATPUB17 | plant U-box 17 | chr1:10264412-10266601 FORWARD LENGTH=729	1.24691	1.1377	1.11906	0.995201	0.773516	12.5218	0.951969
Locus1486v1rpkm135.75	emb|CBI15013.3| unnamed protein product [Vitis vinifera]	AT5G54760.2 | Symbols: | Translation initiation factor SUI1 family protein | chr5:22244732-22245517 FORWARD LENGTH=113	19.2276	5.87398	3.25866	32.2011	7.80173	120.411	0.988244
Locus143546v1rpkm0.74	ref|WP_009187176.1| hypothetical protein [Cecembia lonarensis] gb|EKB47241.1| hypothetical protein B879_04163 [Cecembia lonarensis LW9]	No hits found	0	0	0	0	0	8.576	0.954425
Locus39711v4rpkm1.72	gb|AFW80940.1| hypothetical protein ZEAMMB73_613889 [Zea mays]	AT5G53050.1 | Symbols: | alpha/beta-Hydrolases superfamily protein | chr5:21510901-21513432 REVERSE LENGTH=312	0.226273	0.531073	0	1.83816	0.485829	5.53977	0.99585
Locus15839v2rpkm2.20	ref|XP_002869173.1| hypothetical protein ARALYDRAFT_491262 [Arabidopsis lyrata subsp. lyrata] gb|EFH45432.1| hypothetical protein ARALYDRAFT_491262 [Arabidopsis lyrata subsp. lyrata]	AT4G34120.1 | Symbols: LEJ1, CDCP1 | Cystathionine beta-synthase (CBS) family protein | chr4:16341194-16342893 FORWARD LENGTH=238	0	0.430137	0.497299	0.755168	0	2.02506	0.960559
Locus27972v1rpkm7.45	gb|EOY10290.1| Benzoyl coenzyme A: Benzyl alcohol benzoyl transferase [Theobroma cacao]	AT5G17540.1 | Symbols: | HXXXD-type acyl-transferase family protein | chr5:5782061-5783682 REVERSE LENGTH=461	0	0	0.385265	0.117545	0	9.52175	0.954364
Locus62892v2rpkm0.55	gb|AFW65535.1| hypothetical protein ZEAMMB73_634184 [Zea mays]	AT1G69640.1 | Symbols: SBH1 | sphingoid base hydroxylase 1 | chr1:26193933-26195466 REVERSE LENGTH=260	0	0	0	0	0	1.32869	0.954425
Locus153487v1rpkm0.54	ref|XP_004296274.1| PREDICTED: probable peroxidase 26-like [Fragaria vesca subsp. vesca]	AT2G43480.1 | Symbols: | Peroxidase superfamily protein | chr2:18053009-18054350 FORWARD LENGTH=335	0	0	0	5.66651	0	13.9436	0.994398
Locus25394v3rpkm3.24	gb|ERN11213.1| hypothetical protein AMTR_s00024p00219730 [Amborella trichopoda]	No hits found	1.64434	0	0.39498	1.72821	0.721709	5.62832	0.960201
Locus8739v1rpkm27.09	gb|EOX97694.1| MYB domain class transcription factor [Theobroma cacao]	AT4G34990.1 | Symbols: AtMYB32, MYB32 | myb domain protein 32 | chr4:16661370-16662289 REVERSE LENGTH=274	0.690134	0	1.09333	11.8848	6.61677	33.7518	0.983248
Locus157794v1rpkm0.44	gb|EOY33733.1| Damaged DNA binding 2 [Theobroma cacao]	AT5G58760.1 | Symbols: DDB2 | damaged DNA binding 2 | chr5:23730741-23733606 REVERSE LENGTH=557	0	0	0	1.63226	0	2.76287	0.961662
Locus705v2rpkm174.96	ref|XP_003618207.1| ADP-ribosylation factor [Medicago truncatula] gb|AES74425.1| ADP-ribosylation factor [Medicago truncatula]	AT5G14670.1 | Symbols: ATARFA1B, ARFA1B | ADP-ribosylation factor A1B | chr5:4729319-4730495 FORWARD LENGTH=188	2.50739	0.731456	0.635384	2.78833	0.505871	8.41031	0.967721
Locus19130v1rpkm11.54	gb|EEC81201.1| hypothetical protein OsI_24227 [Oryza sativa Indica Group]	AT5G04220.2 | Symbols: SYTC, ATSYTC, NTMC2TYPE1.3, NTMC2T1.3, SYT3 | Calcium-dependent lipid-binding (CaLB domain) family protein | chr5:1155985-1158620 REVERSE LENGTH=540	4.02258	0.896804	2.87943	12.5136	11.7502	44.9162	0.968521
Locus20572v1rpkm10.64	ref|XP_004147003.1| PREDICTED: WD repeat-containing protein 5-like [Cucumis sativus]	AT4G02730.1 | Symbols: | Transducin/WD40 repeat-like superfamily protein | chr4:1207759-1209066 FORWARD LENGTH=333	14.8947	11.9961	12.8913	16.1301	14.0844	21.4539	0.955298
Locus15377v1rpkm14.82	ref|XP_003613390.1| PttB [Medicago truncatula] gb|AES96348.1| PttB [Medicago truncatula]	No hits found	5.37066	3.28706	7.65023	10.6305	9.14893	28.7667	0.970088
Locus139146v1rpkm0.83	emb|CAE05097.3| OSJNBa0009K15.17 [Oryza sativa Japonica Group]	No hits found	0	0	0	1.24337	1.12342	4.6169	0.966914
Locus18945v1rpkm11.68	ref|XP_002263123.2| PREDICTED: salicylate O-methyltransferase-like [Vitis vinifera]	AT1G19640.1 | Symbols: JMT | jasmonic acid carboxyl methyltransferase | chr1:6789166-6791708 REVERSE LENGTH=389	0	0	0	2.67839	0.0890729	90.8426	0.962628
Locus107017v2rpkm0.46	gb|ABA40445.1| proteasome, alpha subunit-like protein [Solanum tuberosum]	AT3G51260.2 | Symbols: PAD1 | 20S proteasome alpha subunit PAD1 | chr3:19031086-19032746 FORWARD LENGTH=243	0	0	0	0	0	0.746872	0.954425
Locus8765v1rpkm27.01	gb|EOX97694.1| MYB domain class transcription factor [Theobroma cacao]	AT4G38620.1 | Symbols: ATMYB4, MYB4 | myb domain protein 4 | chr4:18053866-18054876 FORWARD LENGTH=282	2.00231	0.612596	4.44577	41.6749	14.2063	89.2904	0.982078
Locus80757v1rpkm1.98	gb|EOY19014.1| Uncharacterized protein TCM_043614 [Theobroma cacao]	No hits found	0	0	0	0	0	10.0554	0.954425
Locus626v1rpkm265.86	gb|ESR59201.1| hypothetical protein CICLE_v100177771mg, partial [Citrus clementina]	AT3G60130.2 | Symbols: BGLU16 | beta glucosidase 16 | chr3:22210440-22213650 FORWARD LENGTH=462	2.78229	2.52021	25.6215	53.7393	5.75057	3142.32	0.958482
Locus805v1rpkm220.90	emb|CAN64503.1| hypothetical protein VITISV_016996 [Vitis vinifera]	AT4G22570.1 | Symbols: APT3 | adenine phosphoribosyl transferase 3 | chr4:11882310-11885250 REVERSE LENGTH=183	8.57972	10.1538	3.21119	880.914	123.409	2422.5	0.997453
Locus137862v1rpkm0.85	emb|CAN71869.1| hypothetical protein VITISV_041218 [Vitis vinifera]	No hits found	0	0	0	6.67354	0	19.6304	0.999193
Locus24406v1rpkm8.71	gb|ABD63189.1| Integrase core domain containing protein [Asparagus officinalis]	No hits found	0	0.674453	2.22638	6.20993	5.55289	25.5307	0.971775
Locus26000v1rpkm8.11	ref|XP_004133791.1| PREDICTED: auxin-induced protein 15A-like [Cucumis sativus]	AT2G46690.1 | Symbols: | SAUR-like auxin-responsive protein family | chr2:19180904-19181269 FORWARD LENGTH=121	3.42596	1.15536	0.74507	13.4932	9.40695	31.9726	0.964274
Locus709v1rpkm243.14	gb|AFB82642.1| ATP-citrate synthase [Camellia sinensis]	AT1G09430.1 | Symbols: ACLA-3 | ATP-citrate lyase A-3 | chr1:3042135-3044978 FORWARD LENGTH=424	58.1146	94.0899	32.2333	291.399	222.057	781.722	0.972395
Locus34553v2rpkm4.12	gb|ESW29302.1| hypothetical protein PHAVU_002G059000g [Phaseolus vulgaris]	AT1G23330.1 | Symbols: | alpha/beta-Hydrolases superfamily protein | chr1:8279874-8281891 REVERSE LENGTH=471	0.190572	0.17094	1.42506	1.66764	0.350241	5.57062	0.971655
Locus123190v1rpkm1.10	gb|ESR45124.1| hypothetical protein CICLE_v10001432mg [Citrus clementina]	AT4G36090.3 | Symbols: | oxidoreductase, 2OG-Fe(II) oxygenase family protein | chr4:17078376-17080670 REVERSE LENGTH=520	0	0	0	2.78426	0	7.65004	0.997947
Locus1579v1rpkm127.82	gb|ESW13965.1| hypothetical protein PHAVU_008G241500g [Phaseolus vulgaris] gb|ESW13966.1| hypothetical protein PHAVU_008G241500g [Phaseolus vulgaris]	AT5G17230.2 | Symbols: PSY | PHYTOENE SYNTHASE | chr5:5659839-5662087 REVERSE LENGTH=422	21.9508	8.15268	82.1144	243.498	60.1542	581.373	0.990195
Locus107522v1rpkm1.38	emb|CAN79118.1| hypothetical protein VITISV_005773 [Vitis vinifera]	AT3G42170.1 | Symbols: | BED zinc finger ;hAT family dimerisation domain | chr3:14321838-14323928 FORWARD LENGTH=696	0	0	0	0	0	11.773	0.954425
Locus55055v1rpkm3.24	gb|AAC80426.1| putative gag protein [Nicotiana tabacum]	No hits found	0	0	0	0.915969	0	3.54217	0.999119
Locus9728v1rpkm24.25	gb|AAO72706.1| heavy meromyosin-like protein [Oryza sativa Japonica Group]	AT3G23980.1 | Symbols: BLI, KOS1 | BLISTER | chr3:8662818-8667440 REVERSE LENGTH=714	17.6592	15.8235	22.9377	21.8066	18.3407	42.146	0.956333
Locus5934v1rpkm39.86	ref|XP_002270467.1| PREDICTED: uncharacterized protein LOC100244484 [Vitis vinifera]	AT2G06025.1 | Symbols: | Acyl-CoA N-acyltransferases (NAT) superfamily protein | chr2:2350231-2351898 FORWARD LENGTH=288	28.1396	29.9908	24.1408	42.749	25.7719	185.825	0.978719
Locus8005v1rpkm29.72	gb|ERN07346.1| hypothetical protein AMTR_s00019p00230710 [Amborella trichopoda]	AT5G57360.1 | Symbols: ZTL, LKP1, ADO1, FKL2 | Galactose oxidase/kelch repeat superfamily protein | chr5:23241597-23244256 FORWARD LENGTH=609	19.6341	5.01265	13.862	18.7442	7.02378	109.459	0.965769
Locus76003v1rpkm2.15	emb|CAN69715.1| hypothetical protein VITISV_011263 [Vitis vinifera]	AT4G23160.1 | Symbols: CRK8 | cysteine-rich RLK (RECEPTOR-like protein kinase) 8 | chr4:12129485-12134086 FORWARD LENGTH=1262	2.63706	1.2183	1.15674	2.5144	1.88098	7.90329	0.962481
Locus27137v2rpkm6.92	ref|XP_002282769.1| PREDICTED: proline dehydrogenase 2, mitochondrial [Vitis vinifera] emb|CBI16887.3| unnamed protein product [Vitis vinifera]	AT3G30775.1 | Symbols: ERD5, PRODH, AT-POX, ATPOX, ATPDH, PRO1 | Methylenetetrahydrofolate reductase family protein | chr3:12448880-12451126 REVERSE LENGTH=499	0	0	0	1.72877	0.456825	37.2127	0.966303
Locus4712v1rpkm49.86	ref|XP_004957466.1| PREDICTED: putative ER lumen protein retaining receptor C28H8.4-like [Setaria italica]	AT4G38790.1 | Symbols: | ER lumen protein retaining receptor family protein | chr4:18111426-18112977 FORWARD LENGTH=273	33.4938	7.45059	17.355	104.05	37.062	167.566	0.954608
Locus141054v1rpkm0.79	ref|XP_004173733.1| PREDICTED: uncharacterized protein LOC101232446, partial [Cucumis sativus]	AT3G24255.1 | Symbols: | RNA-directed DNA polymerase (reverse transcriptase)-related family protein | chr3:8789471-8793208 FORWARD LENGTH=746	0	0	0	3.54856	0	12.7189	0.999774
Locus164762v1rpkm0.24	gb|AAU10682.1| putative polyprotein [Oryza sativa Japonica Group]	ATMG00810.1 | Symbols: ORF240B | DNA/RNA polymerases superfamily protein | chrM:227709-228431 REVERSE LENGTH=240	0	0	0	0	0	8.53412	0.954425
Locus82299v1rpkm1.94	No hits found	AT3G07610.2 | Symbols: IBM1 | Transcription factor jumonji (jmjC) domain-containing protein | chr3:2426148-2429358 FORWARD LENGTH=762	0	0	0.921281	7.1376	1.5244	17.7962	0.993416
Locus7119v1rpkm33.43	gb|EOY23105.1| Phloem protein 2-A13 [Theobroma cacao]	AT1G63090.1 | Symbols: AtPP2-A11, PP2-A11 | phloem protein 2-A11 | chr1:23391283-23392609 REVERSE LENGTH=289	136.665	30.0761	12.876	202.933	104.054	449.594	0.957076
Locus3321v1rpkm67.85	ref|XP_006352492.1| PREDICTED: protein translation factor SUI1 homolog [Solanum tuberosum]	AT1G54290.1 | Symbols: | Translation initiation factor SUI1 family protein | chr1:20268710-20269390 REVERSE LENGTH=113	36.0802	19.0989	70.8548	70.6656	39.4742	234.565	0.966319
Locus154632v1rpkm0.51	gb|EOY12875.1| Cystathionine beta-synthase family protein isoform 1 [Theobroma cacao]	AT5G53750.1 | Symbols: | CBS domain-containing protein | chr5:21817416-21818723 FORWARD LENGTH=408	0	0	0	6.34701	0	12.3132	0.978077
Locus24534v1rpkm8.67	dbj|BAB08213.2| unnamed protein product [Oryza sativa Japonica Group]	AT5G51080.2 | Symbols: | RNase H family protein | chr5:20769022-20770675 REVERSE LENGTH=322	3.34827	2.64515	2.79786	4.5529	1.28266	8.36992	0.960057
Locus161383v1rpkm0.36	ref|XP_002321926.1| predicted protein [Populus trichocarpa] gb|EEF06053.1| hypothetical protein POPTR_0015s12900g [Populus trichocarpa]	AT5G52420.1 | Symbols: | unknown protein; FUNCTIONS IN: molecular_function unknown; INVOLVED IN: biological_process unknown; LOCATED IN: endoplasmic reticulum; EXPRESSED IN: 24 plant structures; EXPRESSED DURING: 13 growth stages; BEST Arabidopsis thaliana protein match is: unknown protein (TAIR:AT5G23920.1); Has 30201 Blast hits to 17322 proteins in 780 species: Archae - 12; Bacteria - 1396; Met…	0	0.585545	1.2608	1.05939	1.09622	7.43228	0.955074
Locus15904v1rpkm14.27	ref|NP_001054437.2| Os05g0110000 [Oryza sativa Japonica Group] gb|AAU44196.1| putative ring-H2 finger protein [Oryza sativa Japonica Group] dbj|BAF16351.2| Os05g0110000 [Oryza sativa Japonica Group]	AT2G39720.1 | Symbols: RHC2A | RING-H2 finger C2A | chr2:16567506-16568711 REVERSE LENGTH=401	4.88249	3.16989	6.21632	6.34059	4.2842	41.7425	0.964908
Locus21853v1rpkm9.91	ref|XP_003635513.1| PREDICTED: uncharacterized protein LOC100261790 [Vitis vinifera]	AT1G78020.1 | Symbols: | Protein of unknown function (DUF581) | chr1:29338787-29339491 FORWARD LENGTH=162	1.28141	1.38883	0.254907	3.40605	0.712997	29.5929	0.976045
Locus93711v1rpkm1.64	ref|XP_002329612.1| predicted protein [Populus trichocarpa]	AT5G18880.1 | Symbols: | RNA-directed DNA polymerase (reverse transcriptase)-related family protein | chr5:6300535-6301422 REVERSE LENGTH=295	0.111777	0	0	0.404317	0	0.680642	0.953663
Locus67304v2rpkm1.18	gb|EMJ20056.1| hypothetical protein PRUPE_ppa002763mg [Prunus persica]	AT1G79740.1 | Symbols: | hAT transposon superfamily | chr1:30004367-30006715 REVERSE LENGTH=651	0	0	0	0	0	3.02187	0.954425
Locus17067v2rpkm12.67	ref|XP_003576619.1| PREDICTED: carbonic anhydrase 2, chloroplastic-like [Brachypodium distachyon]	AT4G33580.1 | Symbols: ATBCA5, BCA5 | beta carbonic anhydrase 5 | chr4:16139406-16141363 FORWARD LENGTH=301	2.00019	1.78636	0.99579	5.45808	3.57915	24.9717	0.983816
Locus1161v1rpkm167.36	ref|XP_004958156.1| PREDICTED: uncharacterized protein LOC101772626 [Setaria italica]	AT1G59590.1 | Symbols: ZCF37 | ZCF37 | chr1:21887860-21888495 FORWARD LENGTH=211	0	0.417731	0.177927	5.25853	10.1735	1028.73	0.955114
Locus87387v1rpkm1.78	ref|XP_002520371.1| basic 7S globulin 2 precursor small subunit, putative [Ricinus communis] gb|EEF41987.1| basic 7S globulin 2 precursor small subunit, putative [Ricinus communis]	AT2G42980.1 | Symbols: | Eukaryotic aspartyl protease family protein | chr2:17875005-17876588 REVERSE LENGTH=527	0	0	0	2.0779	2.20051	9.45505	0.964273
Locus154588v1rpkm0.51	ref|XP_002524008.1| AMP dependent ligase, putative [Ricinus communis] gb|EEF38376.1| AMP dependent ligase, putative [Ricinus communis]	AT5G35930.1 | Symbols: | AMP-dependent synthetase and ligase family protein | chr5:14067197-14074404 REVERSE LENGTH=1040	0.446842	0.828661	0.551556	1.08616	1.29216	4.9092	0.959115
Locus21469v1rpkm10.11	gb|AAU10777.1| unknown protein [Oryza sativa Japonica Group]	AT1G51510.1 | Symbols: Y14 | RNA-binding (RRM/RBD/RNP motifs) family protein | chr1:19103072-19104753 REVERSE LENGTH=202	10.0164	9.76434	8.16617	10.1403	11.2738	28.8346	0.951719
Locus317v1rpkm476.21	gb|AAP41847.1| senescence-associated cysteine protease [Anthurium andraeanum]	AT1G47128.1 | Symbols: RD21, RD21A | Granulin repeat cysteine protease family protein | chr1:17283139-17285609 REVERSE LENGTH=462	218.566	223.507	139.747	429.407	443.921	1082.03	0.952011
Locus79283v1rpkm2.03	gb|AAG50698.1|AC079604_5 copia-type polyprotein, putative [Arabidopsis thaliana] gb|AAG50765.1|AC079131_10 copia-type polyprotein, putative [Arabidopsis thaliana]	AT4G23160.1 | Symbols: CRK8 | cysteine-rich RLK (RECEPTOR-like protein kinase) 8 | chr4:12129485-12134086 FORWARD LENGTH=1262	0.169393	0.0882293	1.38917	2.25131	0	11.7568	0.984044
Locus92417v1rpkm1.66	gb|ABD63162.1| RNase H family protein [Asparagus officinalis]	No hits found	1.2728	0.707564	0	1.81368	0	5.20363	0.969324
Locus59250v1rpkm2.96	gb|AAC69377.1| putative retroelement pol polyprotein [Arabidopsis thaliana]	No hits found	0	0	0	0.601799	0	5.51319	0.98121
Locus58446v1rpkm3.01	emb|CAN79374.1| hypothetical protein VITISV_028503 [Vitis vinifera]	No hits found	0	0	0	0	0	11.2447	0.954425
Locus173857v1rpkm0.00	gb|EOY03309.1| H0502G05.11 protein [Theobroma cacao]	No hits found	11.4331	2.975	1.76924	17.0599	0	47.9887	0.976107
Locus7362v1rpkm32.35	ref|XP_002284077.1| PREDICTED: inner membrane protein PPF-1, chloroplastic isoform 1 [Vitis vinifera]	AT2G28800.1 | Symbols: ALB3 | 63 kDa inner membrane family protein | chr2:12356669-12359158 REVERSE LENGTH=462	16.5265	12.0252	12.7733	20.7481	15.9352	70.2295	0.979407
Locus102233v1rpkm1.47	emb|CAJ86257.1| H0801D08.15 [Oryza sativa Indica Group] gb|EAY96067.1| hypothetical protein OsI_17940 [Oryza sativa Indica Group] gb|EAZ32430.1| hypothetical protein OsJ_16640 [Oryza sativa Japonica Group]	AT4G27450.1 | Symbols: | Aluminium induced protein with YGL and LRDR motifs | chr4:13727665-13728683 REVERSE LENGTH=250	0.583444	0	0.970973	0.903291	0	15.5866	0.962141
Locus30211v1rpkm6.81	gb|ABD63162.1| RNase H family protein [Asparagus officinalis]	No hits found	1.17871	0.441821	0.266047	2.32856	0	4.93857	0.971428
Locus53221v1rpkm3.38	No hits found	AT4G08580.1 | Symbols: | microfibrillar-associated protein-related | chr4:5462190-5463718 FORWARD LENGTH=435	1.64402	1.56634	2.00936	2.82489	0.98143	5.36176	0.977229
Locus34128v1rpkm5.86	gb|ABD63162.1| RNase H family protein [Asparagus officinalis]	No hits found	0.431778	0.391038	0	2.55551	0	10.0211	0.997011
Locus126397v1rpkm1.05	gb|AAM18736.1|AC092548_14 putative reverse transcriptase [Oryza sativa Japonica Group]	ATMG00310.1 | Symbols: ORF154 | RNA-directed DNA polymerase (reverse transcriptase)-related family protein | chrM:90883-91347 REVERSE LENGTH=154	1.04988	1.62914	0.606401	2.6087	0	7.57081	0.980454
Locus65049v1rpkm2.63	ref|WP_021077732.1| hypothetical protein [Bradyrhizobium sp. DFCI-1] gb|ERF85981.1| hypothetical protein C207_00543 [Bradyrhizobium sp. DFCI-1]	No hits found	0	0	0	2.66759	0	26.6619	0.979392
Locus133315v1rpkm0.93	gb|ESR45388.1| hypothetical protein CICLE_v100012031mg, partial [Citrus clementina]	AT3G01650.1 | Symbols: RGLG1 | RING domain ligase1 | chr3:242734-245062 FORWARD LENGTH=489	0	0	0	0	0	29.2806	0.954425
Locus67748v1rpkm2.50	dbj|BAB08213.2| unnamed protein product [Oryza sativa Japonica Group]	No hits found	0.491436	0.873315	0.955472	1.40469	1.03518	10.5331	0.968975
Locus152455v1rpkm0.56	gb|EOY01010.1| Uncharacterized protein TCM_010920 [Theobroma cacao]	No hits found	0	2.5306	0.893585	2.72947	0	10.3932	0.966495
Locus162677v1rpkm0.31	ref|XP_003561383.1| PREDICTED: uncharacterized protein LOC100823728 [Brachypodium distachyon]	No hits found	0	0	0	2.58043	0	15.0692	0.991425
Locus10768v1rpkm21.82	gb|ERN10826.1| hypothetical protein AMTR_s00027p00237390 [Amborella trichopoda]	AT1G25280.1 | Symbols: AtTLP10, TLP10 | tubby like protein 10 | chr1:8864961-8866608 FORWARD LENGTH=445	12.9496	17.3903	5.01554	26.0899	19.4702	55.4141	0.958942
Locus309v1rpkm489.03	gb|ERN06325.1| hypothetical protein AMTR_s00016p00236100 [Amborella trichopoda]	AT5G61820.1 | Symbols: | FUNCTIONS IN: molecular_function unknown; INVOLVED IN: biological_process unknown; LOCATED IN: vacuole; EXPRESSED IN: 24 plant structures; EXPRESSED DURING: 15 growth stages; CONTAINS InterPro DOMAIN/s: Stress up-regulated Nod 19 (InterPro:IPR011692); Has 30201 Blast hits to 17322 proteins in 780 species: Archae - 12; Bacteria - 1396; Metazoa - 17338; Fungi - 3422; Plants…	171.686	36.1303	258.789	1370.16	258.268	3511.95	0.996558
Locus12814v1rpkm18.07	ref|XP_002271504.1| PREDICTED: magnesium transporter MRS2-A, chloroplastic [Vitis vinifera]	AT5G22830.1 | Symbols: ATMGT10, GMN10, MGT10, MRS2-11 | magnesium (Mg) transporter 10 | chr5:7627676-7630633 FORWARD LENGTH=459	9.76221	14.3117	12.8642	18.1054	15.5049	39.7093	0.977685
Locus9721v1rpkm24.28	gb|ERM99136.1| hypothetical protein AMTR_s00101p00163380 [Amborella trichopoda]	AT2G32560.1 | Symbols: | F-box family protein | chr2:13824820-13826761 FORWARD LENGTH=371	13.1064	14.7387	20.3479	25.0747	17.1978	47.8661	0.981591
Locus26700v1rpkm7.85	No hits found	AT5G09570.1 | Symbols: | Cox19-like CHCH family protein | chr5:2970733-2971970 FORWARD LENGTH=139	3.27265	3.13532	5.62181	10.7001	6.33734	42.9349	0.986431
Locus34966v4rpkm0.00_PRE	gb|ERN17712.1| hypothetical protein AMTR_s00059p00216800 [Amborella trichopoda]	AT3G50430.1 | Symbols: | unknown protein; Has 54 Blast hits to 54 proteins in 22 species: Archae - 0; Bacteria - 0; Metazoa - 29; Fungi - 0; Plants - 24; Viruses - 0; Other Eukaryotes - 1 (source: NCBI BLink). | chr3:18713718-18716759 FORWARD LENGTH=642	0	0	0	0	0	0.201878	0.954425
Locus2182v1rpkm98.34	gb|ESR50181.1| hypothetical protein CICLE_v100308632mg, partial [Citrus clementina]	AT5G50920.1 | Symbols: CLPC, ATHSP93-V, HSP93-V, DCA1, CLPC1 | CLPC homologue 1 | chr5:20715710-20719800 REVERSE LENGTH=929	72.9292	30.7994	79.6737	143.223	96.8821	294.306	0.97198
Locus164399v1rpkm0.24	ref|XP_003615596.1| Zinc finger MYM-type protein [Medicago truncatula] gb|AES98554.1| Zinc finger MYM-type protein [Medicago truncatula]	AT1G19260.1 | Symbols: | TTF-type zinc finger protein with HAT dimerisation domain | chr1:6657260-6659569 REVERSE LENGTH=769	0	0	0	0	0	11.0617	0.954425
Locus13037v1rpkm17.73	dbj|BAB08213.2| unnamed protein product [Oryza sativa Japonica Group]	AT3G01410.1 | Symbols: | Polynucleotidyl transferase, ribonuclease H-like superfamily protein | chr3:153650-155439 REVERSE LENGTH=294	0.750447	0.699484	0.79165	5.29596	0	10.0664	0.978682
Locus15486v1rpkm14.69	ref|XP_002312161.1| predicted protein [Populus trichocarpa]	AT2G40120.1 | Symbols: | Protein kinase superfamily protein | chr2:16755137-16757258 REVERSE LENGTH=570	6.0019	3.0001	3.51068	11.6201	8.30936	53.639	0.980819
Locus128192v1rpkm1.02	gb|EMT32866.1| Putative disease resistance protein RGA4 [Aegilops tauschii]	No hits found	0.371028	0	0	1.50561	0	10.9723	0.984509
Locus59471v1rpkm2.94	emb|CAN66768.1| hypothetical protein VITISV_026742 [Vitis vinifera]	No hits found	0	1.24832	0	1.79144	0	4.35885	0.957197
Locus148931v1rpkm0.64	ref|XP_003612608.1| Replication protein A 70 kDa DNA-binding subunit [Medicago truncatula] gb|AES95566.1| Replication protein A 70 kDa DNA-binding subunit [Medicago truncatula]	AT3G25270.1 | Symbols: | Ribonuclease H-like superfamily protein | chr3:9203934-9204965 REVERSE LENGTH=343	0	0	0	0	0	20.8824	0.954425
Locus51097v2rpkm0.00_PRE	gb|ERN00488.1| hypothetical protein AMTR_s00218p00018110 [Amborella trichopoda]	AT1G79900.1 | Symbols: ATMBAC2, BAC2 | Mitochondrial substrate carrier family protein | chr1:30052524-30053599 REVERSE LENGTH=296	0	0	0	0	0	2.199	0.954425
Locus4480v1rpkm52.03	gb|ERM99775.1| hypothetical protein AMTR_s00099p00142540 [Amborella trichopoda]	AT1G33360.1 | Symbols: | ATP-dependent Clp protease | chr1:12092111-12095789 FORWARD LENGTH=656	43.0155	22.1625	29.2783	56.787	17.0246	193.825	0.983348
Locus118294v1rpkm1.19	gb|ABF98785.1| retrotransposon protein, putative, unclassified [Oryza sativa Japonica Group]	AT3G24255.1 | Symbols: | RNA-directed DNA polymerase (reverse transcriptase)-related family protein | chr3:8789471-8793208 FORWARD LENGTH=746	1.03109	0.212753	0.247231	1.24503	0	3.82001	0.968192
Locus106831v1rpkm1.39	ref|XP_004486560.1| PREDICTED: uncharacterized protein LOC101504407 [Cicer arietinum]	No hits found	0	0	0	5.34523	0	8.94985	0.96009
Locus40843v1rpkm4.70	No hits found	AT5G11480.1 | Symbols: | P-loop containing nucleoside triphosphate hydrolases superfamily protein | chr5:3669350-3671471 REVERSE LENGTH=318	4.1207	3.52864	3.33257	5.16259	5.57125	18.1166	0.964308
Locus5395v1rpkm43.91	ref|XP_002282540.1| PREDICTED: SPX domain-containing membrane protein At4g22990 [Vitis vinifera] emb|CBI34758.3| unnamed protein product [Vitis vinifera]	AT4G11810.1 | Symbols: | Major Facilitator Superfamily with SPX (SYG1/Pho81/XPR1) domain-containing protein | chr4:7105446-7108450 FORWARD LENGTH=707	43.9223	17.1094	34.3083	59.2135	30.7906	112.583	0.966379
Locus117045v1rpkm1.21	gb|ESR55147.1| hypothetical protein CICLE_v10024522mg, partial [Citrus clementina]	No hits found	0	0	0	0	0	7.91277	0.954425
Locus29422v1rpkm7.02	No hits found	AT5G09920.1 | Symbols: RPB15.9, ATRPB15.9, RPB15.9.9, NRPB4 | RNA polymerase II, Rpb4, core protein | chr5:3096276-3097370 FORWARD LENGTH=138	5.35571	3.39082	3.95102	11.8103	4.86979	30.0696	0.997732
Locus30658v1rpkm6.68	gb|EEE65686.1| hypothetical protein OsJ_21305 [Oryza sativa Japonica Group]	No hits found	0	3.53132	2.06756	12.668	0	21.6546	0.958211
Locus27676v1rpkm7.54	emb|CAN78459.1| hypothetical protein VITISV_035181 [Vitis vinifera]	No hits found	0	0	0	0	0	36.0237	0.954425
Locus3105v1rpkm72.00	ref|XP_002321016.1| predicted protein [Populus trichocarpa] gb|EEE99331.1| senescence-associated family protein [Populus trichocarpa]	AT2G21045.1 | Symbols: | Rhodanese/Cell cycle control phosphatase superfamily protein | chr2:9027858-9028805 FORWARD LENGTH=169	30.3024	6.90421	201.297	575.205	47.9253	1077.35	0.968195
Locus161765v1rpkm0.35	gb|AGW47867.1| polyprotein [Phaseolus vulgaris]	AT1G48720.1 | Symbols: | unknown protein; Has 229 Blast hits to 229 proteins in 10 species: Archae - 0; Bacteria - 0; Metazoa - 1; Fungi - 0; Plants - 228; Viruses - 0; Other Eukaryotes - 0 (source: NCBI BLink). | chr1:18018148-18018441 FORWARD LENGTH=97	0	0	0	0	0	17.2558	0.954425
Locus5066v1rpkm46.58	gb|ESW10299.1| hypothetical protein PHAVU_009G197400g [Phaseolus vulgaris]	AT3G57340.1 | Symbols: | Heat shock protein DnaJ, N-terminal with domain of unknown function (DUF1977) | chr3:21219175-21220278 FORWARD LENGTH=367	39.4757	37.8229	29.4377	43.58	36.633	75.6838	0.971979
Locus46849v2rpkm0.73	gb|EMJ14194.1| hypothetical protein PRUPE_ppa022768mg, partial [Prunus persica]	AT3G24255.1 | Symbols: | RNA-directed DNA polymerase (reverse transcriptase)-related family protein | chr3:8789471-8793208 FORWARD LENGTH=746	0	0	0.13566	0.132159	0	1.13054	0.970356
Locus59478v1rpkm2.94	gb|AAQ56285.1| putative gag-pol protein [Oryza sativa Japonica Group]	No hits found	0	0	0	0	0	15.7304	0.954425
Locus84307v2rpkm0.80	gb|ESR34889.1| hypothetical protein CICLE_v10004183mg [Citrus clementina]	AT3G47460.1 | Symbols: ATSMC2 | Structural maintenance of chromosomes (SMC) family protein | chr3:17486765-17493178 FORWARD LENGTH=1171	0.436093	0.174697	0.725931	0.568064	0.38347	2.46283	0.950706
Locus21331v1rpkm10.20	ref|XP_002284610.1| PREDICTED: uncharacterized protein LOC100248838 [Vitis vinifera] emb|CBI19538.3| unnamed protein product [Vitis vinifera]	AT4G33380.1 | Symbols: | unknown protein; Has 194 Blast hits to 189 proteins in 23 species: Archae - 0; Bacteria - 0; Metazoa - 0; Fungi - 0; Plants - 184; Viruses - 0; Other Eukaryotes - 10 (source: NCBI BLink). | chr4:16072064-16074605 FORWARD LENGTH=328	6.80815	6.28003	2.72182	9.93946	6.43524	20.9947	0.972634
Locus147877v1rpkm0.66	ref|XP_002969915.1| hypothetical protein SELMODRAFT_410532 [Selaginella moellendorffii] gb|EFJ29039.1| hypothetical protein SELMODRAFT_410532 [Selaginella moellendorffii]	AT5G66920.1 | Symbols: sks17 | SKU5 similar 17 | chr5:26722963-26725370 FORWARD LENGTH=546	0	0	0	2.66611	1.70285	15.528	0.982287
Locus2499v1rpkm87.36	ref|XP_004144491.1| PREDICTED: protein translation factor SUI1 homolog 2-like isoform 3 [Cucumis sativus]	AT5G54760.2 | Symbols: | Translation initiation factor SUI1 family protein | chr5:22244732-22245517 FORWARD LENGTH=113	1.65708	6.05604	1.34659	16.345	4.13096	52.0497	0.995613
Locus65602v1rpkm2.60	gb|ADY38660.1| putative autophagy-related protein 12 [Wolffia arrhiza]	AT3G13970.1 | Symbols: APG12, APG12B | Ubiquitin-like superfamily protein | chr3:4613696-4614794 REVERSE LENGTH=94	0.525408	1.14437	0.0714138	1.12937	1.28957	8.18072	0.957917
Locus11828v1rpkm19.76	ref|XP_003572710.1| PREDICTED: calcium uptake protein 1, mitochondrial-like [Brachypodium distachyon]	AT4G32060.1 | Symbols: | calcium-binding EF hand family protein | chr4:15501134-15503321 FORWARD LENGTH=498	9.60855	10.6796	11.6267	11.1789	11.8139	54.6756	0.955139
Locus29116v1rpkm7.10	ref|XP_003613390.1| PttB [Medicago truncatula] gb|AES96348.1| PttB [Medicago truncatula]	No hits found	44.9032	43.2947	88.1218	92.209	78.1898	241.619	0.960577
Locus37131v1rpkm5.28	ref|NP_001176105.1| Os10g0357350 [Oryza sativa Japonica Group] dbj|BAH94833.1| Os10g0357350 [Oryza sativa Japonica Group]	No hits found	1.24945	1.30544	1.20069	2.34911	0	5.09108	0.95975
Locus179247v1rpkm0.00	ref|XP_002303165.1| predicted protein [Populus trichocarpa]	AT1G33270.1 | Symbols: | Acyl transferase/acyl hydrolase/lysophospholipase superfamily protein | chr1:12068324-12070157 REVERSE LENGTH=369	2.84434	4.96343	0	4.50878	0	24.2235	0.961497
Locus56940v1rpkm3.11	gb|EOY08813.1| Uncharacterized protein TCM_024023 [Theobroma cacao]	No hits found	0	0	0	0.668676	0	2.02687	0.999547
Locus29579v1rpkm6.97	gb|EOY31670.1| Uncharacterized protein isoform 1 [Theobroma cacao]	AT3G13510.1 | Symbols: | Protein of Unknown Function (DUF239) | chr3:4403776-4405741 FORWARD LENGTH=419	0	0	0	0	0	1.481	0.954425
Locus912v1rpkm202.82	gb|EMT04820.1| hypothetical protein F775_09400 [Aegilops tauschii]	AT5G35690.1 | Symbols: | CONTAINS InterPro DOMAIN/s: WLM (InterPro:IPR013536), PUB domain (InterPro:IPR018997), PUG domain (InterPro:IPR006567); BEST Arabidopsis thaliana protein match is: zinc ion binding (TAIR:AT1G55915.1); Has 30201 Blast hits to 17322 proteins in 780 species: Archae - 12; Bacteria - 1396; Metazoa - 17338; Fungi - 3422; Plants - 5037; Viruses - 0; Other Eukaryotes - 2996 (sour…	53.8607	44.6615	79.8139	431.493	206.019	1085.8	0.988912
Locus122407v1rpkm1.12	ref|XP_002511386.1| Triose phosphate/phosphate translocator, non-green plastid, chloroplast precursor, putative [Ricinus communis] gb|EEF51988.1| Triose phosphate/phosphate translocator, non-green plastid, chloroplast precursor, putative [Ricinus communis]	AT5G33320.1 | Symbols: CUE1, PPT, ARAPPT | Glucose-6-phosphate/phosphate translocator-related | chr5:12588950-12591408 FORWARD LENGTH=408	1.06792	1.66656	1.37837	1.80532	0.916697	4.87458	0.973223
Locus8160v1rpkm29.13	gb|EEC81653.1| hypothetical protein OsI_25196 [Oryza sativa Indica Group]	AT4G15560.1 | Symbols: CLA1, DEF, CLA, DXS, DXPS2 | Deoxyxylulose-5-phosphate synthase | chr4:8884218-8887254 FORWARD LENGTH=717	1.98084	0	0.242158	6.20972	3.87663	238.012	0.959958
Locus61697v1rpkm2.81	ref|XP_002281422.1| PREDICTED: cytosolic purine 5'-nucleotidase [Vitis vinifera] emb|CBI19698.3| unnamed protein product [Vitis vinifera]	AT1G75210.1 | Symbols: | HAD-superfamily hydrolase, subfamily IG, 5'-nucleotidase | chr1:28223990-28228751 FORWARD LENGTH=642	0.270539	3.07087	3.16052	9.91911	6.38425	23.6832	0.97321
Locus141362v1rpkm0.79	gb|ABW81018.1| gag-pol polymerase [Arabidopsis lyrata subsp. lyrata]	No hits found	0	0	0	0	0	5.11761	0.954425
Locus116190v1rpkm1.22	gb|EOX92777.1| CAI-1 autoinducer sensor kinase/phosphatase cqsS isoform 2 [Theobroma cacao]	AT5G28950.1 | Symbols: | unknown protein; BEST Arabidopsis thaliana protein match is: unknown protein (TAIR:AT5G41980.1); Has 448 Blast hits to 446 proteins in 74 species: Archae - 0; Bacteria - 0; Metazoa - 31; Fungi - 21; Plants - 396; Viruses - 0; Other Eukaryotes - 0 (source: NCBI BLink). | chr5:10992505-10993435 FORWARD LENGTH=148	0	0	0	7.33697	0	19.0894	0.996452
Locus67227v1rpkm2.52	ref|XP_004253129.1| PREDICTED: 4-coumarate--CoA ligase-like 5-like [Solanum lycopersicum]	AT1G20510.1 | Symbols: OPCL1 | OPC-8:0 CoA ligase1 | chr1:7103645-7105856 REVERSE LENGTH=546	0.106789	0.548427	0.288745	1.32668	0.506589	2.71166	0.980671
Locus6656v1rpkm35.54	ref|XP_002276275.1| PREDICTED: F-box/ankyrin repeat protein SKIP35-like [Vitis vinifera]	AT3G59910.1 | Symbols: | Ankyrin repeat family protein | chr3:22130779-22133033 REVERSE LENGTH=611	24.4901	20.4002	27.7194	48.8663	37.0472	90.6352	0.976918
Locus75778v1rpkm2.16	No hits found	AT5G18900.1 | Symbols: | 2-oxoglutarate (2OG) and Fe(II)-dependent oxygenase superfamily protein | chr5:6304409-6306166 REVERSE LENGTH=298	1.82895	1.37349	0	1.57169	0.34454	10.6391	0.959324
Locus40880v2rpkm2.47	ref|XP_004133793.1| PREDICTED: uncharacterized membrane protein At1g16860-like [Cucumis sativus]	AT4G22290.1 | Symbols: | Ubiquitin-specific protease family C19-related protein | chr4:11783199-11785730 REVERSE LENGTH=445	0.147513	1.18697	1.26024	1.05129	0.149263	7.77498	0.95503
Locus5725v1rpkm41.23	emb|CAN70849.1| hypothetical protein VITISV_039359 [Vitis vinifera]	No hits found	4.00881	2.40092	1.81612	3.70741	0	14.1547	0.953425
Locus12305v1rpkm18.88	gb|AFB82642.1| ATP-citrate synthase [Camellia sinensis]	AT1G09430.1 | Symbols: ACLA-3 | ATP-citrate lyase A-3 | chr1:3042135-3044978 FORWARD LENGTH=424	2.32729	12.3067	0	87.3375	65.0487	223.129	0.960302
Locus13943v3rpkm2.48	ref|XP_004291850.1| PREDICTED: bifunctional nuclease 1-like [Fragaria vesca subsp. vesca]	AT1G19660.1 | Symbols: | Wound-responsive family protein | chr1:6800361-6802240 REVERSE LENGTH=329	0.965768	0.36287	0.444892	0.975279	0	8.09127	0.967905
Locus97856v1rpkm1.55	ref|XP_004253520.1| PREDICTED: putative ribonuclease H protein At1g65750-like [Solanum lycopersicum]	No hits found	1.77205	0.250755	1.20162	2.14566	1.0098	6.13338	0.968749
Locus46326v3rpkm3.16	gb|ERM98239.1| hypothetical protein AMTR_s00095p00162190 [Amborella trichopoda]	AT2G06025.1 | Symbols: | Acyl-CoA N-acyltransferases (NAT) superfamily protein | chr2:2350231-2351898 FORWARD LENGTH=288	0.0872621	0.322798	0.42803	2.04556	0.314612	15.2744	0.982593
Locus7439v1rpkm32.07	gb|EEF06278.2| hypothetical protein POPTR_0015s08340g [Populus trichocarpa]	AT5G50100.1 | Symbols: | Putative thiol-disulphide oxidoreductase DCC | chr5:20371916-20373172 FORWARD LENGTH=214	6.59541	10.1713	16.3503	36.6007	29.9993	119.766	0.977042
Locus47924v1rpkm3.86	emb|CAA71814.1| hypothetical protein [Musa acuminata]	No hits found	4.74776	1.17045	1.2997	4.83948	0	18.3816	0.965702
Locus1186v2rpkm11.55_PRE	gb|ESR39810.1| hypothetical protein CICLE_v10024908mg [Citrus clementina]	AT1G72960.1 | Symbols: | Root hair defective 3 GTP-binding protein (RHD3) | chr1:27446263-27450862 FORWARD LENGTH=795	2.3975	0.532395	0	5.12297	0.772199	19.32	0.991499
Locus75522v1rpkm2.17	ref|XP_004145727.1| PREDICTED: uncharacterized protein LOC101212001 [Cucumis sativus]	No hits found	0.538872	0	2.06687	2.0784	0	16.9077	0.970349
Locus41289v2rpkm1.77	gb|ERP46989.1| hypothetical protein POPTR_0365s00230g [Populus trichocarpa]	AT5G65980.1 | Symbols: | Auxin efflux carrier family protein | chr5:26392444-26394232 FORWARD LENGTH=395	0	0	0	2.84374	0	28.641	0.979236
Locus38237v1rpkm5.09	ref|XP_004975145.1| PREDICTED: uncharacterized serine-rich protein C215.13-like [Setaria italica]	AT4G34040.1 | Symbols: | RING/U-box superfamily protein | chr4:16304638-16307503 REVERSE LENGTH=666	2.74469	3.61036	1.91256	7.41219	2.96544	14.3738	0.988703
Locus95009v1rpkm1.61	gb|EOY22705.1| Transducin/WD40 repeat-like superfamily protein [Theobroma cacao]	No hits found	1.35398	0.156159	1.12288	2.8062	0.843303	5.27272	0.966952
Locus7686v1rpkm30.97	gb|ERM95412.1| hypothetical protein AMTR_s00008p00236930 [Amborella trichopoda]	AT1G22460.1 | Symbols: | O-fucosyltransferase family protein | chr1:7927530-7930351 REVERSE LENGTH=565	18.0822	7.77482	15.9293	44.0768	9.68788	66.7838	0.951665
Locus84600v1rpkm1.86	No hits found	AT5G21930.2 | Symbols: PAA2, HMA8 | P-type ATPase of Arabidopsis 2 | chr5:7243129-7248721 FORWARD LENGTH=883	0	0.997069	0.431969	1.86287	1.36926	11.5153	0.975242
Locus8561v1rpkm27.79	gb|EMJ03625.1| hypothetical protein PRUPE_ppa009783mg [Prunus persica]	AT4G37000.1 | Symbols: ACD2, ATRCCR | accelerated cell death 2 (ACD2) | chr4:17442627-17443762 FORWARD LENGTH=319	12.111	8.53879	25.1446	40.3544	17.1053	109.689	0.988496
Locus4322v2rpkm10.03	ref|XP_002277679.1| PREDICTED: transcription initiation factor IIB [Vitis vinifera] emb|CBI17180.3| unnamed protein product [Vitis vinifera]	AT3G10330.1 | Symbols: | Cyclin-like family protein | chr3:3199907-3201642 FORWARD LENGTH=312	0.372494	1.2952	0	1.67776	0.758891	15.9807	0.970441
Locus36965v1rpkm5.31	ref|XP_004153378.1| PREDICTED: uncharacterized protein LOC101218423 [Cucumis sativus]	No hits found	0	0	1.5375	5.70024	0	9.36278	0.950158
Locus106782v1rpkm1.39	ref|WP_021080822.1| efflux transporter, RND family, MFP subunit [Bradyrhizobium sp. DFCI-1] gb|ERF80593.1| efflux transporter, RND family, MFP subunit [Bradyrhizobium sp. DFCI-1]	No hits found	0	2.61454	0.704332	1.92442	1.28824	12.7978	0.95617
Locus102108v1rpkm1.47	gb|ABN05720.1| RNA-directed DNA polymerase (Reverse transcriptase) [Medicago truncatula]	AT4G29090.1 | Symbols: | Ribonuclease H-like superfamily protein | chr4:14333528-14335255 FORWARD LENGTH=575	0.10358	0.848836	0	3.06328	0.414224	9.58248	0.996839
Locus8542v1rpkm27.85	ref|XP_004970472.1| PREDICTED: lon protease homolog 2, peroxisomal-like [Setaria italica]	AT5G47040.1 | Symbols: LON2 | lon protease 2 | chr5:19093356-19098678 REVERSE LENGTH=888	9.74104	7.63784	6.6819	8.89035	14.8715	141.369	0.951221
Locus50349v2rpkm1.31	ref|NP_001048926.1| Os03g0141200 [Oryza sativa Japonica Group] gb|ABF93905.1| Beta-amylase, putative, expressed [Oryza sativa Japonica Group] dbj|BAF10840.1| Os03g0141200 [Oryza sativa Japonica Group] dbj|BAG91188.1| unnamed protein product [Oryza sativa Japonica Group]	AT3G23920.1 | Symbols: BAM1, BMY7, TR-BAMY | beta-amylase 1 | chr3:8641722-8644199 FORWARD LENGTH=575	0.105813	0	0	0.9674	0	1.86559	0.977435
Locus171340v1rpkm0.00	ref|XP_002267614.1| PREDICTED: acyl carrier protein 4, chloroplastic [Vitis vinifera] emb|CBI35660.3| unnamed protein product [Vitis vinifera]	AT4G25050.1 | Symbols: ACP4 | acyl carrier protein 4 | chr4:12870178-12871024 FORWARD LENGTH=137	0	0	0	0	0	26.8648	0.954425
Locus147929v1rpkm0.66	ref|WP_021078200.1| ribosomal RNA small subunit methyltransferase B [Bradyrhizobium sp. DFCI-1] gb|ERF82709.1| ribosomal RNA small subunit methyltransferase B [Bradyrhizobium sp. DFCI-1]	No hits found	0	0	0	1.42759	0	9.58799	0.988193
Locus27360v4rpkm1.20	gb|ERN17307.1| hypothetical protein AMTR_s00037p00070040 [Amborella trichopoda]	No hits found	0	0	0	0	0	0.0789918	0.954425
Locus65182v1rpkm2.62	gb|ABC41688.1| unknown [Musa acuminata]	AT1G53035.1 | Symbols: | unknown protein; FUNCTIONS IN: molecular_function unknown; INVOLVED IN: biological_process unknown; LOCATED IN: endomembrane system; EXPRESSED IN: 23 plant structures; EXPRESSED DURING: 13 growth stages; BEST Arabidopsis thaliana protein match is: unknown protein (TAIR:AT3G15358.1); Has 49 Blast hits to 49 proteins in 9 species: Archae - 0; Bacteria - 0; Metazoa - 0; Fung…	3.75742	6.1454	4.46162	5.18383	4.19183	21.4747	0.956763
Locus19072v1rpkm11.59	No hits found	AT2G39780.1 | Symbols: RNS2 | ribonuclease 2 | chr2:16591256-16593515 FORWARD LENGTH=259	6.31026	6.62101	4.53015	6.53491	6.11955	27.1874	0.959492
Locus149118v1rpkm0.63	ref|XP_003525281.1| PREDICTED: casein kinase I isoform delta-like [Glycine max]	AT4G28860.1 | Symbols: ckl4 | casein kinase I-like 4 | chr4:14246359-14249197 FORWARD LENGTH=414	2.66362	1.70658	0	7.46212	0	37.3768	0.989536
Locus6264v1rpkm37.74	dbj|BAO04178.1| acyl-glucose-dependent anthocyanin glucosyltransferase [Delphinium grandiflorum]	AT5G42260.1 | Symbols: BGLU12 | beta glucosidase 12 | chr5:16898712-16900235 FORWARD LENGTH=507	2.63527	0.750703	41.7702	39.3349	0	2419.82	0.957652
Locus41086v1rpkm4.67	emb|CAN77310.1| hypothetical protein VITISV_017493 [Vitis vinifera]	No hits found	4.33243	1.06013	0	4.87563	0	15.5999	0.961997
Locus10139v1rpkm23.25	No hits found	AT3G27810.1 | Symbols: ATMYB21, ATMYB3, MYB21 | myb domain protein 21 | chr3:10307596-10310093 FORWARD LENGTH=226	0	0	0	22.4912	8.32812	46.6711	0.973163
Locus9132v1rpkm25.87	gb|EAZ04354.1| hypothetical protein OsI_26493 [Oryza sativa Indica Group]	AT3G15534.1 | Symbols: | unknown protein; FUNCTIONS IN: molecular_function unknown; INVOLVED IN: biological_process unknown; LOCATED IN: cellular_component unknown; BEST Arabidopsis thaliana protein match is: unknown protein (TAIR:AT1G52855.1); Has 30201 Blast hits to 17322 proteins in 780 species: Archae - 12; Bacteria - 1396; Metazoa - 17338; Fungi - 3422; Plants - 5037; Viruses - 0; Other Euka…	0	2.21751	0	9.75352	4.63939	68.7224	0.981274
Locus33387v1rpkm6.03	ref|XP_003570020.1| PREDICTED: uncharacterized protein LOC100821309 [Brachypodium distachyon]	No hits found	2.77056	4.16622	1.48441	4.87924	4.49946	38.9262	0.964403
Locus6225v1rpkm38.07	sp|Q7F9I1|CLPC1_ORYSJ RecName: Full=Chaperone protein ClpC1, chloroplastic; AltName: Full=ATP-dependent Clp protease ATP-binding subunit ClpC homolog 1; AltName: Full=Casein lytic proteinase C1; Flags: Precursor	AT5G50920.1 | Symbols: CLPC, ATHSP93-V, HSP93-V, DCA1, CLPC1 | CLPC homologue 1 | chr5:20715710-20719800 REVERSE LENGTH=929	19.2536	9.63311	19.0455	55.7765	22.8524	106.275	0.984622
Locus17388v2rpkm4.54	gb|ERN20195.1| hypothetical protein AMTR_s00066p00117670 [Amborella trichopoda]	AT2G43980.1 | Symbols: AtITPK4, ITPK4 | inositol 1,3,4-trisphosphate 5/6-kinase 4 | chr2:18208437-18211604 REVERSE LENGTH=488	1.63191	0.995294	0.725871	1.89939	0.856827	5.20254	0.978214
Locus101823v1rpkm1.47	ref|XP_002309065.1| predicted protein [Populus trichocarpa] gb|ABK95108.1| unknown [Populus trichocarpa] gb|EEE92588.1| hypothetical protein POPTR_0006s08720g [Populus trichocarpa]	AT5G59490.1 | Symbols: | Haloacid dehalogenase-like hydrolase (HAD) superfamily protein | chr5:23982922-23984419 REVERSE LENGTH=266	0	0	1.68713	1.6732	0	15.6928	0.970087
Locus623v1rpkm266.97	sp|Q69TH8|OPR4_ORYSJ RecName: Full=Putative 12-oxophytodienoate reductase 4; AltName: Full=OPDA-reductase 4; Short=OsOPR4 dbj|BAD35321.1| putative 12-oxophytodienoic acid reductase [Oryza sativa Japonica Group] dbj|BAD35829.1| putative 12-oxophytodienoic acid reductase [Oryza sativa Japonica Group] gb|EAZ36271.1| hypothetical protein OsJ_20592 [Oryza sativa Japonica Group] dbj|BAG97304.1| unnamed…	AT1G76690.1 | Symbols: OPR2, ATOPR2 | 12-oxophytodienoate reductase 2 | chr1:28778976-28780355 FORWARD LENGTH=374	216.77	81.7821	140.788	236.524	73.1162	1474.26	0.970886
Locus12467v3rpkm2.23	ref|XP_002454495.1| hypothetical protein SORBIDRAFT_04g032140 [Sorghum bicolor] gb|EES07471.1| hypothetical protein SORBIDRAFT_04g032140 [Sorghum bicolor]	AT3G13810.3 | Symbols: IDD11 | indeterminate(ID)-domain 11 | chr3:4544998-4547300 FORWARD LENGTH=500	0.152541	0	0	0.681748	0	1.26198	0.969692
Locus6152v1rpkm38.53	ref|XP_002279721.1| PREDICTED: ATP-dependent zinc metalloprotease FTSH 9, chloroplastic-like [Vitis vinifera]	AT3G47060.1 | Symbols: ftsh7 | FTSH protease 7 | chr3:17332999-17336613 FORWARD LENGTH=802	7.79184	16.8321	11.666	19.0059	15.7781	127.345	0.966288
Locus1503v2rpkm47.46	gb|ERP59308.1| hypothetical protein POPTR_0006s13530g [Populus trichocarpa]	AT5G02840.2 | Symbols: LCL1 | LHY/CCA1-like 1 | chr5:648794-651212 FORWARD LENGTH=293	3.98378	0.773195	3.27023	48.5402	20.524	83.7408	0.951179
Locus5086v1rpkm46.43	ref|XP_002528712.1| carboxylic ester hydrolase, putative [Ricinus communis] gb|EEF33624.1| carboxylic ester hydrolase, putative [Ricinus communis]	AT5G03610.1 | Symbols: | GDSL-like Lipase/Acylhydrolase superfamily protein | chr5:915650-918326 FORWARD LENGTH=359	37.2781	17.5639	45.8639	39.6561	25.7467	141.157	0.951136
Locus22555v1rpkm9.54	gb|EAY76548.1| hypothetical protein OsI_04491 [Oryza sativa Indica Group]	AT5G58784.1 | Symbols: | Undecaprenyl pyrophosphate synthetase family protein | chr5:23739950-23741267 REVERSE LENGTH=302	0.958603	0	9.85035	11.3382	0	59.347	0.975793
Locus160216v1rpkm0.37	gb|ERN07878.1| hypothetical protein AMTR_s00012p00221620 [Amborella trichopoda]	AT2G39670.1 | Symbols: | Radical SAM superfamily protein | chr2:16534303-16536986 FORWARD LENGTH=428	0	0	0	0	0	8.29327	0.954425
Locus71170v1rpkm2.34	No hits found	AT5G47040.1 | Symbols: LON2 | lon protease 2 | chr5:19093356-19098678 REVERSE LENGTH=888	1.05823	0	0	0.624939	0	20.6075	0.958304
Locus6092v1rpkm38.92	ref|XP_002451221.1| hypothetical protein SORBIDRAFT_05g026000 [Sorghum bicolor] gb|EES10209.1| hypothetical protein SORBIDRAFT_05g026000 [Sorghum bicolor]	AT5G27920.1 | Symbols: | F-box family protein | chr5:9942063-9944507 REVERSE LENGTH=642	9.07359	11.5391	14.2178	16.0027	17.2124	211.448	0.958203
Locus6341v1rpkm37.33	ref|NP_001047612.1| Os02g0654500 [Oryza sativa Japonica Group] dbj|BAD25320.1| carboxyl-terminal proteinase-like [Oryza sativa Japonica Group] dbj|BAF09526.1| Os02g0654500 [Oryza sativa Japonica Group]	AT4G17510.1 | Symbols: UCH3 | ubiquitin C-terminal hydrolase 3 | chr4:9767114-9768648 REVERSE LENGTH=234	15.5842	15.7424	15.341	45.3453	30.6318	196.937	0.984506
Locus23180v1rpkm9.24	ref|XP_004290856.1| PREDICTED: uncharacterized protein LOC101302418 [Fragaria vesca subsp. vesca]	AT1G44770.1 | Symbols: | unknown protein; BEST Arabidopsis thaliana protein match is: unknown protein (TAIR:AT5G49710.3); Has 81 Blast hits to 81 proteins in 17 species: Archae - 0; Bacteria - 0; Metazoa - 0; Fungi - 0; Plants - 81; Viruses - 0; Other Eukaryotes - 0 (source: NCBI BLink). | chr1:16907834-16909409 REVERSE LENGTH=271	8.05202	7.36838	12.2796	21.9072	10.2602	33.2945	0.962657
Locus147447v1rpkm0.67	ref|XP_006355351.1| PREDICTED: ABC transporter D family member 1-like isoform X1 [Solanum tuberosum] ref|XP_006355352.1| PREDICTED: ABC transporter D family member 1-like isoform X2 [Solanum tuberosum]	AT4G39850.3 | Symbols: PXA1 | peroxisomal ABC transporter 1 | chr4:18489220-18496762 FORWARD LENGTH=1352	0	0	0	0	0	1.85703	0.954425
Locus231v1rpkm637.14	gb|ESR58132.1| hypothetical protein CICLE_v10022714mg [Citrus clementina]	AT4G27960.2 | Symbols: UBC9 | ubiquitin conjugating enzyme 9 | chr4:13916065-13917293 REVERSE LENGTH=178	511.069	360.107	461.614	791.221	548.679	1298.04	0.979068
Locus2800v1rpkm79.02	ref|XP_002275116.1| PREDICTED: protein TOPLESS [Vitis vinifera] emb|CBI26554.3| unnamed protein product [Vitis vinifera]	AT1G15750.3 | Symbols: WSIP1, TPL | Transducin family protein / WD-40 repeat family protein | chr1:5415086-5420359 REVERSE LENGTH=1131	38.7701	72.3188	36.0787	119.781	75.9981	229.051	0.971249
Locus146196v1rpkm0.69	gb|ABI34354.1| Retrotransposon gag protein [Solanum demissum]	No hits found	0	0	0	0	0	19.0515	0.954425
Locus52332v1rpkm3.46	gb|EPS69661.1| hypothetical protein M569_05102, partial [Genlisea aurea]	AT5G65110.1 | Symbols: ACX2, ATACX2 | acyl-CoA oxidase 2 | chr5:26009821-26012482 REVERSE LENGTH=692	0.520303	0.24327	0	2.01305	1.24605	8.8828	0.984966
Locus1000v2rpkm14.01_PRE	gb|ERP58168.1| hypothetical protein POPTR_0007s03900g [Populus trichocarpa]	AT1G77120.1 | Symbols: ADH1, ADH, ATADH, ATADH1 | alcohol dehydrogenase 1 | chr1:28975509-28977216 FORWARD LENGTH=379	0.723808	0.860138	0.644791	1.70322	0	7.53787	0.984951
Locus71985v1rpkm2.31	emb|CAN70538.1| hypothetical protein VITISV_040070 [Vitis vinifera]	AT4G29090.1 | Symbols: | Ribonuclease H-like superfamily protein | chr4:14333528-14335255 FORWARD LENGTH=575	0	0	0	0.731538	0	12.5858	0.970013
Locus168897v1rpkm0.00	emb|CAN64335.1| hypothetical protein VITISV_001808 [Vitis vinifera]	ATMG00820.1 | Symbols: ORF170 | Reverse transcriptase (RNA-dependent DNA polymerase) | chrM:228573-229085 REVERSE LENGTH=170	0	0	0	0	0	9.21013	0.954425
Locus112129v2rpkm0.98	No hits found	AT5G66120.1 | Symbols: | 3-dehydroquinate synthase, putative | chr5:26431516-26433079 REVERSE LENGTH=338	1.04057	0	0	5.32772	0	8.87989	0.956722
Locus84187v1rpkm1.88	ref|XP_004231462.1| PREDICTED: uncharacterized protein LOC101258709 [Solanum lycopersicum]	AT1G43760.1 | Symbols: | DNAse I-like superfamily protein | chr1:16528880-16531065 REVERSE LENGTH=626	2.71962	1.51508	0.574844	3.55346	1.46098	11.247	0.980254
Locus169384v1rpkm0.00	sp|O49079|PSBO_FRIAG RecName: Full=Oxygen-evolving enhancer protein 1, chloroplastic; Short=OEE1; AltName: Full=33 kDa subunit of oxygen evolving system of photosystem II; AltName: Full=33 kDa thylakoid membrane protein; AltName: Full=OEC 33 kDa subunit; Flags: Precursor gb|AAC04808.1| photosystem II oxygen evolving complex protein 1 precursor [Fritillaria agrestis]	AT3G50820.1 | Symbols: PSBO2, PSBO-2, OEC33 | photosystem II subunit O-2 | chr3:18891008-18892311 REVERSE LENGTH=331	0	0	0	0	0	1.72688	0.954425
Locus68571v2rpkm0.00_PRE	No hits found	AT4G17080.1 | Symbols: | Histone H3 K4-specific methyltransferase SET7/9 family protein | chr4:9601570-9603815 FORWARD LENGTH=513	0	0	0	0	0	1.27818	0.954425
Locus137933v1rpkm0.85	emb|CAH67120.1| H0502G05.11 [Oryza sativa Indica Group]	No hits found	0	0	0	0	0	4.60845	0.954425
Locus10230v4rpkm0.67_PRE	ref|XP_002526576.1| Cell division control protein, putative [Ricinus communis] gb|EEF35788.1| Cell division control protein, putative [Ricinus communis]	AT3G12740.1 | Symbols: ALIS1 | ALA-interacting subunit 1 | chr3:4049739-4051561 FORWARD LENGTH=350	0	0	0	0	0	0.457137	0.954425
Locus39508v2rpkm1.38	ref|NP_001172516.1| Os01g0694400 [Oryza sativa Japonica Group] dbj|BAH91246.1| Os01g0694400 [Oryza sativa Japonica Group]	No hits found	4.62681	5.96546	4.30468	9.00459	5.74971	14.6518	0.981501
Locus32807v1rpkm6.16	gb|EMJ08637.1| hypothetical protein PRUPE_ppa005117mg [Prunus persica]	AT5G01450.1 | Symbols: | RING/U-box superfamily protein | chr5:183693-186244 REVERSE LENGTH=444	1.64446	2.68632	1.72226	11.6759	3.02048	20.3715	0.974865
Locus7049v1rpkm33.73	ref|XP_003519856.1| PREDICTED: uncharacterized protein LOC100819612 [Glycine max]	AT5G66100.1 | Symbols: | winged-helix DNA-binding transcription factor family protein | chr5:26427639-26429772 FORWARD LENGTH=453	28.4551	28.4713	25.9222	39.762	24.3026	51.0481	0.96281
Locus70961v1rpkm2.35	gb|AEX97054.1| mitochondrial heat shock protein [Copaifera officinalis]	AT4G25200.1 | Symbols: ATHSP23.6-MITO, HSP23.6-MITO | mitochondrion-localized small heat shock protein 23.6 | chr4:12917089-12917858 FORWARD LENGTH=210	1.40392	0	0	0	0	40.3937	0.951308
Locus139734v2rpkm0.81	ref|XP_002518196.1| Beta-amylase, putative [Ricinus communis] gb|EEF44329.1| Beta-amylase, putative [Ricinus communis]	AT3G23920.1 | Symbols: BAM1, BMY7, TR-BAMY | beta-amylase 1 | chr3:8641722-8644199 FORWARD LENGTH=575	0.163157	0	0	0.299595	0	2.74496	0.97685
Locus2556v2rpkm0.93_PRE	gb|AAL82522.1|AC084766_8 putative cystathionine gamma synthase [Oryza sativa Japonica Group]	AT3G01120.1 | Symbols: MTO1, CGS, ATCYS1, CGS1 | Pyridoxal phosphate (PLP)-dependent transferases superfamily protein | chr3:39234-41865 REVERSE LENGTH=563	0	0	0	0	0	0.339083	0.954425
Locus179041v1rpkm0.00	gb|EEE64568.1| hypothetical protein OsJ_19420 [Oryza sativa Japonica Group]	AT1G05100.1 | Symbols: MAPKKK18 | mitogen-activated protein kinase kinase kinase 18 | chr1:1469679-1470698 FORWARD LENGTH=339	0	0	0	0	0	15.7906	0.954425
Locus64710v1rpkm2.65	gb|EKG08895.1| Chromo domain-like protein [Macrophomina phaseolina MS6]	No hits found	0	0	0	0	0	3.5416	0.954425
Locus22983v1rpkm9.34	gb|EMS68752.1| Lipoamide acyltransferase component of branched-chain alpha-keto acid dehydrogenase complex, mitochondrial [Triticum urartu]	AT3G06850.1 | Symbols: BCE2, LTA1, DIN3 | 2-oxoacid dehydrogenases acyltransferase family protein | chr3:2158212-2160465 REVERSE LENGTH=483	7.44342	2.18751	14.6957	11.4665	4.44778	61.0347	0.957056
Locus36063v1rpkm5.48	gb|EOY17005.1| CCHC-type integrase [Theobroma cacao]	No hits found	4.32258	1.559	8.33819	14.0426	1.55521	36.1795	0.982092
Locus32087v1rpkm6.33	gb|EOY26501.1| RNA-directed DNA polymerase (Reverse transcriptase), Ribonuclease H [Theobroma cacao]	No hits found	0	0	0	0	0	5.18988	0.954425
Locus28070v1rpkm7.42	gb|ERN06317.1| hypothetical protein AMTR_s00016p00232850 [Amborella trichopoda]	No hits found	6.18767	2.40965	7.85659	16.4303	4.47121	29.9008	0.973292
Locus1212v1rpkm161.61	ref|XP_002271945.1| PREDICTED: uncharacterized protein LOC100248207 [Vitis vinifera]	AT5G35690.1 | Symbols: | CONTAINS InterPro DOMAIN/s: WLM (InterPro:IPR013536), PUB domain (InterPro:IPR018997), PUG domain (InterPro:IPR006567); BEST Arabidopsis thaliana protein match is: zinc ion binding (TAIR:AT1G55915.1); Has 30201 Blast hits to 17322 proteins in 780 species: Archae - 12; Bacteria - 1396; Metazoa - 17338; Fungi - 3422; Plants - 5037; Viruses - 0; Other Eukaryotes - 2996 (sour…	58.6453	44.5385	84.4574	205.333	159.181	652.577	0.980918
Locus3507v1rpkm64.76	gb|AGT52132.1| putative lignin regulation, partial [Salix schwerinii x Salix viminalis]	AT1G62990.1 | Symbols: KNAT7, IXR11 | KNOTTED-like homeobox of Arabidopsis thaliana 7 | chr1:23337468-23340348 FORWARD LENGTH=291	35.155	10.5605	10.1288	73.708	47.4291	370.392	0.981296
Locus95592v1rpkm1.59	emb|CAN71472.1| hypothetical protein VITISV_040055 [Vitis vinifera]	No hits found	0	2.51886	0	6.05598	0	17.2166	0.989166
Locus58997v1rpkm2.97	emb|CAN76971.1| hypothetical protein VITISV_006620 [Vitis vinifera]	No hits found	0.969885	1.49896	1.2352	3.06034	0	6.42122	0.971534
Locus2595v1rpkm84.44	dbj|BAG94781.1| unnamed protein product [Oryza sativa Japonica Group]	AT5G44640.1 | Symbols: BGLU13 | beta glucosidase 13 | chr5:18011146-18012669 FORWARD LENGTH=507	0.943209	0	14.713	28.0208	3.15336	1951.41	0.957849
Locus10240v1rpkm22.98	ref|XP_002280551.1| PREDICTED: uncharacterized protein LOC100245643 [Vitis vinifera]	AT5G10650.1 | Symbols: | RING/U-box superfamily protein | chr5:3365237-3367263 REVERSE LENGTH=525	6.95413	2.74004	2.52744	9.61264	6.06172	19.7936	0.960991
Locus56761v1rpkm3.12	ref|XP_006357717.1| PREDICTED: uncharacterized protein LOC102595469 [Solanum tuberosum]	No hits found	2.04393	1.01234	1.62789	2.01304	1.30956	7.28891	0.966677
Locus31459v2rpkm1.62	ref|NP_001151911.1| 6-phosphofructokinase [Zea mays] gb|ACG44918.1| 6-phosphofructokinase [Zea mays]	AT4G26270.1 | Symbols: PFK3 | phosphofructokinase 3 | chr4:13301094-13304030 REVERSE LENGTH=489	0.401256	0.128678	0.495254	0.930518	0.17158	1.82331	0.970362
Locus13540v1rpkm16.99	ref|XP_004968812.1| PREDICTED: uncharacterized protein LOC101754350 [Setaria italica]	AT3G54500.2 | Symbols: | BEST Arabidopsis thaliana protein match is: dentin sialophosphoprotein-related (TAIR:AT5G64170.1); Has 162 Blast hits to 160 proteins in 41 species: Archae - 0; Bacteria - 0; Metazoa - 23; Fungi - 11; Plants - 118; Viruses - 0; Other Eukaryotes - 10 (source: NCBI BLink). | chr3:20175792-20178275 REVERSE LENGTH=569	0	1.06002	0.753861	20.2681	19.2033	70.0433	0.961117
Locus3522v3rpkm2.94_PRE	gb|EOX95608.1| CBL-interacting protein kinase 9 [Theobroma cacao]	AT1G01140.2 | Symbols: CIPK9, PKS6 | CBL-interacting protein kinase 9 | chr1:64398-67512 REVERSE LENGTH=449	0.220758	0	0	2.19799	0.238846	12.3687	0.99104
Locus7033v3rpkm0.00_PRE	ref|XP_004964813.1| PREDICTED: mitogen-activated protein kinase 1-like [Setaria italica]	AT2G43790.1 | Symbols: ATMPK6, MPK6, MAPK6, ATMAPK6 | MAP kinase 6 | chr2:18138477-18140693 FORWARD LENGTH=395	0	0	0	0	0	0.320525	0.954425
Locus82176v1rpkm1.94	ref|NP_001132739.1| uncharacterized protein LOC100194226 [Zea mays] gb|ACF81719.1| unknown [Zea mays] gb|ACG31351.1| tobamovirus multiplication 3 [Zea mays] gb|AFW89772.1| Tobamovirus multiplication 3 isoform 1 [Zea mays] gb|AFW89773.1| Tobamovirus multiplication 3 isoform 2 [Zea mays]	AT1G14530.2 | Symbols: THH1 | Protein of unknown function (DUF1084) | chr1:4971420-4973597 REVERSE LENGTH=293	1.18266	2.0872	2.5583	4.64878	1.63285	9.49207	0.987116
Locus1880v1rpkm111.64	ref|NP_001048068.1| Os02g0739600 [Oryza sativa Japonica Group] sp|Q6Z5N4|ODPA1_ORYSJ RecName: Full=Pyruvate dehydrogenase E1 component subunit alpha-1, mitochondrial; Short=PDHE1-A; Flags: Precursor dbj|BAD16048.1| putative pyruvate dehydrogenase E1 alpha subunit [Oryza sativa Japonica Group] dbj|BAF09982.1| Os02g0739600 [Oryza sativa Japonica Group] gb|EAZ24558.1| hypothetical protein OsJ_08320 …	AT1G24180.1 | Symbols: IAR4 | Thiamin diphosphate-binding fold (THDP-binding) superfamily protein | chr1:8560777-8563382 REVERSE LENGTH=393	2.85855	0	4.20115	9.83291	0.949709	30.69	0.991654
Locus28229v1rpkm7.37	ref|XP_004500022.1| PREDICTED: uncharacterized protein LOC101490931 [Cicer arietinum]	No hits found	4.76909	3.38741	4.76328	5.89226	2.35361	23.4889	0.974062
Locus102366v1rpkm1.46	ref|XP_006358721.1| PREDICTED: uncharacterized protein LOC102596481 [Solanum tuberosum]	AT4G29090.1 | Symbols: | Ribonuclease H-like superfamily protein | chr4:14333528-14335255 FORWARD LENGTH=575	0	0	4.89501	6.52969	0	16.1772	0.952881
Locus48168v1rpkm3.84	gb|ADY38660.1| putative autophagy-related protein 12 [Wolffia arrhiza]	AT3G13970.1 | Symbols: APG12, APG12B | Ubiquitin-like superfamily protein | chr3:4613696-4614794 REVERSE LENGTH=94	0.685658	1.7476	0.335051	3.02279	2.0221	12.1329	0.98071
Locus143652v1rpkm0.74	gb|EOX92777.1| CAI-1 autoinducer sensor kinase/phosphatase cqsS isoform 2 [Theobroma cacao]	AT5G41980.1 | Symbols: | CONTAINS InterPro DOMAIN/s: Putative harbinger transposase-derived nuclease (InterPro:IPR006912); BEST Arabidopsis thaliana protein match is: unknown protein (TAIR:AT1G43722.1); Has 1807 Blast hits to 1807 proteins in 277 species: Archae - 0; Bacteria - 0; Metazoa - 736; Fungi - 347; Plants - 385; Viruses - 0; Other Eukaryotes - 339 (source: NCBI BLink). | chr5:16793765-1…	0	0	0	1.96649	1.40452	5.99817	0.972313
Locus75937v1rpkm2.15	gb|EOY30387.1| NB-ARC domain-containing disease resistance protein, putative [Theobroma cacao]	AT4G26090.1 | Symbols: RPS2 | NB-ARC domain-containing disease resistance protein | chr4:13224596-13227325 FORWARD LENGTH=909	0.555581	1.08957	1.48868	2.73093	0.557761	4.53705	0.955507
Locus23181v2rpkm2.62	emb|CAN61250.1| hypothetical protein VITISV_032113 [Vitis vinifera]	AT4G26570.1 | Symbols: ATCBL3, CBL3 | calcineurin B-like 3 | chr4:13408608-13409998 REVERSE LENGTH=226	0.24797	0.236466	0	0.268689	0.712451	12.1214	0.952578
Locus12680v1rpkm18.30	ref|XP_002268025.2| PREDICTED: uncharacterized protein LOC100249879 [Vitis vinifera]	AT1G11060.1 | Symbols: | WAPL (Wings apart-like protein regulation of heterochromatin) protein | chr1:3684568-3689537 FORWARD LENGTH=930	11.5699	13.8987	16.2184	18.0134	14.2347	32.214	0.977001
Locus88463v1rpkm1.76	gb|EOX94158.1| Uncharacterized protein TCM_003521 [Theobroma cacao]	AT4G23160.1 | Symbols: CRK8 | cysteine-rich RLK (RECEPTOR-like protein kinase) 8 | chr4:12129485-12134086 FORWARD LENGTH=1262	1.54485	1.76916	1.07641	2.33082	0.633669	5.04868	0.96836
Locus14961v1rpkm15.29	gb|EOX98898.1| Transmembrane amino acid transporter family protein [Theobroma cacao]	AT2G42005.1 | Symbols: | Transmembrane amino acid transporter family protein | chr2:17531323-17532564 REVERSE LENGTH=413	10.0884	11.5066	5.34359	18.1648	7.37951	28.3291	0.952061
Locus4993v1rpkm47.11	ref|XP_002524564.1| Endosomal P24A protein precursor, putative [Ricinus communis] gb|EEF37772.1| Endosomal P24A protein precursor, putative [Ricinus communis]	AT4G12650.1 | Symbols: | Endomembrane protein 70 protein family | chr4:7468207-7470165 REVERSE LENGTH=652	10.0286	10.6271	10.7454	10.8462	10.5634	14.048	0.965186
Locus39402v1rpkm4.91	ref|XP_004964724.1| PREDICTED: probable galactinol--sucrose galactosyltransferase 6-like isoform X1 [Setaria italica]	AT5G20250.3 | Symbols: DIN10 | Raffinose synthase family protein | chr5:6834207-6836635 FORWARD LENGTH=749	1.15463	0.793628	0	4.26538	0.752694	7.691	0.970922
Locus5571v1rpkm42.45	gb|EOY06907.1| Pyruvate dehydrogenase kinase isoform 1 [Theobroma cacao]	AT3G06483.1 | Symbols: PDK, ATPDHK | pyruvate dehydrogenase kinase | chr3:1990727-1992581 REVERSE LENGTH=366	16.9839	11.167	2.76371	16.9722	13.4636	305.313	0.95937
Locus15836v1rpkm14.34	gb|EOY01341.1| RNA-binding family protein isoform 1 [Theobroma cacao]	AT1G67950.3 | Symbols: | RNA-binding (RRM/RBD/RNP motifs) family protein | chr1:25478884-25480420 REVERSE LENGTH=279	17.1103	5.72621	2.99162	20.6461	11.9062	47.5306	0.952301
Locus91102v1rpkm1.70	ref|XP_004300465.1| PREDICTED: uncharacterized protein LOC101303332 [Fragaria vesca subsp. vesca]	AT1G02660.1 | Symbols: | alpha/beta-Hydrolases superfamily protein | chr1:572187-574746 REVERSE LENGTH=713	0.15279	0.127512	0	0.233991	0.585758	9.71706	0.953724
Locus87393v1rpkm1.78	emb|CBI23694.3| unnamed protein product [Vitis vinifera]	AT3G23510.1 | Symbols: | Cyclopropane-fatty-acyl-phospholipid synthase | chr3:8428071-8433159 FORWARD LENGTH=867	2.05856	1.99787	1.06104	2.33044	1.11665	6.15305	0.966004
Locus92051v1rpkm1.67	gb|AAW81961.1| phosphatidylinositol-specific phospholipase C 1 [Lilium davidii]	No hits found	0	0	0	3.19527	3.43837	35.4407	0.967866
Locus11917v1rpkm19.59	ref|XP_002277393.1| PREDICTED: probable protein phosphatase 2C 33 [Vitis vinifera]	AT3G02750.1 | Symbols: | Protein phosphatase 2C family protein | chr3:593601-595457 REVERSE LENGTH=492	10.8843	10.4171	11.9397	20.2655	18.7393	40.9683	0.965058
Locus13072v1rpkm17.67	gb|ESR54073.1| hypothetical protein CICLE_v10018495mg [Citrus clementina]	AT5G08139.1 | Symbols: | RING/U-box superfamily protein | chr5:2616487-2617617 FORWARD LENGTH=376	17.9135	20.1322	13.6619	27.5071	18.9151	38.2931	0.954572
Locus65193v2rpkm0.31	gb|EMJ11249.1| hypothetical protein PRUPE_ppa017747mg [Prunus persica]	AT4G22980.1 | Symbols: | FUNCTIONS IN: molecular_function unknown; INVOLVED IN: biological_process unknown; LOCATED IN: chloroplast; EXPRESSED IN: 13 plant structures; EXPRESSED DURING: 9 growth stages; BEST Arabidopsis thaliana protein match is: Pyridoxal phosphate (PLP)-dependent transferases superfamily protein (TAIR:AT5G51920.1); Has 520 Blast hits to 468 proteins in 130 species: Archae - 5; …	0	0	0	0	0	1.07145	0.954425
Locus76969v1rpkm2.11	emb|CAN64335.1| hypothetical protein VITISV_001808 [Vitis vinifera]	No hits found	0	0	0	0	0	6.54828	0.954425
Locus2934v1rpkm75.30	ref|NP_001062160.1| Os08g0500800 [Oryza sativa Japonica Group] dbj|BAD08898.1| zinc metalloproteinase-like [Oryza sativa Japonica Group] dbj|BAF24074.1| Os08g0500800 [Oryza sativa Japonica Group] dbj|BAG95011.1| unnamed protein product [Oryza sativa Japonica Group] gb|EEC83826.1| hypothetical protein OsI_29769 [Oryza sativa Indica Group]	AT5G35690.1 | Symbols: | CONTAINS InterPro DOMAIN/s: WLM (InterPro:IPR013536), PUB domain (InterPro:IPR018997), PUG domain (InterPro:IPR006567); BEST Arabidopsis thaliana protein match is: zinc ion binding (TAIR:AT1G55915.1); Has 30201 Blast hits to 17322 proteins in 780 species: Archae - 12; Bacteria - 1396; Metazoa - 17338; Fungi - 3422; Plants - 5037; Viruses - 0; Other Eukaryotes - 2996 (sour…	215.506	157.482	331.261	1225.95	725.774	3368.9	0.986764
Locus28129v1rpkm7.40	gb|ESR50733.1| hypothetical protein CICLE_v10032846mg [Citrus clementina]	AT1G68660.1 | Symbols: | Ribosomal protein L12/ ATP-dependent Clp protease adaptor protein ClpS family protein | chr1:25778058-25779083 REVERSE LENGTH=159	2.31141	2.69019	2.96933	13.2859	10.4455	35.8194	0.971839
Locus97114v1rpkm1.57	gb|ERN13771.1| hypothetical protein AMTR_s00049p00191150 [Amborella trichopoda]	AT5G04070.1 | Symbols: | NAD(P)-binding Rossmann-fold superfamily protein | chr5:1102238-1104192 FORWARD LENGTH=359	1.14957	0	1.46481	1.41576	0.480355	5.92117	0.955363
Locus65158v1rpkm2.62	ref|XP_002331075.1| predicted protein [Populus trichocarpa]	AT5G18880.1 | Symbols: | RNA-directed DNA polymerase (reverse transcriptase)-related family protein | chr5:6300535-6301422 REVERSE LENGTH=295	2.7298	0.759815	0.545349	4.43905	0	8.79604	0.95176
Locus13456v2rpkm1.22_PRE	gb|EMS55255.1| Putative nuclease HARBI1 [Triticum urartu]	AT5G41980.1 | Symbols: | CONTAINS InterPro DOMAIN/s: Putative harbinger transposase-derived nuclease (InterPro:IPR006912); BEST Arabidopsis thaliana protein match is: unknown protein (TAIR:AT1G43722.1); Has 1807 Blast hits to 1807 proteins in 277 species: Archae - 0; Bacteria - 0; Metazoa - 736; Fungi - 347; Plants - 385; Viruses - 0; Other Eukaryotes - 339 (source: NCBI BLink). | chr5:16793765-1…	0	0	0.143945	1.02127	0.695344	2.68082	0.968135
Locus118722v1rpkm1.18	ref|XP_003528078.1| PREDICTED: oxysterol-binding protein-related protein 1C-like [Glycine max]	AT2G31030.1 | Symbols: ORP1B | OSBP(oxysterol binding protein)-related protein 1B | chr2:13206004-13207815 FORWARD LENGTH=489	2.46725	0.693751	0.836442	3.06454	2.88551	13.5464	0.966136
Locus19511v2rpkm4.00	ref|XP_002303099.1| flavine-containing monoxygenase [Populus trichocarpa] gb|EEE82372.1| flavin-containing monooxygenase family protein [Populus trichocarpa]	AT5G43890.1 | Symbols: YUC5, SUPER1 | Flavin-binding monooxygenase family protein | chr5:17648857-17650131 REVERSE LENGTH=424	1.00764	0	0	0.568938	0	4.96481	0.952365
Locus6863v1rpkm34.53	ref|XP_002272798.1| PREDICTED: uncharacterized protein LOC100257710 [Vitis vinifera]	AT3G07565.1 | Symbols: | Protein of unknown function (DUF3755) | chr3:2413823-2415872 FORWARD LENGTH=258	18.801	13.9018	16.8588	59.3357	51.731	138.326	0.95728
Locus12309v1rpkm18.88	ref|XP_004233205.1| PREDICTED: ras-related protein RABF2a-like [Solanum lycopersicum]	AT4G19640.1 | Symbols: ARA7, ARA-7, ATRABF2B, ATRAB5B, RABF2B, ATRAB-F2B, RAB-F2B | Ras-related small GTP-binding family protein | chr4:10687441-10689449 REVERSE LENGTH=200	9.01451	15.5815	1.26445	12.8628	11.1953	258.354	0.957564
Locus41708v2rpkm2.28	ref|XP_004498990.1| PREDICTED: F-box protein At3g12350-like [Cicer arietinum]	AT3G12350.1 | Symbols: | F-box family protein | chr3:3931626-3933104 FORWARD LENGTH=422	0	0	0	0.208875	0	10.3356	0.960169
Locus121004v1rpkm1.14	gb|ABN08556.1| Polyprotein, putative [Medicago truncatula]	No hits found	0	0	0	0	0	10.2771	0.954425
Locus149518v1rpkm0.62	ref|XP_002331075.1| predicted protein [Populus trichocarpa]	ATMG00310.1 | Symbols: ORF154 | RNA-directed DNA polymerase (reverse transcriptase)-related family protein | chrM:90883-91347 REVERSE LENGTH=154	0.0943649	0	0	0.332223	0	1.24884	0.996052
Locus19911v1rpkm11.03	gb|ESR50311.1| hypothetical protein CICLE_v10031028mg [Citrus clementina]	AT2G43010.2 | Symbols: PIF4, SRL2, AtPIF4 | phytochrome interacting factor 4 | chr2:17887003-17888823 FORWARD LENGTH=428	9.78333	6.71207	8.6021	14.3012	7.87971	26.0687	0.989747
Locus22378v3rpkm1.64	ref|XP_002514165.1| protein with unknown function [Ricinus communis] gb|EEF48119.1| protein with unknown function [Ricinus communis]	AT2G19710.1 | Symbols: | Regulator of Vps4 activity in the MVB pathway protein | chr2:8506339-8509817 FORWARD LENGTH=937	0	0	0	0	0	0.137903	0.954425
Locus2109v1rpkm101.43	gb|ACD65510.1| beta-glucosidase D2 [Lotus japonicus]	AT5G44640.1 | Symbols: BGLU13 | beta glucosidase 13 | chr5:18011146-18012669 FORWARD LENGTH=507	0	0	0	0	0	140.6	0.954425
Locus30239v1rpkm6.80	emb|CAN71226.1| hypothetical protein VITISV_034453 [Vitis vinifera]	No hits found	4.11023	1.59912	0	5.12029	0	16.0258	0.967403
Locus21416v2rpkm3.18	ref|XP_002525624.1| Flavoprotein wrbA, putative [Ricinus communis] gb|EEF36742.1| Flavoprotein wrbA, putative [Ricinus communis]	AT5G58800.1 | Symbols: | Quinone reductase family protein | chr5:23746032-23746895 REVERSE LENGTH=207	0.156879	0.657989	1.49186	5.13721	1.8044	8.94308	0.962593
Locus61201v1rpkm2.85	gb|EMJ17034.1| hypothetical protein PRUPE_ppa010184mg [Prunus persica]	AT5G32440.1 | Symbols: | Ubiquitin system component Cue protein | chr5:12077014-12078396 FORWARD LENGTH=264	1.70565	0.405058	0	12.0782	5.09951	33.2971	0.989833
Locus32999v1rpkm6.11	gb|EMS56891.1| Transcription initiation factor IIB [Triticum urartu]	AT3G10330.1 | Symbols: | Cyclin-like family protein | chr3:3199907-3201642 FORWARD LENGTH=312	0.266249	0	0.902367	2.93665	0.786378	19.0708	0.984398
Locus58543v1rpkm3.00	emb|CAN74951.1| hypothetical protein VITISV_030567 [Vitis vinifera]	No hits found	1.07548	0	0	1.32136	0	7.69109	0.977521
Locus130350v1rpkm0.98	gb|EAY74011.1| hypothetical protein OsI_01897 [Oryza sativa Indica Group] gb|EAY74014.1| hypothetical protein OsI_01902 [Oryza sativa Indica Group] gb|EAZ11878.1| hypothetical protein OsJ_01753 [Oryza sativa Japonica Group]	AT5G58920.1 | Symbols: | unknown protein; Has 1807 Blast hits to 1807 proteins in 277 species: Archae - 0; Bacteria - 0; Metazoa - 736; Fungi - 347; Plants - 385; Viruses - 0; Other Eukaryotes - 339 (source: NCBI BLink). | chr5:23793239-23794014 FORWARD LENGTH=162	0	0	0	0.620024	0	3.01965	0.99537
Locus3442v1rpkm65.81	ref|XP_004952033.1| PREDICTED: Golgi SNAP receptor complex member 1-2-like [Setaria italica]	AT2G45200.1 | Symbols: GOS12, ATGOS12 | golgi snare 12 | chr2:18637689-18639640 REVERSE LENGTH=239	393.329	393.56	380.287	439.64	366.758	566.171	0.991055
Locus150552v1rpkm0.61	gb|EOY30591.1| NAC domain containing protein 75 isoform 1 [Theobroma cacao] gb|EOY30592.1| NAC domain containing protein 75 isoform 1 [Theobroma cacao] gb|EOY30593.1| NAC domain containing protein 75 isoform 1 [Theobroma cacao]	AT4G29230.1 | Symbols: anac075, NAC075 | NAC domain containing protein 75 | chr4:14410338-14414956 FORWARD LENGTH=498	0	0	0	0	0	5.30036	0.954425
Locus34126v1rpkm5.86	gb|EAZ04354.1| hypothetical protein OsI_26493 [Oryza sativa Indica Group]	AT3G15534.1 | Symbols: | unknown protein; FUNCTIONS IN: molecular_function unknown; INVOLVED IN: biological_process unknown; LOCATED IN: cellular_component unknown; BEST Arabidopsis thaliana protein match is: unknown protein (TAIR:AT1G52855.1); Has 30201 Blast hits to 17322 proteins in 780 species: Archae - 12; Bacteria - 1396; Metazoa - 17338; Fungi - 3422; Plants - 5037; Viruses - 0; Other Euka…	0.761811	0	0	8.12625	7.70512	27.3701	0.959343
Locus136544v1rpkm0.87	ref|XP_004307012.1| PREDICTED: transcription factor DIVARICATA-like [Fragaria vesca subsp. vesca]	AT5G04760.1 | Symbols: | Duplicated homeodomain-like superfamily protein | chr5:1373752-1374529 REVERSE LENGTH=215	0	0	0	0	0	24.923	0.954425
Locus43872v1rpkm4.31	emb|CAN77844.1| hypothetical protein VITISV_028932 [Vitis vinifera]	No hits found	0	0	0	0	0	22.213	0.954425
Locus13052v1rpkm17.71	ref|XP_002454354.1| hypothetical protein SORBIDRAFT_04g029290 [Sorghum bicolor] gb|EES07330.1| hypothetical protein SORBIDRAFT_04g029290 [Sorghum bicolor]	AT1G69030.1 | Symbols: | BSD domain-containing protein | chr1:25947429-25949262 REVERSE LENGTH=317	10.5454	15.5722	10.6169	19.4497	18.5941	43.6135	0.962331
Locus89976v1rpkm1.72	gb|ACG47608.1| hypothetical protein [Zea mays]	No hits found	1.01087	1.65214	0.712793	3.17665	1.90782	10.0189	0.988638
Locus2079v1rpkm102.35	gb|EOY19928.1| Agglutinin-like protein ALA1, putative isoform 1 [Theobroma cacao] gb|EOY19931.1| Agglutinin-like protein ALA1, putative isoform 1 [Theobroma cacao]	AT3G54500.3 | Symbols: | FUNCTIONS IN: molecular_function unknown; INVOLVED IN: biological_process unknown; LOCATED IN: cellular_component unknown; EXPRESSED IN: 22 plant structures; EXPRESSED DURING: 13 growth stages; BEST Arabidopsis thaliana protein match is: dentin sialophosphoprotein-related (TAIR:AT5G64170.1). | chr3:20175792-20178482 REVERSE LENGTH=669	6.27854	8.95353	16.8034	109.08	62.6612	500.429	0.986802
Locus15921v1rpkm14.25	ref|XP_004486195.1| PREDICTED: plastid-lipid-associated protein, chloroplastic-like [Cicer arietinum] ref|XP_004517240.1| PREDICTED: plastid-lipid-associated protein, chloroplastic-like [Cicer arietinum]	AT4G22240.1 | Symbols: | Plastid-lipid associated protein PAP / fibrillin family protein | chr4:11766090-11767227 REVERSE LENGTH=310	0	0	0	14.3607	12.9219	112.424	0.973467
Locus10947v1rpkm21.49	gb|ERN11422.1| hypothetical protein AMTR_s00022p00039680 [Amborella trichopoda]	AT1G76590.1 | Symbols: | PLATZ transcription factor family protein | chr1:28740875-28741894 FORWARD LENGTH=245	16.7947	0.665199	9.72299	33.0777	4.13108	96.1123	0.988254
Locus92910v1rpkm1.65	No hits found	AT2G23090.1 | Symbols: | Uncharacterised protein family SERF | chr2:9829657-9830274 REVERSE LENGTH=78	0.253436	0	2.84747	4.95625	0	12.6282	0.974485
Locus70108v1rpkm2.38	ref|XP_002279702.1| PREDICTED: uncharacterized protein LOC100258880 [Vitis vinifera]	AT1G29420.1 | Symbols: | SAUR-like auxin-responsive protein family | chr1:10301483-10301908 REVERSE LENGTH=141	0	0	0	5.2913	3.12371	11.4216	0.956414
Locus13999v1rpkm16.41	ref|XP_004980579.1| PREDICTED: uncharacterized protein LOC101763358, partial [Setaria italica]	No hits found	5.45355	2.5126	4.00197	7.49812	0.0980485	23.9605	0.974645
Locus5867v1rpkm40.31	ref|NP_001060031.1| Os07g0568600 [Oryza sativa Japonica Group] dbj|BAC83205.1| putative calcium-dependent protein kinase [Oryza sativa Japonica Group] dbj|BAF21945.1| Os07g0568600 [Oryza sativa Japonica Group] gb|EAZ40349.1| hypothetical protein OsJ_24795 [Oryza sativa Japonica Group]	AT5G19450.1 | Symbols: CDPK19, CPK8 | calcium-dependent protein kinase 19 | chr5:6558672-6561471 REVERSE LENGTH=533	17.3604	11.6768	26.4182	30.3658	22.4385	73.281	0.969812
Locus14393v2rpkm11.05	sp|Q9FXW4|C80B2_COPJA RecName: Full=Probable (S)-N-methylcoclaurine 3'-hydroxylase isozyme 2; AltName: Full=Cytochrome P450 80B2 dbj|BAB12433.1| (S)-N-methylcoclaurine-3'-hydroxylase [Coptis japonica]	AT2G45570.1 | Symbols: CYP76C2 | cytochrome P450, family 76, subfamily C, polypeptide 2 | chr2:18779935-18781922 REVERSE LENGTH=512	0	0	0	0	0	8.61867	0.954425
Locus135057v1rpkm0.90	ref|XP_004173733.1| PREDICTED: uncharacterized protein LOC101232446, partial [Cucumis sativus]	AT3G24255.1 | Symbols: | RNA-directed DNA polymerase (reverse transcriptase)-related family protein | chr3:8789471-8793208 FORWARD LENGTH=746	2.91333	0.395446	0.476724	3.87029	0	9.00746	0.952011
Locus18539v1rpkm11.97	ref|XP_003615596.1| Zinc finger MYM-type protein [Medicago truncatula] gb|AES98554.1| Zinc finger MYM-type protein [Medicago truncatula]	AT4G09660.1 | Symbols: | CONTAINS InterPro DOMAIN/s: Zinc finger, TTF-type (InterPro:IPR006580); BEST Arabidopsis thaliana protein match is: TTF-type zinc finger protein with HAT dimerisation domain (TAIR:AT1G19260.1); Has 839 Blast hits to 796 proteins in 42 species: Archae - 0; Bacteria - 0; Metazoa - 438; Fungi - 0; Plants - 401; Viruses - 0; Other Eukaryotes - 0 (source: NCBI BLink). | chr4:6…	2.46064	2.30171	3.57524	10.8672	2.45303	26.7017	0.998072
Locus130588v1rpkm0.97	gb|ERM96166.1| hypothetical protein AMTR_s00001p00067420 [Amborella trichopoda]	AT3G51420.1 | Symbols: SSL4, ATSSL4 | strictosidine synthase-like 4 | chr3:19084082-19085451 FORWARD LENGTH=370	0	0	2.21721	2.18751	0	28.6755	0.967245
Locus86059v1rpkm1.82	emb|CBI16128.3| unnamed protein product [Vitis vinifera]	AT4G11690.1 | Symbols: | Pentatricopeptide repeat (PPR-like) superfamily protein | chr4:7056254-7057954 FORWARD LENGTH=566	1.1237	1.27818	0	1.72884	1.553	9.02223	0.964924
Locus31550v1rpkm6.45	gb|EMJ17231.1| hypothetical protein PRUPE_ppa014982mg, partial [Prunus persica]	AT1G80170.1 | Symbols: | Pectin lyase-like superfamily protein | chr1:30153646-30155683 REVERSE LENGTH=444	1.98565	0.945299	3.4087	12.6717	0	28.7388	0.989073
Locus116627v1rpkm1.22	gb|EAZ39850.1| hypothetical protein OsJ_24290 [Oryza sativa Japonica Group]	AT3G55710.1 | Symbols: | UDP-Glycosyltransferase superfamily protein | chr3:20673847-20675811 FORWARD LENGTH=464	0	0	0	0.333731	0	2.65244	0.984328
Locus129903v2rpkm0.73	ref|NP_001147697.1| LOC100281307 [Zea mays] gb|ACG28409.1| alpha/beta hydrolase fold [Zea mays]	AT5G38520.1 | Symbols: | alpha/beta-Hydrolases superfamily protein | chr5:15421605-15423234 FORWARD LENGTH=362	0	0	0	0	0	1.26494	0.954425
Locus137631v1rpkm0.85	ref|XP_003522315.1| PREDICTED: uncharacterized protein LOC100818573 [Glycine max]	No hits found	0	0	0	0	0	13.2036	0.954425
Locus108390v1rpkm1.36	emb|CAN75259.1| hypothetical protein VITISV_041142 [Vitis vinifera]	AT4G23160.1 | Symbols: CRK8 | cysteine-rich RLK (RECEPTOR-like protein kinase) 8 | chr4:12129485-12134086 FORWARD LENGTH=1262	0	0	0	0	0	4.86211	0.954425
Locus11468v1rpkm20.40	emb|CBW30207.1| Conserved hypothetical protein [Musa balbisiana]	AT5G57460.1 | Symbols: | unknown protein; FUNCTIONS IN: molecular_function unknown; INVOLVED IN: biological_process unknown; LOCATED IN: plasma membrane, chloroplast; EXPRESSED IN: 23 plant structures; EXPRESSED DURING: 13 growth stages; Has 166 Blast hits to 166 proteins in 41 species: Archae - 0; Bacteria - 0; Metazoa - 112; Fungi - 4; Plants - 36; Viruses - 0; Other Eukaryotes - 14 (source: NC…	16.3385	16.1912	12.9636	18.951	16.6806	26.5459	0.956997
Locus67150v1rpkm2.52	gb|EMT09554.1| Putative ribonuclease H protein [Aegilops tauschii]	No hits found	1.68769	2.00371	1.3681	3.80545	0.964279	6.51418	0.974354
Locus8135v1rpkm29.21	gb|ERN12830.1| hypothetical protein AMTR_s00180p00041530 [Amborella trichopoda]	AT1G04290.1 | Symbols: | Thioesterase superfamily protein | chr1:1147721-1148352 REVERSE LENGTH=155	27.6036	9.24804	16.9792	23.3113	15.0977	107.726	0.959606
Locus1350v1rpkm147.72	emb|CAN79067.1| hypothetical protein VITISV_043720 [Vitis vinifera]	AT1G19310.1 | Symbols: | RING/U-box superfamily protein | chr1:6676424-6677104 REVERSE LENGTH=226	102.888	67.8994	131.716	159.018	120.164	510.688	0.976802
Locus4054v1rpkm56.66	ref|XP_006302371.1| hypothetical protein CARUB_v10020442mg [Capsella rubella] gb|EOA35269.1| hypothetical protein CARUB_v10020442mg [Capsella rubella]	AT1G64720.1 | Symbols: CP5 | Polyketide cyclase/dehydrase and lipid transport superfamily protein | chr1:24046887-24048537 REVERSE LENGTH=385	303.227	66.9208	116.975	398.65	117.534	1304.39	0.981353
Locus4502v1rpkm51.79	dbj|BAH23673.1| alternative oxidase [Arum concinnatum]	AT3G22370.1 | Symbols: AOX1A, ATAOX1A | alternative oxidase 1A | chr3:7906890-7908416 FORWARD LENGTH=354	70.7673	6.33164	77.2545	91.2041	24.5022	272.248	0.954441
Locus55716v1rpkm3.20	No hits found	AT4G15560.1 | Symbols: CLA1, DEF, CLA, DXS, DXPS2 | Deoxyxylulose-5-phosphate synthase | chr4:8884218-8887254 FORWARD LENGTH=717	0	0	0	0	0	11.8302	0.954425
Locus46597v11rpkm0.65	ref|XP_004307567.1| PREDICTED: uncharacterized protein LOC101304329 [Fragaria vesca subsp. vesca]	AT3G57630.2 | Symbols: | exostosin family protein | chr3:21339543-21343080 REVERSE LENGTH=791	0	0	0	0	0	0.265721	0.954425
Locus15991v1rpkm14.19	No hits found	AT2G36230.1 | Symbols: APG10, HISN3 | Aldolase-type TIM barrel family protein | chr2:15193878-15195509 REVERSE LENGTH=304	23.7945	24.838	27.121	29.2965	28.3964	56.9851	0.972184
Locus61028v1rpkm2.85	ref|XP_004952658.1| PREDICTED: probable F-box protein At1g60180-like [Setaria italica]	AT2G36090.1 | Symbols: | F-box family protein | chr2:15158631-15159584 FORWARD LENGTH=317	0	0	0	9.03798	0	28.9393	0.999923
Locus4464v1rpkm52.17	ref|XP_003566872.1| PREDICTED: hydroxymethylglutaryl-CoA lyase, mitochondrial-like [Brachypodium distachyon]	AT2G26800.1 | Symbols: | Aldolase superfamily protein | chr2:11429192-11432185 REVERSE LENGTH=433	48.323	44.0694	59.7174	69.9581	65.912	238.347	0.970633
Locus6251v2rpkm1.18_PRE	gb|ERN18338.1| hypothetical protein AMTR_s00055p00193060 [Amborella trichopoda]	AT4G26700.2 | Symbols: ATFIM1, FIM1 | fimbrin 1 | chr4:13463760-13467426 FORWARD LENGTH=687	0	0	0	0	0	0.187447	0.954425
Locus39563v1rpkm4.88	ref|NP_001046243.2| Os02g0204400 [Oryza sativa Japonica Group] sp|Q0E2Y1|UVR3_ORYSJ RecName: Full=(6-4)DNA photolyase dbj|BAF08157.2| Os02g0204400 [Oryza sativa Japonica Group]	AT3G15620.1 | Symbols: UVR3 | DNA photolyase family protein | chr3:5293475-5296548 REVERSE LENGTH=556	4.17937	6.23293	4.40285	7.25887	6.50889	22.3081	0.972915
Locus33461v1rpkm6.01	gb|EEC74260.1| hypothetical protein OsI_09473 [Oryza sativa Indica Group]	AT3G09830.1 | Symbols: | Protein kinase superfamily protein | chr3:3017199-3018696 FORWARD LENGTH=418	0.733216	1.34922	1.65689	2.43047	4.46705	25.4198	0.950459
Locus129535v1rpkm1.00	ref|XP_003549305.1| PREDICTED: uncharacterized protein LOC100815656 [Glycine max]	AT5G33406.1 | Symbols: | hAT dimerisation domain-containing protein / transposase-related | chr5:12676126-12678403 REVERSE LENGTH=509	0	1.40012	1.00452	3.95329	0.958842	7.29675	0.969946
Locus106469v1rpkm1.40	ref|XP_002331075.1| predicted protein [Populus trichocarpa]	AT3G25720.1 | Symbols: | RNA-directed DNA polymerase (reverse transcriptase)-related family protein | chr3:9380234-9381405 FORWARD LENGTH=282	0.461436	0	0.906664	0.734112	0	6.29614	0.962465
Locus34553v4rpkm2.62	gb|ESW29302.1| hypothetical protein PHAVU_002G059000g [Phaseolus vulgaris]	AT1G23330.1 | Symbols: | alpha/beta-Hydrolases superfamily protein | chr1:8279874-8281891 REVERSE LENGTH=471	0.326065	0	0	3.0945	2.42077	9.07258	0.965772
Locus32449v1rpkm6.24	ref|XP_004288346.1| PREDICTED: pentatricopeptide repeat-containing protein At2g21090-like [Fragaria vesca subsp. vesca]	AT2G21090.1 | Symbols: | Pentatricopeptide repeat (PPR-like) superfamily protein | chr2:9045695-9047488 REVERSE LENGTH=597	1.82888	4.24021	5.84713	5.02902	1.66258	24.1801	0.958313
Locus164314v1rpkm0.24	emb|CAN65707.1| hypothetical protein VITISV_020730 [Vitis vinifera]	No hits found	0	0	0	0	0	4.78988	0.954425
Locus120447v1rpkm1.15	ref|XP_004301658.1| PREDICTED: uncharacterized protein LOC101293311 [Fragaria vesca subsp. vesca]	AT4G23160.1 | Symbols: CRK8 | cysteine-rich RLK (RECEPTOR-like protein kinase) 8 | chr4:12129485-12134086 FORWARD LENGTH=1262	0.502288	1.29615	2.23085	2.96372	1.43971	5.80236	0.954734
Locus23889v2rpkm7.68	ref|XP_002270951.1| PREDICTED: putative ABC1 protein At2g40090 isoform 1 [Vitis vinifera] emb|CBI25489.3| unnamed protein product [Vitis vinifera]	AT2G40090.1 | Symbols: ATATH9, ATH9 | ABC2 homolog 9 | chr2:16737685-16740303 REVERSE LENGTH=538	4.04629	1.73805	2.03609	10.1924	4.36636	20.5647	0.983799
Locus21032v3rpkm4.46	gb|ABE88103.1| Ribonuclease H [Medicago truncatula]	AT3G01410.1 | Symbols: | Polynucleotidyl transferase, ribonuclease H-like superfamily protein | chr3:153650-155439 REVERSE LENGTH=294	0.363136	0.485699	0.400771	1.39555	0	2.6567	0.973138
Locus21544v2rpkm0.83_PRE	gb|AEZ00878.1| putative MYB transcription factor-like protein, partial [Elaeis guineensis]	AT3G16350.1 | Symbols: | Homeodomain-like superfamily protein | chr3:5547828-5549397 FORWARD LENGTH=387	0	0.236818	1.06662	1.234	0.678023	5.43563	0.971753
Locus19420v1rpkm11.36	gb|EOX90629.1| Endoribonuclease/protein kinase IRE1-like, putative [Theobroma cacao]	AT2G17520.1 | Symbols: IRE1A, ATIRE1-2, IRE1-2 | Endoribonuclease/protein kinase IRE1-like | chr2:7617504-7620929 FORWARD LENGTH=841	9.89575	8.68092	9.04485	12.3883	11.0548	23.8569	0.98379
Locus120397v1rpkm1.16	No hits found	AT5G14040.1 | Symbols: PHT3;1 | phosphate transporter 3;1 | chr5:4531059-4532965 REVERSE LENGTH=375	0	0	0	0	0	21.2224	0.954425
Locus10926v1rpkm21.52	ref|XP_002270243.1| PREDICTED: probable NAD(P)H-dependent oxidoreductase 1-like [Vitis vinifera]	AT1G59960.1 | Symbols: | NAD(P)-linked oxidoreductase superfamily protein | chr1:22071410-22073067 REVERSE LENGTH=326	8.69165	7.61236	9.46825	14.7706	7.52828	117.165	0.970149
Locus17832v1rpkm12.53	gb|ESR51608.1| hypothetical protein CICLE_v10033458mg, partial [Citrus clementina]	AT1G60460.1 | Symbols: | unknown protein; FUNCTIONS IN: molecular_function unknown; INVOLVED IN: biological_process unknown; LOCATED IN: endomembrane system; EXPRESSED IN: 6 plant structures; EXPRESSED DURING: petal differentiation and expansion stage, E expanded cotyledon stage, D bilateral stage; Has 23 Blast hits to 23 proteins in 8 species: Archae - 0; Bacteria - 0; Metazoa - 0; Fungi - 0; Pl…	3.70748	7.14518	0.793597	16.8836	12.1831	40.5275	0.964737
Locus90012v1rpkm1.72	ref|XP_004510002.1| PREDICTED: uncharacterized protein LOC101510858 [Cicer arietinum]	No hits found	1.39974	0.648003	1.5732	1.74147	0	5.90536	0.954042
Locus49742v1rpkm3.69	gb|EOX98808.1| Dentin sialophosphoprotein-related, putative isoform 1 [Theobroma cacao]	No hits found	1.04242	1.85309	0.97245	3.72238	1.40555	5.83034	0.961762
Locus9349v1rpkm25.27	ref|XP_002269123.1| PREDICTED: uncharacterized protein LOC100251398 [Vitis vinifera] emb|CBI17576.3| unnamed protein product [Vitis vinifera]	AT2G23790.1 | Symbols: | Protein of unknown function (DUF607) | chr2:10125692-10127455 REVERSE LENGTH=336	4.53251	0.449287	0.483762	19.2365	5.09988	149.009	0.981484
Locus63005v1rpkm2.74	ref|XP_004234894.1| PREDICTED: uncharacterized protein LOC101250379 [Solanum lycopersicum]	AT1G43730.1 | Symbols: | RNA-directed DNA polymerase (reverse transcriptase)-related family protein | chr1:16508723-16509784 REVERSE LENGTH=320	0	0	0	3.0396	0	8.11675	0.997224
Locus145558v1rpkm0.71	emb|CAN83352.1| hypothetical protein VITISV_022160 [Vitis vinifera]	AT1G34070.1 | Symbols: | CONTAINS InterPro DOMAIN/s: Retrotransposon gag protein (InterPro:IPR005162); BEST Arabidopsis thaliana protein match is: unknown protein (TAIR:AT5G48050.1); Has 648 Blast hits to 647 proteins in 29 species: Archae - 0; Bacteria - 0; Metazoa - 16; Fungi - 25; Plants - 607; Viruses - 0; Other Eukaryotes - 0 (source: NCBI BLink). | chr1:12402283-12403209 FORWARD LENGTH=308	0	0	0	0	0	36.4492	0.954425
Locus179285v1rpkm0.00	gb|EEC82876.1| hypothetical protein OsI_27756 [Oryza sativa Indica Group]	AT1G11430.1 | Symbols: | plastid developmental protein DAG, putative | chr1:3847273-3848938 FORWARD LENGTH=232	0	0	0	0	0	2.09882	0.954425
Locus146856v1rpkm0.68	gb|ERN07058.1| hypothetical protein AMTR_s00019p00050520 [Amborella trichopoda]	AT1G80920.1 | Symbols: J8 | Chaperone DnaJ-domain superfamily protein | chr1:30403863-30404549 REVERSE LENGTH=163	0	2.3067	0	2.90367	2.36904	27.4309	0.967219
Locus46577v3rpkm0.56	gb|EOX90887.1| Uncharacterized protein TCM_000231 [Theobroma cacao]	AT5G66290.1 | Symbols: | unknown protein; FUNCTIONS IN: molecular_function unknown; INVOLVED IN: N-terminal protein myristoylation; LOCATED IN: cellular_component unknown; EXPRESSED IN: 14 plant structures; EXPRESSED DURING: 7 growth stages; Has 1807 Blast hits to 1807 proteins in 277 species: Archae - 0; Bacteria - 0; Metazoa - 736; Fungi - 347; Plants - 385; Viruses - 0; Other Eukaryotes - 339 …	0	0	0	0	0	0.258359	0.954425
Locus6557v3rpkm1.11_PRE	gb|ESW19391.1| hypothetical protein PHAVU_006G120900g [Phaseolus vulgaris]	AT3G17205.2 | Symbols: UPL6 | ubiquitin protein ligase 6 | chr3:5873528-5881132 FORWARD LENGTH=1015	0.242009	1.22215	0.149272	1.39009	0.522839	3.45413	0.952269
Locus24822v1rpkm8.56	gb|AAC39454.1| (S)-N-methylcoclaurine 3'-hydroxylase [Eschscholzia californica]	AT4G31950.1 | Symbols: CYP82C3 | cytochrome P450, family 82, subfamily C, polypeptide 3 | chr4:15455163-15457090 FORWARD LENGTH=512	0	0.206985	0	0.112614	1.13824	46.8346	0.952776
Locus163412v1rpkm0.29	No hits found	AT5G41010.1 | Symbols: NRPB12, NRPD12, NRPE12 | DNA directed RNA polymerase, 7 kDa subunit | chr5:16424050-16424921 FORWARD LENGTH=51	0	0	0	0	0	10.4772	0.954425
Locus121393v1rpkm1.14	ref|XP_004146950.1| PREDICTED: glutathione reductase, chloroplastic-like [Cucumis sativus] ref|XP_004165636.1| PREDICTED: glutathione reductase, chloroplastic-like [Cucumis sativus]	AT3G54660.1 | Symbols: GR, EMB2360, ATGR2 | glutathione reductase | chr3:20230356-20233100 REVERSE LENGTH=565	0.531535	1.66418	0.647372	3.31177	0	6.80067	0.969826
Locus52146v1rpkm3.47	gb|EEC80586.1| hypothetical protein OsI_22922 [Oryza sativa Indica Group]	No hits found	3.54649	2.3979	2.67566	5.98406	0	16.2943	0.97875
Locus3961v1rpkm57.86	ref|XP_004516318.1| PREDICTED: phytoene synthase, chloroplastic-like isoform X1 [Cicer arietinum]	AT5G17230.2 | Symbols: PSY | PHYTOENE SYNTHASE | chr5:5659839-5662087 REVERSE LENGTH=422	29.3718	5.14206	40.9726	174.954	26.7979	447.79	0.99626
Locus25019v1rpkm8.49	ref|XP_003532273.1| PREDICTED: uncharacterized protein LOC100819026 isoform 3 [Glycine max]	AT3G07220.1 | Symbols: | SMAD/FHA domain-containing protein | chr3:2297968-2299407 FORWARD LENGTH=320	4.23762	6.55733	4.02756	8.90767	4.56553	15.9441	0.978473
Locus22702v1rpkm9.47	gb|ADD74168.1| chalcone synthase [Nelumbo nucifera]	AT5G13930.1 | Symbols: CHS, TT4, ATCHS | Chalcone and stilbene synthase family protein | chr5:4488762-4490035 FORWARD LENGTH=395	0	0.0614398	0	25.4885	0.554344	58.7908	0.991415
Locus38292v2rpkm1.62	gb|EAY91536.1| hypothetical protein OsI_13169 [Oryza sativa Indica Group]	AT2G32150.1 | Symbols: | Haloacid dehalogenase-like hydrolase (HAD) superfamily protein | chr2:13659095-13660531 FORWARD LENGTH=263	0	0	0	1.08297	0.910826	10.8648	0.971915
Locus168994v1rpkm0.00	No hits found	AT5G65000.1 | Symbols: | Nucleotide-sugar transporter family protein | chr5:25965123-25967307 REVERSE LENGTH=325	1.71068	0	2.32712	6.17755	0	15.09	0.984958
Locus16985v4rpkm0.00_PRE	ref|XP_004230245.1| PREDICTED: uncharacterized protein LOC101256223 isoform 1 [Solanum lycopersicum] ref|XP_004230246.1| PREDICTED: uncharacterized protein LOC101256223 isoform 2 [Solanum lycopersicum]	AT2G41945.1 | Symbols: | unknown protein; BEST Arabidopsis thaliana protein match is: unknown protein (TAIR:AT3G04040.1); Has 35333 Blast hits to 34131 proteins in 2444 species: Archae - 798; Bacteria - 22429; Metazoa - 974; Fungi - 991; Plants - 531; Viruses - 0; Other Eukaryotes - 9610 (source: NCBI BLink). | chr2:17511071-17512898 REVERSE LENGTH=158	0	0	0	0	0	1.1104	0.954425
Locus166897v1rpkm0.12	ref|XP_002513452.1| UDP-glucosyltransferase, putative [Ricinus communis] gb|EEF48855.1| UDP-glucosyltransferase, putative [Ricinus communis]	AT5G12890.1 | Symbols: | UDP-Glycosyltransferase superfamily protein | chr5:4069658-4071124 REVERSE LENGTH=488	0	0	0	0	0	2.80754	0.954425
Locus42243v1rpkm4.51	ref|NP_001052199.1| Os04g0189400 [Oryza sativa Japonica Group] dbj|BAF14113.1| Os04g0189400 [Oryza sativa Japonica Group] dbj|BAG92412.1| unnamed protein product [Oryza sativa Japonica Group]	AT2G02100.1 | Symbols: LCR69, PDF2.2 | low-molecular-weight cysteine-rich 69 | chr2:528397-528885 FORWARD LENGTH=77	0.180021	0	0	1.43317	0	39.6225	0.964168
Locus6715v1rpkm35.28	gb|ERM99251.1| hypothetical protein AMTR_s00092p00140740 [Amborella trichopoda]	AT4G20380.7 | Symbols: LSD1 | LSD1 zinc finger family protein | chr4:11005012-11006438 FORWARD LENGTH=189	63.6983	41.909	42.2973	84.5512	47.0492	139.084	0.973092
Locus29042v2rpkm2.29	ref|XP_004971143.1| PREDICTED: uncharacterized protein LOC101757203 isoform X1 [Setaria italica]	No hits found	0	0	0	0	0	1.87601	0.954425
Locus20584v1rpkm10.64	ref|XP_002267914.1| PREDICTED: tubby-like F-box protein 8-like [Vitis vinifera]	AT1G76900.1 | Symbols: AtTLP1, TLP1 | tubby like protein 1 | chr1:28882741-28884377 FORWARD LENGTH=455	1.55659	0.242719	0.216802	10.7532	4.56038	51.567	0.989756
Locus125356v1rpkm1.07	gb|AAF79618.1|AC027665_19 F5M15.26 [Arabidopsis thaliana]	No hits found	1.79174	0.685747	0.605252	2.54555	0	5.42407	0.953229
Locus134512v1rpkm0.91	No hits found	AT2G25820.1 | Symbols: | Integrase-type DNA-binding superfamily protein | chr2:11014986-11015663 FORWARD LENGTH=225	0	0	0	0	0	8.49216	0.954425
Locus40823v1rpkm4.70	No hits found	AT3G13450.1 | Symbols: DIN4 | Transketolase family protein | chr3:4382340-4384295 REVERSE LENGTH=358	0.284928	0	1.98817	1.83727	0.505264	21.2749	0.966091
Locus48713v1rpkm3.78	ref|XP_002455660.1| hypothetical protein SORBIDRAFT_03g018250 [Sorghum bicolor] gb|EES00780.1| hypothetical protein SORBIDRAFT_03g018250 [Sorghum bicolor]	No hits found	2.70877	6.06854	6.1051	8.87809	3.85777	21.3968	0.980292
Locus25765v1rpkm8.20	ref|XP_003528575.1| PREDICTED: uncharacterized protein LOC100807419 [Glycine max]	No hits found	0	0	0	0	0	8.55798	0.954425
Locus11110v1rpkm21.13	gb|ERM98787.1| hypothetical protein AMTR_s00093p00061110 [Amborella trichopoda]	AT4G27940.1 | Symbols: ATMTM1, MTM1 | manganese tracking factor for mitochondrial SOD2 | chr4:13904745-13907036 FORWARD LENGTH=413	16.4668	11.5234	14.0794	27.4907	15.4905	54.3949	0.994347
Locus15108v1rpkm15.12	ref|NP_001044851.1| Os01g0857200 [Oryza sativa Japonica Group] dbj|BAB63702.1| putative undecaprenyl pyrophosphate synthetase [Oryza sativa Japonica Group] dbj|BAD82318.1| putative undecaprenyl pyrophosphate synthetase [Oryza sativa Japonica Group] dbj|BAF06765.1| Os01g0857200 [Oryza sativa Japonica Group] gb|EAZ14201.1| hypothetical protein OsJ_04125 [Oryza sativa Japonica Group]	AT5G58784.1 | Symbols: | Undecaprenyl pyrophosphate synthetase family protein | chr5:23739950-23741267 REVERSE LENGTH=302	0	0	0	1.29616	0	44.4154	0.962611
Locus46346v1rpkm4.02	gb|ERM97498.1| hypothetical protein AMTR_s00125p00118080 [Amborella trichopoda]	AT4G19960.1 | Symbols: KUP9, ATKUP9, HAK9, KT9 | K+ uptake permease 9 | chr4:10813807-10816997 FORWARD LENGTH=823	2.11804	0.818283	2.40409	3.81294	1.5921	18.9354	0.980447
Locus13315v1rpkm17.31	gb|EOY07927.1| Uncharacterized protein isoform 1 [Theobroma cacao]	AT2G36895.1 | Symbols: | unknown protein; FUNCTIONS IN: molecular_function unknown; INVOLVED IN: biological_process unknown; LOCATED IN: chloroplast; Has 32 Blast hits to 32 proteins in 14 species: Archae - 0; Bacteria - 0; Metazoa - 0; Fungi - 0; Plants - 32; Viruses - 0; Other Eukaryotes - 0 (source: NCBI BLink). | chr2:15489176-15490296 REVERSE LENGTH=232	9.01	10.0513	14.2418	16.4559	7.3734	62.5122	0.977599
Locus36431v2rpkm2.17	gb|EOY03245.1| Uncharacterized protein TCM_017953 [Theobroma cacao]	No hits found	0	0	0	0	0	0.304	0.954425
Locus32138v1rpkm6.32	ref|XP_003532084.1| PREDICTED: phytoene synthase, chloroplastic-like [Glycine max]	AT5G17230.3 | Symbols: PSY | PHYTOENE SYNTHASE | chr5:5659839-5662087 REVERSE LENGTH=437	1.45645	1.60519	3.8733	5.77985	3.47993	22.1799	0.982703
Locus7625v1rpkm31.25	gb|ERN06317.1| hypothetical protein AMTR_s00016p00232850 [Amborella trichopoda]	AT3G07200.1 | Symbols: | RING/U-box superfamily protein | chr3:2291343-2292223 FORWARD LENGTH=182	16.7791	7.85492	8.9505	59.0417	15.8568	90.3513	0.954426
Locus9824v1rpkm24.04	emb|CBI18197.3| unnamed protein product [Vitis vinifera]	AT1G21170.1 | Symbols: SEC5B | Exocyst complex component SEC5 | chr1:7413050-7419411 FORWARD LENGTH=1090	20.4664	22.4155	15.667	23.9894	23.6429	44.6285	0.950297
Locus164328v1rpkm0.24	gb|AAT38805.1| hypothetical protein SDM1_47t00008 [Solanum demissum]	No hits found	0	0	0	0	0	10.6053	0.954425
Locus25992v1rpkm8.11	ref|XP_004289598.1| PREDICTED: uncharacterized protein LOC101312495 [Fragaria vesca subsp. vesca]	No hits found	0	0	0	0	0	12.6995	0.954425
Locus95019v1rpkm1.61	ref|XP_004513179.1| PREDICTED: uncharacterized protein LOC101508625 [Cicer arietinum]	No hits found	0	0	0	4.91199	0	8.28482	0.961152
Locus113040v1rpkm1.28	ref|XP_002462751.1| hypothetical protein SORBIDRAFT_02g031370 [Sorghum bicolor] gb|EER99272.1| hypothetical protein SORBIDRAFT_02g031370 [Sorghum bicolor]	AT3G02130.1 | Symbols: RPK2, TOAD2, CLI1 | receptor-like protein kinase 2 | chr3:380726-384181 FORWARD LENGTH=1151	0	0	0	0	0	0.296098	0.954425
Locus49374v1rpkm3.72	ref|XP_004237379.1| PREDICTED: isopentenyl-diphosphate Delta-isomerase II-like [Solanum lycopersicum]	AT5G16440.1 | Symbols: IPP1 | isopentenyl diphosphate isomerase 1 | chr5:5371765-5373575 FORWARD LENGTH=291	0	0	0	5.85799	8.26569	88.513	0.962443
Locus132346v1rpkm0.95	gb|EEC83866.1| hypothetical protein OsI_29850 [Oryza sativa Indica Group]	AT4G38220.2 | Symbols: | Peptidase M20/M25/M40 family protein | chr4:17925251-17926919 FORWARD LENGTH=433	0.517937	0	0	0	0	12.9428	0.950734
Locus180438v1rpkm0.00	ref|XP_003597218.1| Beta-galactosidase [Medicago truncatula] gb|AES67469.1| Beta-galactosidase [Medicago truncatula]	AT4G23160.1 | Symbols: CRK8 | cysteine-rich RLK (RECEPTOR-like protein kinase) 8 | chr4:12129485-12134086 FORWARD LENGTH=1262	0	0	0	0	0	2.89159	0.954425
Locus19334v1rpkm11.41	ref|XP_004486880.1| PREDICTED: uncharacterized protein LOC101498979 [Cicer arietinum]	AT3G07565.4 | Symbols: | Protein of unknown function (DUF3755) | chr3:2413823-2415872 FORWARD LENGTH=268	2.85567	6.75925	8.0842	10.6024	2.32699	33.8083	0.976471
Locus42208v1rpkm4.52	gb|EOY10726.1| NAC domain protein, IPR003441, putative [Theobroma cacao]	AT5G18270.2 | Symbols: ANAC087 | Arabidopsis NAC domain containing protein 87 | chr5:6041241-6042743 REVERSE LENGTH=335	0.612932	0.612156	0	2.48297	2.44342	26.8279	0.967613
Locus14726v1rpkm15.54	sp|Q0D5B9|SAP16_ORYSJ RecName: Full=Zinc finger AN1 and C2H2 domain-containing stress-associated protein 16; Short=OsSAP16 dbj|BAC79697.1| putative arsenite inducible RNA associated protein [Oryza sativa Japonica Group] gb|EEC82292.1| hypothetical protein OsI_26540 [Oryza sativa Indica Group] gb|EEE67439.1| hypothetical protein OsJ_24803 [Oryza sativa Japonica Group] gb|AEP20538.1| zinc finger AN…	AT2G41835.1 | Symbols: | zinc finger (C2H2 type, AN1-like) family protein | chr2:17458020-17459414 REVERSE LENGTH=279	9.89333	5.3205	6.72809	33.8343	13.6641	60.7729	0.975734
Locus138566v1rpkm0.84	ref|XP_006343440.1| PREDICTED: uncharacterized protein LOC102595406 [Solanum tuberosum]	No hits found	0	0	0	1.19938	0	17.0517	0.972913
Locus96775v1rpkm1.57	emb|CAN80503.1| hypothetical protein VITISV_037171 [Vitis vinifera]	AT1G43260.1 | Symbols: | hAT transposon superfamily protein | chr1:16318253-16319234 FORWARD LENGTH=294	4.28036	3.05542	1.78245	3.68179	0	18.6271	0.954503
Locus48168v2rpkm1.74	No hits found	AT1G54210.1 | Symbols: APG12, ATG12A, ATATG12 | Ubiquitin-like superfamily protein | chr1:20241278-20242020 FORWARD LENGTH=96	0.488128	1.57821	1.7209	4.3139	0.457651	7.78954	0.96683
Locus160030v1rpkm0.38	gb|ABK40508.1| pollen caleosin [Lilium longiflorum]	AT1G23240.1 | Symbols: | Caleosin-related family protein | chr1:8252894-8254494 REVERSE LENGTH=210	0	0	1.06569	3.24357	4.61331	17.5672	0.950043
Locus30549v1rpkm6.70	emb|CAN62395.1| hypothetical protein VITISV_021306 [Vitis vinifera]	No hits found	1.4538	3.3746	2.68147	7.06431	2.7723	11.6257	0.96856
Locus31005v1rpkm6.58	ref|XP_003613390.1| PttB [Medicago truncatula] gb|AES96348.1| PttB [Medicago truncatula]	No hits found	1.27703	2.41963	5.04894	8.32611	1.86419	26.7975	0.989059
Locus128079v1rpkm1.02	emb|CAN76196.1| hypothetical protein VITISV_041073 [Vitis vinifera]	No hits found	1.53239	0.890767	0.845675	2.50136	0.934443	4.29181	0.972506
Locus56046v1rpkm3.17	gb|ESR66250.1| hypothetical protein CICLE_v10007465mg [Citrus clementina]	AT5G47430.2 | Symbols: | DWNN domain, a CCHC-type zinc finger | chr5:19235819-19240147 REVERSE LENGTH=831	0	0	0	0	0	0.180752	0.954425
Locus118516v1rpkm1.19	dbj|BAB08213.2| unnamed protein product [Oryza sativa Japonica Group]	No hits found	3.33968	4.68899	1.26895	3.86591	0	28.8267	0.959102
Locus7009v1rpkm33.89	ref|XP_002283885.1| PREDICTED: ubiquitin carboxyl-terminal hydrolase 16-like [Vitis vinifera]	AT4G24560.1 | Symbols: UBP16 | ubiquitin-specific protease 16 | chr4:12679493-12684528 REVERSE LENGTH=1008	12.8024	9.98698	8.27799	30.5642	17.7021	51.3562	0.967706
Locus13736v1rpkm16.75	gb|EOX92918.1| Nucleotide/sugar transporter family protein isoform 1 [Theobroma cacao]	AT1G06470.1 | Symbols: | Nucleotide/sugar transporter family protein | chr1:1970726-1973540 FORWARD LENGTH=414	7.07711	4.81823	9.31837	12.141	10.7849	29.1797	0.96716
Locus154655v2rpkm0.00_PRE	ref|XP_006297413.1| hypothetical protein CARUB_v10013437mg [Capsella rubella] gb|EOA30311.1| hypothetical protein CARUB_v10013437mg [Capsella rubella]	AT3G24430.1 | Symbols: HCF101 | ATP binding | chr3:8868731-8872154 REVERSE LENGTH=532	0	0	0	0	0	0.46986	0.954425
Locus104648v1rpkm1.43	ref|XP_003553327.1| PREDICTED: uncharacterized protein LOC100814838 [Glycine max]	No hits found	0	0	0	4.3433	0	15.2674	0.999877
Locus56386v1rpkm3.15	ref|XP_003575555.1| PREDICTED: uncharacterized protein At1g09340, chloroplastic-like [Brachypodium distachyon]	AT3G02800.1 | Symbols: | Tyrosine phosphatase family protein | chr3:606638-607704 REVERSE LENGTH=203	0.723194	0.506374	0.529081	0.716562	0	18.6056	0.958287
Locus5331v2rpkm16.81	ref|XP_004970371.1| PREDICTED: transmembrane protein 56-B-like [Setaria italica]	AT4G10360.1 | Symbols: | TRAM, LAG1 and CLN8 (TLC) lipid-sensing domain containing protein | chr4:6420679-6422108 FORWARD LENGTH=266	1.40644	2.10324	2.05515	2.49191	0.634669	88.7575	0.957429
Locus11052v1rpkm21.27	gb|AAF64066.1|AF251795_1 glycerol-3-phosphate acyltransferase [Elaeis guineensis]	AT1G32200.1 | Symbols: ATS1, ACT1 | phospholipid/glycerol acyltransferase family protein | chr1:11602223-11605001 REVERSE LENGTH=459	4.46649	5.80833	6.38734	8.78524	4.09459	49.855	0.97416
Locus18830v1rpkm11.76	gb|ERN17567.1| hypothetical protein AMTR_s00059p00133780 [Amborella trichopoda]	AT5G66680.1 | Symbols: DGL1 | dolichyl-diphosphooligosaccharide-protein glycosyltransferase 48kDa subunit family protein | chr5:26617840-26620581 REVERSE LENGTH=437	5.5792	3.90526	8.60948	8.75713	5.56768	36.1936	0.970596
Locus7714v1rpkm30.86	gb|ERP64673.1| hypothetical protein POPTR_0002s24750g [Populus trichocarpa] gb|ERP64674.1| hypothetical protein POPTR_0002s24750g [Populus trichocarpa] gb|EEE82333.2| hypothetical protein POPTR_0002s24750g [Populus trichocarpa] gb|ERP64675.1| hypothetical protein POPTR_0002s24750g [Populus trichocarpa]	AT4G13040.3 | Symbols: | Integrase-type DNA-binding superfamily protein | chr4:7613720-7615310 FORWARD LENGTH=246	28.0951	21.0113	26.3471	37.6304	35.1384	80.2947	0.971597
Locus31124v1rpkm6.55	ref|XP_003605752.1| Pol polyprotein [Medicago truncatula] gb|AES87949.1| Pol polyprotein [Medicago truncatula]	No hits found	0	0	1.87328	4.41225	0.792216	14.1705	0.991796
Locus142214v1rpkm0.77	ref|XP_003531621.1| PREDICTED: 3-epi-6-deoxocathasterone 23-monooxygenase-like [Glycine max]	AT3G13730.1 | Symbols: CYP90D1 | cytochrome P450, family 90, subfamily D, polypeptide 1 | chr3:4498330-4500836 REVERSE LENGTH=491	0.361865	0.490098	0.204689	2.05784	0	4.33951	0.985731
Locus121878v1rpkm1.13	gb|AFU25705.1| gag-pol precursor [Castanea mollissima]	No hits found	1.4959	0	0	1.34605	0	19.9574	0.965343
Locus142872v1rpkm0.76	ref|XP_006343440.1| PREDICTED: uncharacterized protein LOC102595406 [Solanum tuberosum]	No hits found	0	0	1.82015	8.74247	0	14.4603	0.954935
Locus17310v1rpkm12.96	dbj|BAB08213.2| unnamed protein product [Oryza sativa Japonica Group]	No hits found	0	0	0	0	0	10.2295	0.954425
Locus120711v1rpkm1.15	ref|XP_006355779.1| PREDICTED: uncharacterized protein LOC102604544 [Solanum tuberosum]	AT5G62460.1 | Symbols: | RING/FYVE/PHD zinc finger superfamily protein | chr5:25075545-25077072 FORWARD LENGTH=307	0	0.853167	0	6.28034	0	21.2758	0.999165
Locus5961v1rpkm39.70	gb|ABF18929.1| putative 1-deoxy-D-xylulose 5-phosphate synthase [Hevea brasiliensis]	AT4G15560.1 | Symbols: CLA1, DEF, CLA, DXS, DXPS2 | Deoxyxylulose-5-phosphate synthase | chr4:8884218-8887254 FORWARD LENGTH=717	1.35665	0.438327	1.03711	9.37132	10.1605	202.438	0.962085
Locus157106v1rpkm0.46	emb|CBI38188.3| unnamed protein product [Vitis vinifera]	AT5G13230.1 | Symbols: | Tetratricopeptide repeat (TPR)-like superfamily protein | chr5:4222514-4224982 FORWARD LENGTH=822	0	0	0	5.30602	0	11.5914	0.987929
Locus100326v1rpkm1.51	gb|ABK24383.1| unknown [Picea sitchensis]	AT3G51840.1 | Symbols: ACX4, ATSCX, ATG6 | acyl-CoA oxidase 4 | chr3:19225653-19229008 REVERSE LENGTH=436	1.23414	0.617231	3.15157	5.10017	1.28492	9.58985	0.959225
Locus154705v1rpkm0.51	emb|CBI34885.3| unnamed protein product [Vitis vinifera]	AT1G08070.1 | Symbols: OTP82 | Tetratricopeptide repeat (TPR)-like superfamily protein | chr1:2514374-2516599 REVERSE LENGTH=741	0	0.846906	0	2.15806	0	13.2616	0.986292
Locus52681v1rpkm3.43	emb|CAN78744.1| hypothetical protein VITISV_014186 [Vitis vinifera]	No hits found	1.39394	2.29119	0.885027	2.04469	1.45026	12.7308	0.96279
Locus26987v2rpkm1.24	ref|XP_002871773.1| hypothetical protein ARALYDRAFT_326186 [Arabidopsis lyrata subsp. lyrata] gb|EFH48032.1| hypothetical protein ARALYDRAFT_326186 [Arabidopsis lyrata subsp. lyrata]	AT5G17570.1 | Symbols: | TatD related DNase | chr5:5792948-5794580 FORWARD LENGTH=325	0	0	0	0	0	0.828612	0.954425
Locus38012v2rpkm0.27_PRE	dbj|BAA92365.1| purple acid phosphatase [Spirodela punctata]	AT2G16430.2 | Symbols: PAP10, ATPAP10 | purple acid phosphatase 10 | chr2:7120502-7122772 REVERSE LENGTH=468	0	0	0	0.623182	0	1.40041	0.989748
Locus1354v1rpkm147.47	ref|XP_004230349.1| PREDICTED: ATP-citrate synthase alpha chain protein 3-like [Solanum lycopersicum]	AT1G10670.3 | Symbols: ACLA-1 | ATP-citrate lyase A-1 | chr1:3535787-3538098 FORWARD LENGTH=443	215.169	282.791	105.277	912.336	833.149	2782.76	0.965471
Locus60688v1rpkm2.87	emb|CCA66036.1| hypothetical protein [Beta vulgaris subsp. vulgaris]	No hits found	0	0	0	0	0	2.20098	0.954425
Locus4254v1rpkm54.33	gb|AEY81371.1| longevity assurance protein 1-like protein [Gossypium hirsutum]	AT3G19260.1 | Symbols: LAG1 HOMOLOG 2, LOH2 | LAG1 homologue 2 | chr3:6669448-6671257 REVERSE LENGTH=296	35.5965	34.4906	10.8937	63.9929	42.0599	184.368	0.981941
Locus29470v1rpkm7.00	ref|XP_004956193.1| PREDICTED: arogenate dehydratase 3, chloroplastic-like [Setaria italica]	AT1G08250.1 | Symbols: ADT6 | arogenate dehydratase 6 | chr1:2588994-2590235 REVERSE LENGTH=413	0.826879	0.442388	0.143097	1.64194	3.03522	45.8691	0.956346
Locus87105v1rpkm1.79	ref|XP_004150327.1| PREDICTED: uncharacterized protein LOC101216833 [Cucumis sativus]	No hits found	1.91831	5.76626	6.68021	19.2866	0	35.8815	0.967533
Locus130406v1rpkm0.98	gb|AAL78659.1|AF405557_1 reverse transcriptase [Fagus sylvatica]	No hits found	0	0	0	7.43463	0	14.761	0.980298
Locus26101v1rpkm8.06	gb|EMJ19393.1| hypothetical protein PRUPE_ppa007719mg [Prunus persica]	AT5G05600.1 | Symbols: | 2-oxoglutarate (2OG) and Fe(II)-dependent oxygenase superfamily protein | chr5:1672266-1674602 FORWARD LENGTH=371	0.149063	0	0	5.3029	4.00941	59.058	0.971551
Locus134900v1rpkm0.90	ref|XP_004212064.1| PREDICTED: uncharacterized protein LOC100200506 [Hydra vulgaris]	AT3G17450.1 | Symbols: | hAT dimerisation domain-containing protein | chr3:5972793-5975684 REVERSE LENGTH=877	0	0	0	0	0	28.6675	0.954425
Locus123536v1rpkm1.10	ref|XP_006291591.1| hypothetical protein CARUB_v10017752mg [Capsella rubella] gb|EOA24489.1| hypothetical protein CARUB_v10017752mg [Capsella rubella]	AT3G56740.1 | Symbols: | Ubiquitin-associated (UBA) protein | chr3:21015631-21017883 FORWARD LENGTH=293	0	0	0	0	0	3.96765	0.954425
Locus93934v1rpkm1.63	gb|EOY09211.1| Flotillin-like protein 2 [Theobroma cacao]	No hits found	1.03823	0	1.19905	2.84226	0.946631	9.95452	0.990524
Locus120904v1rpkm1.15	gb|ERN17552.1| hypothetical protein AMTR_s00059p00123280 [Amborella trichopoda]	AT2G18480.1 | Symbols: | Major facilitator superfamily protein | chr2:8009582-8011243 REVERSE LENGTH=508	1.58397	2.10681	2.3028	4.15996	0	9.12125	0.966126
Locus9963v2rpkm8.88	gb|EOY33970.1| Homeodomain-like superfamily protein, putative isoform 1 [Theobroma cacao] gb|EOY33971.1| Homeodomain-like superfamily protein, putative isoform 1 [Theobroma cacao]	AT3G46640.2 | Symbols: PCL1 | Homeodomain-like superfamily protein | chr3:17183248-17184219 FORWARD LENGTH=323	0.773743	0.0876998	0.288317	2.57337	1.03552	6.75284	0.990702
Locus34056v1rpkm5.87	gb|ABF95221.1| retrotransposon protein, putative, unclassified [Oryza sativa Japonica Group]	AT4G23160.1 | Symbols: CRK8 | cysteine-rich RLK (RECEPTOR-like protein kinase) 8 | chr4:12129485-12134086 FORWARD LENGTH=1262	4.78314	3.41867	0.539749	5.71183	0	16.7393	0.954962
Locus32132v1rpkm6.32	ref|NP_001051446.1| Os03g0779000 [Oryza sativa Japonica Group] dbj|BAF13360.1| Os03g0779000, partial [Oryza sativa Japonica Group]	No hits found	5.64378	4.85141	5.50082	5.61564	5.21712	10.9098	0.962582
Locus3758v3rpkm2.64_PRE	ref|NP_001052066.1| Os04g0119500 [Oryza sativa Japonica Group] emb|CAE01295.2| OSJNBa0020P07.12 [Oryza sativa Japonica Group] dbj|BAF13980.1| Os04g0119500 [Oryza sativa Japonica Group] gb|EAY92847.1| hypothetical protein OsI_14648 [Oryza sativa Indica Group] gb|EAZ29518.1| hypothetical protein OsJ_13592 [Oryza sativa Japonica Group] dbj|BAG88167.1| unnamed protein product [Oryza sativa Japonica G…	AT1G64720.1 | Symbols: CP5 | Polyketide cyclase/dehydrase and lipid transport superfamily protein | chr1:24046887-24048537 REVERSE LENGTH=385	3.0153	0.316644	0	2.87205	0.656982	13.8053	0.96727
Locus41708v1rpkm4.59	ref|XP_002283336.1| PREDICTED: F-box protein At3g12350 [Vitis vinifera]	AT3G12350.1 | Symbols: | F-box family protein | chr3:3931626-3933104 FORWARD LENGTH=422	0.496443	0	0.045516	0.209845	0	23.3919	0.95517
Locus2355v1rpkm92.24	gb|EOX95667.1| Uncharacterized protein TCM_005116 [Theobroma cacao]	AT4G10810.1 | Symbols: | unknown protein; FUNCTIONS IN: molecular_function unknown; INVOLVED IN: biological_process unknown; LOCATED IN: chloroplast; EXPRESSED IN: 23 plant structures; EXPRESSED DURING: 15 growth stages; BEST Arabidopsis thaliana protein match is: unknown protein (TAIR:AT4G24026.1); Has 1807 Blast hits to 1807 proteins in 277 species: Archae - 0; Bacteria - 0; Metazoa - 736; Fung…	50.4008	27.7688	98.7625	186.95	87.7078	362.891	0.973075
Locus35086v1rpkm5.67	ref|XP_002515334.1| H(\+)-transporting atpase plant/fungi plasma membrane type, putative [Ricinus communis] gb|EEF46783.1| H(\+)-transporting atpase plant/fungi plasma membrane type, putative [Ricinus communis]	AT5G57350.1 | Symbols: AHA3, ATAHA3, HA3 | H(+)-ATPase 3 | chr5:23231208-23236381 REVERSE LENGTH=949	0	0	0.464359	1.65749	1.72528	7.50447	0.965302
Locus812v2rpkm4.25_PRE	ref|XP_002312121.1| predicted protein [Populus trichocarpa] gb|EEE89488.1| type 1 protein phosphatase-1 [Populus trichocarpa]	AT2G39840.1 | Symbols: TOPP4 | type one serine/threonine protein phosphatase 4 | chr2:16627430-16628789 FORWARD LENGTH=321	0	0	0	0	0	1.79753	0.954425
Locus7236v1rpkm32.87	emb|CBI28887.3| unnamed protein product [Vitis vinifera]	AT5G35690.1 | Symbols: | CONTAINS InterPro DOMAIN/s: WLM (InterPro:IPR013536), PUB domain (InterPro:IPR018997), PUG domain (InterPro:IPR006567); BEST Arabidopsis thaliana protein match is: zinc ion binding (TAIR:AT1G55915.1); Has 30201 Blast hits to 17322 proteins in 780 species: Archae - 12; Bacteria - 1396; Metazoa - 17338; Fungi - 3422; Plants - 5037; Viruses - 0; Other Eukaryotes - 2996 (sour…	0	0	0	0	0	25.8386	0.954425
Locus41984v1rpkm4.54	gb|ABD28291.1| Integrase, catalytic region; Ribonuclease H [Medicago truncatula]	No hits found	1.4086	3.17684	0.768726	3.2624	0	11.5737	0.962432
Locus8896v1rpkm26.56	ref|XP_002262606.1| PREDICTED: probable ADP-ribosylation factor GTPase-activating protein AGD6 [Vitis vinifera]	AT3G53710.1 | Symbols: AGD6 | ARF-GAP domain 6 | chr3:19903730-19905419 REVERSE LENGTH=459	16.4842	17.1835	14.4289	18.3986	13.1455	48.4677	0.97232
Locus179617v1rpkm0.00	emb|CAN69865.1| hypothetical protein VITISV_020237 [Vitis vinifera]	No hits found	0	0	0	0	0	2.58776	0.954425
Locus10721v2rpkm0.51_PRE	gb|EPS60691.1| hypothetical protein M569_14111 [Genlisea aurea]	AT5G06290.1 | Symbols: 2-Cys Prx B, 2CPB | 2-cysteine peroxiredoxin B | chr5:1919380-1921211 FORWARD LENGTH=273	0	0	0	0	0	0.700637	0.954425
Locus106464v1rpkm1.40	emb|CAN81661.1| hypothetical protein VITISV_006044 [Vitis vinifera]	No hits found	0.281926	0.47339	0.452447	1.84402	0.385334	2.90246	0.962997
Locus64441v1rpkm2.66	gb|ESR51806.1| hypothetical protein CICLE_v10031079mg [Citrus clementina]	AT1G27070.1 | Symbols: | 5'-AMP-activated protein kinase-related | chr1:9396945-9399225 REVERSE LENGTH=532	3.33607	0.919466	0.582195	2.42942	1.31996	13.178	0.954675
Locus47199v1rpkm3.93	gb|EEE65686.1| hypothetical protein OsJ_21305 [Oryza sativa Japonica Group]	No hits found	1.80341	1.46418	2.73192	3.98773	1.21232	6.71777	0.959301
Locus31088v3rpkm0.61_PRE	gb|EOY07643.1| Lipin family protein isoform 1 [Theobroma cacao]	AT3G09560.1 | Symbols: ATPAH1, PAH1 | Lipin family protein | chr3:2934953-2938673 REVERSE LENGTH=904	0	0	0	0	0	0.438929	0.954425
Locus98826v1rpkm1.53	emb|CAN82284.1| hypothetical protein VITISV_039752 [Vitis vinifera]	AT5G41980.1 | Symbols: | CONTAINS InterPro DOMAIN/s: Putative harbinger transposase-derived nuclease (InterPro:IPR006912); BEST Arabidopsis thaliana protein match is: unknown protein (TAIR:AT1G43722.1); Has 1807 Blast hits to 1807 proteins in 277 species: Archae - 0; Bacteria - 0; Metazoa - 736; Fungi - 347; Plants - 385; Viruses - 0; Other Eukaryotes - 339 (source: NCBI BLink). | chr5:16793765-1…	0	0.940717	0	2.19492	0	13.1343	0.986211
Locus100730v1rpkm1.50	gb|ERN20008.1| hypothetical protein AMTR_s00071p00160560 [Amborella trichopoda]	No hits found	0	0	0	5.45219	0.905274	19.1517	0.998644
Locus56773v2rpkm2.21	gb|EEC80586.1| hypothetical protein OsI_22922 [Oryza sativa Indica Group]	No hits found	0.810313	1.01335	0.904287	1.62736	0	3.45413	0.951737
Locus19454v1rpkm11.34	ref|XP_003634039.1| PREDICTED: uncharacterized protein LOC100249206 [Vitis vinifera]	No hits found	0	0.807332	0.196216	2.07458	0	7.03287	0.99363
Locus6531v1rpkm36.24	ref|XP_002276357.1| PREDICTED: triacylglycerol lipase SDP1-like isoform 1 [Vitis vinifera]	AT5G04040.1 | Symbols: SDP1 | Patatin-like phospholipase family protein | chr5:1090346-1093003 FORWARD LENGTH=825	27.4931	8.90051	5.50232	20.3588	8.21945	146.066	0.960134
Locus31407v1rpkm6.49	gb|ERN03795.1| hypothetical protein AMTR_s00078p00105470 [Amborella trichopoda]	AT1G69830.1 | Symbols: ATAMY3, AMY3 | alpha-amylase-like 3 | chr1:26288518-26293003 REVERSE LENGTH=887	0.687971	1.01594	0.800856	3.23006	4.36629	17.1695	0.955932
Locus10288v1rpkm22.86	ref|NP_001144621.1| uncharacterized protein LOC100277637 [Zea mays] gb|ACG41838.1| hypothetical protein [Zea mays]	AT4G17940.1 | Symbols: | Tetratricopeptide repeat (TPR)-like superfamily protein | chr4:9965787-9966778 FORWARD LENGTH=274	5.85074	3.09886	15.3384	41.9872	14.8101	97.9998	0.988935
Locus163158v1rpkm0.30	emb|CAN81028.1| hypothetical protein VITISV_020534 [Vitis vinifera]	No hits found	0	0	0	0	0	12.9802	0.954425
Locus150176v1rpkm0.61	gb|AAG50806.1|AC079281_8 unknown protein [Arabidopsis thaliana]	ATMG01250.1 | Symbols: ORF102 | RNA-directed DNA polymerase (reverse transcriptase) | chrM:310514-310882 FORWARD LENGTH=122	0.774379	1.45196	2.53742	4.34146	0	8.25464	0.951438
Locus29573v1rpkm6.97	ref|XP_004963305.1| PREDICTED: NADPH-dependent 1-acyldihydroxyacetone phosphate reductase-like [Setaria italica]	No hits found	0.362702	0	3.16333	2.2614	0	37.6953	0.961779
Locus30680v1rpkm6.67	emb|CAN60848.1| hypothetical protein VITISV_023570 [Vitis vinifera]	AT3G22220.1 | Symbols: | hAT transposon superfamily | chr3:7839808-7842358 REVERSE LENGTH=761	3.22336	2.41251	2.77672	3.69661	2.78196	5.43154	0.97122
Locus56615v1rpkm3.13	gb|ABD32582.1| Integrase, catalytic region; Zinc finger, CCHC-type; Peptidase aspartic, catalytic [Medicago truncatula]	No hits found	0	0	0	1.39958	0	19.7457	0.973039
Locus57424v1rpkm3.08	emb|CBI16576.3| unnamed protein product [Vitis vinifera]	AT5G56300.1 | Symbols: GAMT2 | gibberellic acid methyltransferase 2 | chr5:22799571-22801484 FORWARD LENGTH=387	0.23367	0	0	1.47778	1.28964	20.6265	0.967408
Locus86028v1rpkm1.83	gb|ESR49045.1| hypothetical protein CICLE_v100324711mg, partial [Citrus clementina]	AT2G40300.1 | Symbols: ATFER4, FER4 | ferritin 4 | chr2:16831501-16833214 REVERSE LENGTH=259	0	0	0	0	0	12.6055	0.954425
Locus59829v1rpkm2.92	No hits found	AT1G04710.1 | Symbols: KAT1, PKT4 | peroxisomal 3-ketoacyl-CoA thiolase 4 | chr1:1321941-1324556 FORWARD LENGTH=443	0	0	0	0	0	25.3306	0.954425
Locus11916v2rpkm2.68	emb|CAN71825.1| hypothetical protein VITISV_013840 [Vitis vinifera]	AT1G80000.1 | Symbols: | CASC3/Barentsz eIF4AIII binding | chr1:30093195-30096742 FORWARD LENGTH=605	0.86352	0.26673	0.43807	0.853331	0.553276	2.55512	0.962415
Locus4166v4rpkm0.59_PRE	emb|CAC84712.1| aux/IAA protein [Populus tremula x Populus tremuloides]	AT5G43700.1 | Symbols: ATAUX2-11, IAA4 | AUX/IAA transcriptional regulator family protein | chr5:17550465-17551206 FORWARD LENGTH=186	0	0	0	0	0	2.76708	0.954425
Locus14364v1rpkm15.99	No hits found	AT2G36530.1 | Symbols: LOS2, ENO2 | Enolase | chr2:15321081-15323786 REVERSE LENGTH=444	7.24777	0	5.45938	9.99922	0	54.2995	0.975963
Locus9349v2rpkm6.35	ref|XP_002269123.1| PREDICTED: uncharacterized protein LOC100251398 [Vitis vinifera] emb|CBI17576.3| unnamed protein product [Vitis vinifera]	AT2G23790.1 | Symbols: | Protein of unknown function (DUF607) | chr2:10125692-10127455 REVERSE LENGTH=336	0.45074	0.5977	0.399925	3.69555	4.05939	41.7721	0.966358
Locus7033v2rpkm0.50_PRE	ref|XP_004964813.1| PREDICTED: mitogen-activated protein kinase 1-like [Setaria italica]	AT2G43790.1 | Symbols: ATMPK6, MPK6, MAPK6, ATMAPK6 | MAP kinase 6 | chr2:18138477-18140693 FORWARD LENGTH=395	0	0	0	0	0	0.610631	0.954425
Locus59355v1rpkm2.95	emb|CAN79514.1| hypothetical protein VITISV_014160 [Vitis vinifera]	AT1G29460.1 | Symbols: | SAUR-like auxin-responsive protein family | chr1:10307609-10308055 REVERSE LENGTH=148	0	0	0.481939	5.83462	1.52785	20.5328	0.99701
Locus8312v1rpkm28.57	ref|XP_002273883.1| PREDICTED: phosphatase YfbT [Vitis vinifera] emb|CBI34671.3| unnamed protein product [Vitis vinifera]	AT4G11570.1 | Symbols: | Haloacid dehalogenase-like hydrolase (HAD) superfamily protein | chr4:7004743-7005864 FORWARD LENGTH=373	8.4295	1.27369	6.45781	33.8695	18.9605	89.5645	0.984651
Locus46326v6rpkm1.62	ref|XP_003546507.1| PREDICTED: uncharacterized protein LOC100808675 [Glycine max]	AT2G06025.1 | Symbols: | Acyl-CoA N-acyltransferases (NAT) superfamily protein | chr2:2350231-2351898 FORWARD LENGTH=288	0	0	0	0.655534	0	4.66287	0.986862
Locus103169v1rpkm1.45	gb|EOX99920.1| Uncharacterized protein TCM_008928 [Theobroma cacao]	AT3G42170.1 | Symbols: | BED zinc finger ;hAT family dimerisation domain | chr3:14321838-14323928 FORWARD LENGTH=696	0	0	0	0.48186	0	10.1295	0.967399
Locus85655v1rpkm1.83	gb|ABN08700.1| Endonuclease/exonuclease/phosphatase [Medicago truncatula]	No hits found	0.816622	0.618591	1.05576	2.38484	0	4.86767	0.973907
Locus132215v1rpkm0.95	emb|CBI29097.3| unnamed protein product [Vitis vinifera]	AT3G14470.1 | Symbols: | NB-ARC domain-containing disease resistance protein | chr3:4857940-4861104 FORWARD LENGTH=1054	0	0	0	1.7791	0.238254	9.15497	0.993316
Locus153929v1rpkm0.53	ref|XP_004494884.1| PREDICTED: endoribonuclease Dicer homolog 1-like isoform X1 [Cicer arietinum]	AT1G01040.1 | Symbols: DCL1, CAF, SUS1, SIN1, ASU1, EMB76, EMB60, ATDCL1 | dicer-like 1 | chr1:23519-31079 FORWARD LENGTH=1909	1.52402	0	0.940784	4.59476	2.42496	9.1806	0.96472
Locus6829v1rpkm34.65	ref|XP_002887403.1| hypothetical protein ARALYDRAFT_895043 [Arabidopsis lyrata subsp. lyrata] gb|EFH63662.1| hypothetical protein ARALYDRAFT_895043 [Arabidopsis lyrata subsp. lyrata]	AT1G71970.1 | Symbols: | unknown protein; FUNCTIONS IN: molecular_function unknown; INVOLVED IN: biological_process unknown; LOCATED IN: chloroplast; EXPRESSED IN: 22 plant structures; EXPRESSED DURING: 13 growth stages; BEST Arabidopsis thaliana protein match is: unknown protein (TAIR:AT1G22680.1); Has 58 Blast hits to 58 proteins in 13 species: Archae - 0; Bacteria - 0; Metazoa - 4; Fungi - 0; …	0	0	0	7.96021	0.319241	231.35	0.963913
Locus26715v1rpkm7.84	emb|CAN79374.1| hypothetical protein VITISV_028503 [Vitis vinifera]	No hits found	3.18729	0.839731	0.993358	5.99742	0	12.6771	0.969177
Locus84009v1rpkm1.88	No hits found	AT2G41140.1 | Symbols: CRK1, ATCRK1, ATCBK3 | CDPK-related kinase 1 | chr2:17150492-17153378 FORWARD LENGTH=576	0.875415	0.933162	0	2.46473	2.42766	11.516	0.969185
Locus17553v1rpkm12.75	ref|XP_002512639.1| conserved hypothetical protein [Ricinus communis] gb|EEF50091.1| conserved hypothetical protein [Ricinus communis]	AT5G13190.1 | Symbols: | CONTAINS InterPro DOMAIN/s: LPS-induced tumor necrosis factor alpha factor (InterPro:IPR006629); Has 30201 Blast hits to 17322 proteins in 780 species: Archae - 12; Bacteria - 1396; Metazoa - 17338; Fungi - 3422; Plants - 5037; Viruses - 0; Other Eukaryotes - 2996 (source: NCBI BLink). | chr5:4204987-4206205 REVERSE LENGTH=134	13.1789	13.79	10.2647	16.3909	11.9489	42.8247	0.981041
Locus78817v1rpkm2.05	gb|EMT08923.1| Peroxidase 1 [Aegilops tauschii]	AT3G01190.1 | Symbols: | Peroxidase superfamily protein | chr3:67236-68477 REVERSE LENGTH=321	2.13473	1.64058	1.45036	3.34605	0.509659	5.97531	0.955279
Locus36478v1rpkm5.40	ref|XP_006356121.1| PREDICTED: bidirectional sugar transporter SWEET2a-like [Solanum tuberosum]	AT3G14770.1 | Symbols: SWEET2, AtSWEET2 | Nodulin MtN3 family protein | chr3:4957787-4959202 REVERSE LENGTH=236	0.0945236	0	0.789836	0	0	30.0146	0.951953
Locus110233v1rpkm1.33	gb|ERN07362.1| hypothetical protein AMTR_s00019p00236310 [Amborella trichopoda]	AT5G57345.1 | Symbols: | unknown protein; Has 30201 Blast hits to 17322 proteins in 780 species: Archae - 12; Bacteria - 1396; Metazoa - 17338; Fungi - 3422; Plants - 5037; Viruses - 0; Other Eukaryotes - 2996 (source: NCBI BLink). | chr5:23229562-23230587 REVERSE LENGTH=188	0	0	0	0	0	14.3175	0.954425
Locus69172v1rpkm2.43	ref|XP_004506517.1| PREDICTED: uncharacterized protein LOC101514942 [Cicer arietinum]	No hits found	0	0	0	0	0	14.0243	0.954425
Locus7097v1rpkm33.53	gb|EEF02763.2| hypothetical protein POPTR_0018s08450g [Populus trichocarpa]	AT2G26310.1 | Symbols: | Chalcone-flavanone isomerase family protein | chr2:11201770-11203919 FORWARD LENGTH=398	6.81389	4.50628	10.2986	15.3996	15.4095	216.729	0.961811
Locus82051v1rpkm1.94	gb|EPS60668.1| hypothetical protein M569_14134, partial [Genlisea aurea]	No hits found	1.58624	2.66156	2.62399	4.07519	1.04789	7.24514	0.956585
Locus124870v1rpkm1.08	gb|ABD63193.1| gag-pol polyprotein, putative [Asparagus officinalis]	No hits found	0	0	0	8.09203	0	23.789	0.999185
Locus31658v1rpkm6.43	gb|ABD63192.1| Reverse transcriptase family protein [Asparagus officinalis]	No hits found	0.97132	0.872092	1.34918	1.78621	0	7.86185	0.974941
Locus13943v2rpkm8.46	gb|ERN09124.1| hypothetical protein AMTR_s00014p00133450 [Amborella trichopoda]	AT1G19660.1 | Symbols: | Wound-responsive family protein | chr1:6800361-6802240 REVERSE LENGTH=329	4.89931	7.52634	2.05477	12.4292	12.3615	42.3321	0.963058
Locus88280v2rpkm1.39	ref|XP_004979853.1| PREDICTED: nicotianamine aminotransferase A-like isoform X2 [Setaria italica]	No hits found	0	0	0	0	0	6.32145	0.954425
Locus14192v2rpkm1.67	gb|ESR65455.1| hypothetical protein CICLE_v10007871mg [Citrus clementina]	AT3G15160.1 | Symbols: | unknown protein; Has 266 Blast hits to 264 proteins in 44 species: Archae - 0; Bacteria - 0; Metazoa - 58; Fungi - 0; Plants - 199; Viruses - 0; Other Eukaryotes - 9 (source: NCBI BLink). | chr3:5104582-5108279 FORWARD LENGTH=562	0.91691	0.937404	1.80026	1.8376	1.34446	4.61063	0.964541
Locus4200v1rpkm54.92	gb|AFI47457.1| low temperature and salt responsive protein [Medicago sativa]	AT3G05890.1 | Symbols: RCI2B | Low temperature and salt responsive protein family | chr3:1758179-1758452 REVERSE LENGTH=54	12.3208	10.1314	14.5118	8.49063	6.21006	266.455	0.951432
Locus113705v1rpkm1.27	emb|CAN74702.1| hypothetical protein VITISV_023139 [Vitis vinifera]	AT4G23160.1 | Symbols: CRK8 | cysteine-rich RLK (RECEPTOR-like protein kinase) 8 | chr4:12129485-12134086 FORWARD LENGTH=1262	0.429955	0.795333	0.539052	2.0413	0.270392	4.78648	0.993474
Locus38337v1rpkm5.08	gb|AAK29467.1| polyprotein-like [Solanum chilense]	No hits found	0	0	0	0.943811	0	38.7635	0.961304
