# Supplementary material for: Transcriptome analysis of thermogenic Arum concinnatum reveals the molecular components of floral scent production
Source: Sci Rep. 2015 Mar 4;5:8753. doi: 10.1038/srep08753 (PMC5390080; doi:10.1038/srep08753)
Supplement: Supplementary Information — Supplementary Table S4 [file srep08753-s4.xls]

## Sheet: Sheet1
Supplementary Table S4. GO enrichment analysis of the 1266 transcripts that showed a strong correlation with the temperature trend.
GO-ID	Term	Category	FDR	P-Value	#Test	#Ref	#notAnnotTest	#notAnnotRef	Over/Under
GO:0008661	1-deoxy-D-xylulose-5-phosphate synthase activity	F	5.84588e-19	7.43278e-23	18	9	1079	41714	over
GO:0016624	oxidoreductase activity, acting on the aldehyde or oxo group of donors, disulfide as acceptor	F	2.24622e-17	5.71193e-21	24	46	1073	41677	over
GO:0016744	transferase activity, transferring aldehyde or ketonic groups	F	1.59665e-09	6.09022e-13	18	58	1079	41665	over
GO:0006655	phosphatidylglycerol biosynthetic process	P	1.93472e-09	1.22995e-12	27	168	1070	41555	over
GO:0046471	phosphatidylglycerol metabolic process	P	1.93472e-09	1.22995e-12	27	168	1070	41555	over
GO:0015995	chlorophyll biosynthetic process	P	3.289e-09	2.50909e-12	37	333	1060	41390	over
GO:0033559	unsaturated fatty acid metabolic process	P	5.69436e-09	5.7921e-12	27	181	1070	41542	over
GO:0006636	unsaturated fatty acid biosynthetic process	P	5.69436e-09	5.7921e-12	27	181	1070	41542	over
GO:0031407	oxylipin metabolic process	P	7.69049e-09	8.8003e-12	20	92	1077	41631	over
GO:0016117	carotenoid biosynthetic process	P	2.717e-08	3.8e-11	33	297	1064	41426	over
GO:0016109	tetraterpenoid biosynthetic process	P	2.717e-08	3.8e-11	33	297	1064	41426	over
GO:0016116	carotenoid metabolic process	P	3.71086e-08	6.13365e-11	33	303	1064	41420	over
GO:0016108	tetraterpenoid metabolic process	P	3.71086e-08	6.13365e-11	33	303	1064	41420	over
GO:0046148	pigment biosynthetic process	P	4.19085e-08	7.45987e-11	51	663	1046	41060	over
GO:0031408	oxylipin biosynthetic process	P	4.38461e-08	8.36226e-11	18	82	1079	41641	over
GO:0043269	regulation of ion transport	P	4.6869e-08	9.53469e-11	32	291	1065	41432	over
GO:0006168	adenine salvage	P	8.60087e-08	2.07777e-10	8	5	1089	41718	over
GO:0046084	adenine biosynthetic process	P	8.60087e-08	2.07777e-10	8	5	1089	41718	over
GO:0046083	adenine metabolic process	P	8.60087e-08	2.07777e-10	8	5	1089	41718	over
GO:0006779	porphyrin-containing compound biosynthetic process	P	9.76414e-08	2.48293e-10	38	416	1059	41307	over
GO:0009695	jasmonic acid biosynthetic process	P	1.18295e-07	3.15855e-10	30	271	1067	41452	over
GO:0009694	jasmonic acid metabolic process	P	1.58291e-07	4.42772e-10	31	293	1066	41430	over
GO:0033014	tetrapyrrole biosynthetic process	P	2.70755e-07	7.91783e-10	38	435	1059	41288	over
GO:0043096	purine nucleobase salvage	P	3.25252e-07	9.92505e-10	8	7	1089	41716	over
GO:0015994	chlorophyll metabolic process	P	3.7977e-07	1.20715e-09	41	504	1056	41219	over
GO:0032880	regulation of protein localization	P	8.32346e-07	2.75156e-09	18	105	1079	41618	over
GO:0016903	oxidoreductase activity, acting on the aldehyde or oxo group of donors	F	1.67564e-06	5.75235e-09	24	203	1073	41520	over
GO:0043101	purine-containing compound salvage	P	1.77032e-06	6.30246e-09	8	10	1089	41713	over
GO:0009073	aromatic amino acid family biosynthetic process	P	2.00325e-06	7.38642e-09	25	223	1072	41500	over
GO:0042440	pigment metabolic process	P	2.06485e-06	7.87609e-09	55	863	1042	40860	over
GO:0019216	regulation of lipid metabolic process	P	3.15725e-06	1.24443e-08	18	117	1079	41606	over
GO:0051049	regulation of transport	P	3.85013e-06	1.56649e-08	32	365	1065	41358	over
GO:0009346	citrate lyase complex	C	6.50875e-06	2.73709e-08	8	13	1089	41710	over
GO:0046777	protein autophosphorylation	P	6.50875e-06	2.8137e-08	28	296	1069	41427	over
GO:0006778	porphyrin-containing compound metabolic process	P	6.7948e-06	3.02375e-08	42	592	1055	41131	over
GO:0009113	purine nucleobase biosynthetic process	P	8.26986e-06	3.78532e-08	10	29	1087	41694	over
GO:0009106	lipoate metabolic process	P	1.12531e-05	5.2939e-08	17	115	1080	41608	over
GO:0033013	tetrapyrrole metabolic process	P	1.19709e-05	5.78378e-08	42	607	1055	41116	over
GO:0016114	terpenoid biosynthetic process	P	1.72761e-05	8.56666e-08	37	503	1060	41220	over
GO:0003999	adenine phosphoribosyltransferase activity	F	2.26951e-05	1.15423e-07	6	5	1091	41718	over
GO:0006721	terpenoid metabolic process	P	2.54075e-05	1.32449e-07	38	535	1059	41188	over
GO:0010155	regulation of proton transport	P	2.92203e-05	1.5604e-07	19	157	1078	41566	over
GO:0003878	ATP citrate synthase activity	F	3.42989e-05	1.87521e-07	8	18	1089	41705	over
GO:0046905	phytoene synthase activity	F	3.94676e-05	2.25816e-07	6	6	1091	41717	over
GO:0016767	geranylgeranyl-diphosphate geranylgeranyltransferase activity	F	3.94676e-05	2.25816e-07	6	6	1091	41717	over
GO:0032879	regulation of localization	P	5.53402e-05	3.23668e-07	33	443	1064	41280	over
GO:0006633	fatty acid biosynthetic process	P	7.41647e-05	4.43197e-07	34	472	1063	41251	over
GO:0006546	glycine catabolic process	P	0.000108739	6.63634e-07	17	140	1080	41583	over
GO:0051188	cofactor biosynthetic process	P	0.000110469	6.98042e-07	48	819	1049	40904	over
GO:0003863	3-methyl-2-oxobutanoate dehydrogenase (2-methylpropanoyl-transferring) activity	F	0.000110469	7.02284e-07	6	8	1091	41715	over
GO:0046474	glycerophospholipid biosynthetic process	P	0.000134701	8.73461e-07	30	398	1067	41325	over
GO:0009071	serine family amino acid catabolic process	P	0.00015621	1.03279e-06	17	145	1080	41578	over
GO:0004337	geranyltranstransferase activity	F	0.000169914	1.145e-06	6	9	1091	41714	over
GO:0046112	nucleobase biosynthetic process	P	0.000208188	1.42939e-06	10	46	1087	41677	over
GO:0004366	glycerol-3-phosphate O-acyltransferase activity	F	0.000300101	2.09861e-06	4	1	1093	41722	over
GO:0016161	beta-amylase activity	F	0.000602496	4.44308e-06	5	6	1092	41717	over
GO:0009916	alternative oxidase activity	F	0.000602496	4.44308e-06	5	6	1092	41717	over
GO:0007585	respiratory gaseous exchange	P	0.000602496	4.44308e-06	5	6	1092	41717	over
GO:0045017	glycerolipid biosynthetic process	P	0.00064773	4.859e-06	30	436	1067	41287	over
GO:0009753	response to jasmonic acid stimulus	P	0.000651575	4.9782e-06	38	628	1059	41095	over
GO:0006144	purine nucleobase metabolic process	P	0.000651575	5.05354e-06	10	54	1087	41669	over
GO:0006544	glycine metabolic process	P	0.000751906	5.92729e-06	17	167	1080	41556	over
GO:0010600	regulation of auxin biosynthetic process	P	0.000757911	6.16736e-06	4	2	1093	41721	over
GO:0031930	mitochondria-nucleus signaling pathway	P	0.000757911	6.16736e-06	4	2	1093	41721	over
GO:0046885	regulation of hormone biosynthetic process	P	0.00170575	1.40971e-05	4	3	1093	41720	over
GO:0016788	hydrolase activity, acting on ester bonds	F	0.00170927	1.43436e-05	115	2905	982	38818	over
GO:0009719	response to endogenous stimulus	P	0.00177468	1.51181e-05	100	2442	997	39281	over
GO:0071616	acyl-CoA biosynthetic process	P	0.00180974	1.58769e-05	9	49	1088	41674	over
GO:0035384	thioester biosynthetic process	P	0.00180974	1.58769e-05	9	49	1088	41674	over
GO:0004176	ATP-dependent peptidase activity	F	0.0020574	1.83112e-05	9	50	1088	41673	over
GO:0006650	glycerophospholipid metabolic process	P	0.00248952	2.24737e-05	31	499	1066	41224	over
GO:0047769	arogenate dehydratase activity	F	0.00293555	2.76199e-05	4	4	1093	41719	over
GO:0004664	prephenate dehydratase activity	F	0.00293555	2.76199e-05	4	4	1093	41719	over
GO:0090354	regulation of auxin metabolic process	P	0.00293555	2.76199e-05	4	4	1093	41719	over
GO:0004659	prenyltransferase activity	F	0.00415423	3.96144e-05	11	86	1086	41637	over
GO:0072330	monocarboxylic acid biosynthetic process	P	0.00462811	4.47217e-05	56	1192	1041	40531	over
GO:0046486	glycerolipid metabolic process	P	0.0049171	4.81394e-05	32	546	1065	41177	over
GO:0006085	acetyl-CoA biosynthetic process	P	0.00581735	5.76927e-05	8	45	1089	41678	over
GO:0009611	response to wounding	P	0.0064669	6.49568e-05	31	530	1066	41193	over
GO:1901700	response to oxygen-containing compound	P	0.00688048	6.99858e-05	134	3635	963	38088	over
GO:0032350	regulation of hormone metabolic process	P	0.0076274	7.95228e-05	4	6	1093	41717	over
GO:0005504	fatty acid binding	F	0.0076274	7.95228e-05	4	6	1093	41717	over
GO:0009108	coenzyme biosynthetic process	P	0.010505	0.00011086	29	496	1068	41227	over
GO:0009112	nucleobase metabolic process	P	0.0107521	0.000115114	10	81	1087	41642	over
GO:0009094	L-phenylalanine biosynthetic process	P	0.0107521	0.000122425	4	7	1093	41716	over
GO:1902223	erythrose 4-phosphate/phosphoenolpyruvate family amino acid biosynthetic process	P	0.0107521	0.000122425	4	7	1093	41716	over
GO:0009240	isopentenyl diphosphate biosynthetic process	P	0.0107521	0.00012269	33	602	1064	41121	over
GO:0046490	isopentenyl diphosphate metabolic process	P	0.0107521	0.00012269	33	602	1064	41121	over
GO:0043155	negative regulation of photosynthesis, light reaction	P	0.0107521	0.000123037	5	15	1092	41708	over
GO:0010205	photoinhibition	P	0.0107521	0.000123037	5	15	1092	41708	over
GO:0008299	isoprenoid biosynthetic process	P	0.0108127	0.000125105	46	956	1051	40767	over
GO:0006720	isoprenoid metabolic process	P	0.0109043	0.000127552	47	985	1050	40738	over
GO:0031669	cellular response to nutrient levels	P	0.0130939	0.000154829	26	431	1071	41292	over
GO:0006818	hydrogen transport	P	0.0141547	0.000170972	20	290	1077	41433	over
GO:0015992	proton transport	P	0.0141547	0.000170972	20	290	1077	41433	over
GO:0016236	macroautophagy	P	0.0147395	0.000179911	4	8	1093	41715	over
GO:0009725	response to hormone stimulus	P	0.0153202	0.000188946	89	2270	1008	39453	over
GO:0015672	monovalent inorganic cation transport	P	0.0153449	0.000191202	31	565	1066	41158	over
GO:0006558	L-phenylalanine metabolic process	P	0.0157517	0.000200276	5	17	1092	41706	over
GO:1902221	erythrose 4-phosphate/phosphoenolpyruvate family amino acid metabolic process	P	0.0157517	0.000200276	5	17	1092	41706	over
GO:0010287	plastoglobule	C	0.0173397	0.000223005	12	125	1085	41598	over
GO:0046912	transferase activity, transferring acyl groups, acyl groups converted into alkyl on transfer	F	0.0173397	0.000224875	8	56	1089	41667	over
GO:0019344	cysteine biosynthetic process	P	0.0248038	0.00032483	24	403	1073	41320	over
GO:0031667	response to nutrient levels	P	0.0274757	0.000363315	26	457	1071	41266	over
GO:0009267	cellular response to starvation	P	0.0278231	0.000371446	24	407	1073	41316	over
GO:0016160	amylase activity	F	0.0288676	0.000392077	7	46	1090	41677	over
GO:0019288	isopentenyl diphosphate biosynthetic process, methylerythritol 4-phosphate pathway	P	0.0288676	0.000396401	31	591	1066	41132	over
GO:0019682	glyceraldehyde-3-phosphate metabolic process	P	0.0288676	0.000396401	31	591	1066	41132	over
GO:0009072	aromatic amino acid family metabolic process	P	0.0297653	0.000412514	28	513	1069	41210	over
GO:0016560	protein import into peroxisome matrix, docking	P	0.0331091	0.000466565	4	11	1093	41712	over
GO:0006534	cysteine metabolic process	P	0.0331091	0.000467275	24	414	1073	41309	over
GO:0042594	response to starvation	P	0.0338894	0.000482595	24	415	1073	41308	over
GO:0031668	cellular response to extracellular stimulus	P	0.0343472	0.000493482	27	493	1070	41230	over
GO:0071496	cellular response to external stimulus	P	0.0350536	0.000508088	27	494	1070	41229	over
GO:0045547	dehydrodolichyl diphosphate synthase activity	F	0.0368369	0.000543304	3	4	1094	41719	over
GO:0016595	glutamate binding	F	0.0368369	0.000543304	3	4	1094	41719	over
GO:0032312	regulation of ARF GTPase activity	P	0.0371168	0.000552152	5	22	1092	41701	over
GO:0009751	response to salicylic acid stimulus	P	0.0409319	0.000652758	29	556	1068	41167	over
GO:0004422	hypoxanthine phosphoribosyltransferase activity	F	0.0409319	0.000655744	2	0	1095	41723	over
GO:0006178	guanine salvage	P	0.0409319	0.000655744	2	0	1095	41723	over
GO:0032263	GMP salvage	P	0.0409319	0.000655744	2	0	1095	41723	over
GO:2000021	regulation of ion homeostasis	P	0.0409319	0.000655744	2	0	1095	41723	over
GO:0052865	1-deoxy-D-xylulose 5-phosphate biosynthetic process	P	0.0409319	0.000655744	2	0	1095	41723	over
GO:0052863	1-deoxy-D-xylulose 5-phosphate metabolic process	P	0.0409319	0.000655744	2	0	1095	41723	over
GO:0046099	guanine biosynthetic process	P	0.0409319	0.000655744	2	0	1095	41723	over
GO:0046098	guanine metabolic process	P	0.0409319	0.000655744	2	0	1095	41723	over
GO:0006631	fatty acid metabolic process	P	0.0410552	0.000662938	48	1095	1049	40628	over
GO:0006090	pyruvate metabolic process	P	0.0421178	0.000685451	31	612	1066	41111	over
GO:0016740	transferase activity	F	0.0438268	0.000720303	263	8323	834	33400	over
GO:0051186	cofactor metabolic process	P	0.0438268	0.00072441	63	1553	1034	40170	over
GO:0008060	ARF GTPase activator activity	F	0.0467423	0.000778543	5	24	1092	41699	over
